# Supplementary material for: Integrative Transcriptomic and Proteomic Profiling Identifies PMEL as a Critical Regulator of Melanogenesis in Rex Rabbits
Source: Animals (Basel). 2025 Oct 29;15(21):3135. doi: 10.3390/ani15213135 (PMC12609467; doi:10.3390/ani15213135)
Supplement: Supplementary file 1 [file animals-15-03135-s001.zip]

Archive with 4 entries (4 files):
- animals-3881969-supplementary Tables.pdf
- Supplementary Data S1.csv
- Supplementary Data S2.csv
- Supplementary Data S3.csv
