# Supplementary material for: Integrative Transcriptomic and Proteomic Profiling Identifies PMEL as a Critical Regulator of Melanogenesis in Rex Rabbits
Source: Animals (Basel). 2025 Oct 29;15(21):3135. doi: 10.3390/ani15213135 (PMC12609467; doi:10.3390/ani15213135)
Supplement: Supplementary file 1 [file animals-15-03135-s001.zip › Supplementary Data S1.csv]

Gene_id	Gene name	Gene description	FC(BL/WH)	Log2FC(BL/WH)	Pvalue	Padjust	Significant	Regulate	BL_1	BL_2	BL_3	WH_1	WH_2	WH_3	BL	WH
ENSOCUG00000000015	GYS1	glycogen synthase 1 [Source:NCBI gene;Acc:100008660]	0.375	-1.413850944	0.001374442	0.060519976	yes	down	28.301141	25.03121923	25.37928294	42.81839862	85.91263454	67.79711453	26.23721439	65.50938256
ENSOCUG00000000077	RILP	Rab interacting lysosomal protein [Source:HGNC Symbol;Acc:HGNC:30266]	0.213	-2.229413354	0.001062941	0.050366596	yes	down	0.892745996	1.77831123	1.558718316	4.037119168	7.21740196	7.968755346	1.409925181	6.407758825
ENSOCUG00000000092	SERPINF1	serpin family F member 1 [Source:HGNC Symbol;Acc:HGNC:8824]	0.401	-1.318784923	0.034416254	0.554524606	yes	down	191.118779	430.0537486	269.1513978	426.53572	672.5535762	707.4690723	296.7746418	602.1861228
ENSOCUG00000000094		-	0.14	-2.832012537	0.000657308	0.035833892	yes	down	1.431076308	6.466100862	1.543255412	7.581479673	13.58165265	18.03430018	3.14681086	13.06581083
ENSOCUG00000000197	HK2	hexokinase 2 [Source:HGNC Symbol;Acc:HGNC:4923]	0.406	-1.299362348	0.009935636	0.250542512	yes	down	42.00847246	48.29866431	37.87472021	53.87037165	95.30392907	71.93592095	42.72728566	73.70340722
ENSOCUG00000000222	ANO5	anoctamin 5 [Source:HGNC Symbol;Acc:HGNC:27337]	0.087	-3.527892076	2.54E-06	0.000319795	yes	down	1.565669487	0.943104945	0.161636743	5.223769293	8.949270152	7.043797142	0.890137058	7.072278862
ENSOCUG00000000228	DNAJA4	DnaJ heat shock protein family (Hsp40) member A4 [Source:HGNC Symbol;Acc:HGNC:14885]	0.286	-1.804942217	0.01764984	0.375986083	yes	down	7.059136344	16.2675493	4.475021494	15.83284432	47.46256777	33.53753692	9.267235713	32.27764967
ENSOCUG00000000242	ASB10	ankyrin repeat and SOCS box containing 10 [Source:HGNC Symbol;Acc:HGNC:17185]	0.024	-5.361466594	1.24E-06	0.000168632	yes	down	0.334966749	0.456733679	0	2.581911738	6.149277477	4.467229267	0.263900143	4.399472828
ENSOCUG00000000249	SMARCD3	SWI/SNF related, matrix associated, actin dependent regulator of chromatin, subfamily d, member 3 [Source:HGNC Symbol;Acc:HGNC:11108]	0.356	-1.488830727	0.049524493	0.682926151	yes	down	3.021677526	6.246073735	2.415621441	4.954001883	12.93483398	11.49761527	3.894457567	9.795483712
ENSOCUG00000000256	PTPDC1	protein tyrosine phosphatase domain containing 1 [Source:HGNC Symbol;Acc:HGNC:30184]	0.444	-1.171590034	0.021139026	0.420843704	yes	down	7.098543045	9.167278201	6.696797573	9.741788358	20.84540399	10.33306414	7.654206273	13.64008549
ENSOCUG00000000285	LBR	lamin B receptor [Source:HGNC Symbol;Acc:HGNC:6518]	4.007	2.002677073	0.034340526	0.554030458	yes	up	272.5609648	64.76526317	194.5182391	131.299788	41.041079	21.96665588	177.281489	64.7691743
ENSOCUG00000000292	SPTB	spectrin beta, erythrocytic [Source:HGNC Symbol;Acc:HGNC:11274]	0.099	-3.335707772	3.70E-07	6.46E-05	yes	down	2.726751495	4.830660271	0.826096666	15.341824	31.16112007	33.86655667	2.794502811	26.78983358
ENSOCUG00000000303	PPP1R3A	Oryctolagus cuniculus protein phosphatase 1 regulatory subunit 3A (PPP1R3A), mRNA. [Source:RefSeq mRNA;Acc:NM_001082303]	0.031	-5.023160147	0.013874984	0.318789279	yes	down	7.709389694	4.439854082	0	24.44996411	49.2999404	39.96036018	4.049747925	37.90342156
ENSOCUG00000000339		Heterogeneous nuclear ribonucleoprotein C [Source:UniProtKB/Swiss-Prot;Acc:O77768]	11.903	3.573248945	0.002550191	0.095773823	yes	up	49.80121679	7.795717516	11.86572563	9.168216448	1.336118379	1.980653423	23.15421998	4.16166275
ENSOCUG00000000341	RGS6	regulator of G protein signaling 6 [Source:HGNC Symbol;Acc:HGNC:10002]	0.14	-2.833094956	0.001176196	0.053885383	yes	down	0.296660487	0.380530112	0.271764708	1.772644176	2.648846526	1.545133647	0.316318435	1.988874783
ENSOCUG00000000360	CDH6	cadherin 6 [Source:HGNC Symbol;Acc:HGNC:1765]	7.571	2.920500972	0.00903933	0.235425025	yes	up	23.97464694	4.240510693	22.94011083	16.41345255	3.335763618	2.309921091	17.05175615	7.353045753
ENSOCUG00000000385	DYRK1B	dual specificity tyrosine phosphorylation regulated kinase 1B [Source:HGNC Symbol;Acc:HGNC:3092]	0.407	-1.295908521	0.007721497	0.2134627	yes	down	41.81637591	28.20030705	47.77494039	58.69588396	57.86734079	103.1915034	39.26387445	73.25157606
ENSOCUG00000000391	WFIKKN2	WAP, follistatin/kazal, immunoglobulin, kunitz and netrin domain containing 2 [Source:HGNC Symbol;Acc:HGNC:30916]	0.064	-3.968984352	2.88E-05	0.002543254	yes	down	0.093556013	0.452569731	0.033456988	1.610273867	3.219831512	3.494569912	0.193194244	2.774891764
ENSOCUG00000000399		-	4315.977	12.07547148	0.000413938	0.024984121	yes	up	127.8279904	1.892716875	402.2873633	240.9835831	35.83241217	35.83241217	177.3360235	104.2161358
ENSOCUG00000000488	FAM83C	Oryctolagus cuniculus family with sequence similarity 83 member C (FAM83C), mRNA. [Source:RefSeq mRNA;Acc:NM_001171497]	4.636	2.212855069	0.034585729	0.5560771	yes	up	85.45933839	19.64068281	129.7327472	80.37790273	15.43762609	16.16441256	78.27758948	37.32664713
ENSOCUG00000000501	KRT82	keratin 82 [Source:HGNC Symbol;Acc:HGNC:6459]	56.313	5.815386971	0.008990204	0.234547177	yes	up	226.964391	11.44668299	197.1428213	192.6873391	27.64066676	25.875202	145.1846317	82.06773595
ENSOCUG00000000584	ARG2	arginase 2 [Source:NCBI gene;Acc:100008967]	0.343	-1.545697267	0.01181652	0.284349039	yes	down	9.767998527	11.28367479	6.811278556	14.83084131	46.19728217	16.77167186	9.287650624	25.93326511
ENSOCUG00000000585	RRAD	RRAD, Ras related glycolysis inhibitor and calcium channel regulator [Source:HGNC Symbol;Acc:HGNC:10446]	0.077	-3.693261201	0.000103508	0.007679757	yes	down	1.268703887	3.003481605	0.374186731	6.103853529	10.61044989	27.98247465	1.548790741	14.89892602
ENSOCUG00000000597	RAD51B	RAD51 paralog B [Source:HGNC Symbol;Acc:HGNC:9822]	0.046	-4.44588542	1.34E-12	2.54E-09	yes	down	32.92545373	56.41585894	2.140422166	238.1822328	696.0854161	362.7887072	30.49391161	432.3521187
ENSOCUG00000000635	EYA4	EYA transcriptional coactivator and phosphatase 4 [Source:HGNC Symbol;Acc:HGNC:3522]	0.077	-3.700291262	2.78E-05	0.002517128	yes	down	1.769439531	1.188370938	0.036949743	3.956201419	11.9314399	6.009323371	0.998253404	7.298988232
ENSOCUG00000000653	NDRG2	NDRG family member 2 [Source:HGNC Symbol;Acc:HGNC:14460]	0.351	-1.510259915	0.044670228	0.646464481	yes	down	24.72663297	75.56443136	77.03209766	95.88360285	220.2306346	97.51396744	59.10772066	137.8760683
ENSOCUG00000000663	ACTBL2	actin beta like 2 [Source:HGNC Symbol;Acc:HGNC:17780]	61.899	5.951839676	0.022184221	0.42960052	yes	up	77.69421041	5.90629712	62.54262832	56.31013628	7.727350234	7.075762701	48.71437862	23.7044164
ENSOCUG00000000696	SMTNL2	smoothelin like 2 [Source:HGNC Symbol;Acc:HGNC:24764]	0.004	-7.849510355	0.011562623	0.28049043	yes	down	0	0.662523076	0	1.416449808	8.289389134	3.471582363	0.220841025	4.392473768
ENSOCUG00000000719		-	0.469	-1.092662369	0.040704958	0.61140264	yes	down	3.656166295	2.587066061	4.363794209	6.363631968	5.68593149	6.240097928	3.535675522	6.096553795
ENSOCUG00000000721	PAMR1	peptidase domain containing associated with muscle regeneration 1 [Source:HGNC Symbol;Acc:HGNC:24554]	0.448	-1.159434638	0.019651209	0.402702177	yes	down	7.577100325	13.44163749	9.636842293	21.14351242	19.62303685	14.68433735	10.2185267	18.48362887
ENSOCUG00000000779	RSPO2	R-spondin 2 [Source:HGNC Symbol;Acc:HGNC:28583]	28.828	4.849406082	0.025716108	0.466200233	yes	up	2.164133991	0.386004862	1.097781656	0.289356539	0	0	1.215973503	0.09645218
ENSOCUG00000000793	CHP2	calcineurin like EF-hand protein 2 [Source:HGNC Symbol;Acc:HGNC:24927]	0.165	-2.595712221	0.000863349	0.044016485	yes	down	1.296821266	4.483985806	2.456377591	7.599591408	11.07620326	16.03842224	2.745728221	11.57140564
ENSOCUG00000000795	ZFAND5	zinc finger AN1-type containing 5 [Source:HGNC Symbol;Acc:HGNC:13008]	0.455	-1.136781265	0.036306757	0.574636605	yes	down	205.3810569	151.2133608	85.49685935	210.8780623	405.7913589	229.5442525	147.363759	282.0712245
ENSOCUG00000000796	CACNG6	calcium voltage-gated channel auxiliary subunit gamma 6 [Source:HGNC Symbol;Acc:HGNC:13625]	0.032	-4.946532949	0.021724992	0.425821033	yes	down	0.727940865	0.793897144	0	4.268561316	9.557463144	8.41706651	0.507279336	7.414363657
ENSOCUG00000000802	WIPF3	WAS/WASL interacting protein family member 3 [Source:HGNC Symbol;Acc:HGNC:22004]	0.256	-1.963633426	0.008104891	0.22013462	yes	down	1.342060706	1.6295105	0.540952483	2.422635287	5.977258698	3.531770436	1.17084123	3.977221474
ENSOCUG00000000812	CCDC39	coiled-coil domain containing 39 [Source:HGNC Symbol;Acc:HGNC:25244]	0.422	-1.243704677	0.049920855	0.685904436	yes	down	3.251244978	8.658952828	2.370039101	2.401257436	6.18338971	4.282749582	4.760078969	4.289132242
ENSOCUG00000000831	DNASE1L3	deoxyribonuclease 1 like 3 [Source:HGNC Symbol;Acc:HGNC:2959]	3.612	1.85289183	0.019137746	0.396573723	yes	up	32.91846935	10.7342449	29.1455241	9.244629946	2.776815263	3.38841141	24.26607945	5.136618873
ENSOCUG00000000875	FAM124A	family with sequence similarity 124 member A [Source:HGNC Symbol;Acc:HGNC:26413]	0.356	-1.490124695	0.042565958	0.625534513	yes	down	0.707883232	1.057682079	1.246556458	2.396953773	2.329632494	2.586538187	1.00404059	2.437708151
ENSOCUG00000000894	LSMEM1	leucine rich single-pass membrane protein 1 [Source:HGNC Symbol;Acc:HGNC:22036]	0.072	-3.801579607	0.000186352	0.012710401	yes	down	4.767244835	3.406168501	0	15.04872068	28.20575935	35.3172641	2.724471112	26.19058138
ENSOCUG00000000927	ADAMTSL4	ADAMTS like 4 [Source:HGNC Symbol;Acc:HGNC:19706]	0.312	-1.681858895	0.020541569	0.414708528	yes	down	13.64110311	43.18817884	18.93573507	34.49462065	65.24583864	60.68150075	25.25500567	53.47398668
ENSOCUG00000000932	UBE2U	ubiquitin conjugating enzyme E2 U [Source:HGNC Symbol;Acc:HGNC:28559]	4.585	2.196908247	0.001458535	0.062491032	yes	up	14.76152579	7.166497676	13.33014495	3.790369523	1.613671533	1.303251592	11.7527228	2.235764216
ENSOCUG00000000944	PLPP7	phospholipid phosphatase 7 (inactive) [Source:HGNC Symbol;Acc:HGNC:28174]	0.141	-2.830840772	3.78E-05	0.003215364	yes	down	1.430659476	1.853670464	0.894247788	4.700227538	7.392478544	12.99127554	1.392859243	8.361327209
ENSOCUG00000000947	PM20D2	peptidase M20 domain containing 2 [Source:HGNC Symbol;Acc:HGNC:21408]	0.307	-1.701595343	0.001567019	0.066950457	yes	down	9.742889767	9.028365577	4.673604128	16.28935978	28.25926078	15.6318284	7.814953157	20.06014965
ENSOCUG00000000968	DES	desmin [Source:HGNC Symbol;Acc:HGNC:2770]	0.091	-3.463125041	2.48E-05	0.002268035	yes	down	124.3143685	317.2211967	13.27283254	762.687333	1975.292984	1585.106791	151.6027992	1441.029036
ENSOCUG00000000988	SEC31B	SEC31 homolog B, COPII coat complex component [Source:HGNC Symbol;Acc:HGNC:23197]	0.404	-1.309236611	0.00878158	0.230925363	yes	down	6.113423746	8.078146644	5.120779443	9.642237235	13.24390649	9.850250754	6.437449944	10.91213149
ENSOCUG00000000999	PMEL	Oryctolagus cuniculus premelanosome protein (PMEL), mRNA. [Source:RefSeq mRNA;Acc:NM_001297728]	35.279	5.140754211	0.028216803	0.493433595	yes	up	199.3685142	61.93299494	210.8917372	23.83489017	0	0	157.3977488	7.944963392
ENSOCUG00000001145	GRIP2	glutamate receptor interacting protein 2 [Source:HGNC Symbol;Acc:HGNC:23841]	0.1	-3.325213871	0.016519193	0.359451965	yes	down	0.071171666	0.242108387	0	0.357865019	1.1560028	1.130175235	0.104426684	0.881347685
ENSOCUG00000001156		-	19.675	4.298278974	0.024401856	0.454843411	yes	up	85.17226529	14.67961974	170.6754715	85.28368161	13.13502989	11.08982757	90.17578553	36.50284636
ENSOCUG00000001205	RBFOX1	RNA binding fox-1 homolog 1 [Source:HGNC Symbol;Acc:HGNC:18222]	0.054	-4.212935394	5.62E-06	0.000667897	yes	down	2.397324137	1.83334639	0	8.617391807	17.52261795	17.88791508	1.410223509	14.67597495
ENSOCUG00000001207	ESRRB	estrogen related receptor beta [Source:HGNC Symbol;Acc:HGNC:3473]	0.043	-4.524235509	0.000771989	0.040629568	yes	down	0.147924006	0.315744015	0.073167327	0.773540709	5.23343447	0.972303792	0.178945116	2.326426324
ENSOCUG00000001227	DDO	D-aspartate oxidase [Source:HGNC Symbol;Acc:HGNC:2727]	0.091	-3.450408214	0.001062964	0.050366596	yes	down	0.697611978	0.72176019	0	3.130917301	5.239843268	4.830211294	0.473124056	4.400323954
ENSOCUG00000001254	CLTCL1	clathrin heavy chain like 1 [Source:HGNC Symbol;Acc:HGNC:2093]	0.128	-2.967203916	1.18E-06	0.000164856	yes	down	2.829769218	3.622376359	0.874321295	10.47095774	24.99078891	19.85561263	2.442155624	18.43911976
ENSOCUG00000001255		-	9.192	3.200441792	0.038489981	0.596163551	yes	up	1.31139285	1.192178005	8.922630627	0.755789679	0.484994045	0.077842679	3.808733827	0.439542134
ENSOCUG00000001264	CMYA5	cardiomyopathy associated 5 [Source:HGNC Symbol;Acc:HGNC:14305]	0.019	-5.70386759	1.38E-08	4.21E-06	yes	down	13.55472826	13.58791622	0	83.85471096	181.5771116	133.4106265	9.047548162	132.947483
ENSOCUG00000001337	PARM1	prostate androgen-regulated mucin-like protein 1 [Source:HGNC Symbol;Acc:HGNC:24536]	2.923	1.547238067	0.042692182	0.62617945	yes	up	95.40252747	39.72710444	105.4591839	61.86962882	23.49580262	12.73570133	80.19627193	32.70037759
ENSOCUG00000001410	HTR5A	5-hydroxytryptamine receptor 5A [Source:HGNC Symbol;Acc:HGNC:5300]	121.143	6.920563257	0.01347823	0.312030265	yes	up	8.015963723	1.871027857	7.264169881	2.189478722	0.006342556	0.006342556	5.71705382	0.734054612
ENSOCUG00000001412	IGFBP6	insulin like growth factor binding protein 6 [Source:HGNC Symbol;Acc:HGNC:5475]	0.195	-2.361094564	0.006695813	0.192234134	yes	down	61.76749683	208.5837384	86.50196827	192.7757839	256.0126015	673.5015187	118.9510678	374.0966347
ENSOCUG00000001415	SOAT2	sterol O-acyltransferase 2 [Source:HGNC Symbol;Acc:HGNC:11178]	0.126	-2.991061456	0.003270555	0.114620131	yes	down	4.474380835	12.97414109	5.382814639	14.34394536	16.68292851	81.84846902	7.610445523	37.6251143
ENSOCUG00000001436	MAOB	monoamine oxidase B [Source:HGNC Symbol;Acc:HGNC:6834]	0.371	-1.430391088	0.01202757	0.287640474	yes	down	10.0009822	12.40275912	6.018455447	15.32679828	30.29433225	19.99907691	9.47406559	21.87340248
ENSOCUG00000001437	S1PR5	sphingosine-1-phosphate receptor 5 [Source:HGNC Symbol;Acc:HGNC:14299]	4.869	2.283576794	0.022873389	0.438719106	yes	up	7.235406267	2.971125575	15.47968549	5.969406353	1.383227525	1.391753149	8.562072444	2.914795676
ENSOCUG00000001448	DCUN1D2	defective in cullin neddylation 1 domain containing 2 [Source:HGNC Symbol;Acc:HGNC:20328]	0.343	-1.544014201	0.021137765	0.420843704	yes	down	5.964874679	5.232742705	2.040084258	7.246877759	18.05370794	11.71689428	4.412567214	12.33915999
ENSOCUG00000001455	GPI	glucose-6-phosphate isomerase [Source:HGNC Symbol;Acc:HGNC:4458]	0.401	-1.317801999	0.014164527	0.322518655	yes	down	157.8068716	184.7119213	232.3790491	304.6488319	417.6978722	565.9621727	191.632614	429.4362922
ENSOCUG00000001457	MYF6	myogenic factor 6 [Source:HGNC Symbol;Acc:HGNC:7566]	0.016	-5.997627409	0.002928317	0.105795031	yes	down	1.90457703	4.791756637	0	22.99597383	49.67318994	60.0537167	2.232111222	44.24096015
ENSOCUG00000001473	S100B	S100 calcium binding protein B [Source:HGNC Symbol;Acc:HGNC:10500]	0.138	-2.854479822	0.005980796	0.17836845	yes	down	7.632560494	15.5323121	3.952839389	17.72118417	17.11775465	75.09213614	9.039237327	36.64369165
ENSOCUG00000001522	SH3BGR	SH3 domain binding glutamate rich protein [Source:HGNC Symbol;Acc:HGNC:10822]	0.033	-4.935707977	7.53E-07	0.000112332	yes	down	18.8882279	24.82121426	0	100.0866444	221.3359584	271.5544276	14.56981405	197.6590101
ENSOCUG00000001526	SYPL2	Oryctolagus cuniculus synaptophysin like 2 (SYPL2), mRNA. [Source:RefSeq mRNA;Acc:NM_001081986]	0.099	-3.335379963	0.000533628	0.030628243	yes	down	13.85150884	7.152860169	0	20.27692215	56.45858074	40.02157848	7.001456336	38.91902712
ENSOCUG00000001536		Oryctolagus cuniculus cytosolic phenol sulfotransferase SULT1A1 (LOC100009483), mRNA. [Source:RefSeq mRNA;Acc:NM_001082725]	0.156	-2.679892696	0.001434252	0.061806026	yes	down	1.251409583	1.654275077	0.615192112	4.004071572	4.587258407	8.396191952	1.17362559	5.66250731
ENSOCUG00000001555	ACE	Oryctolagus cuniculus angiotensin I converting enzyme (ACE), transcript variant 2, mRNA. [Source:RefSeq mRNA;Acc:NM_001171069]	0.332	-1.592514238	0.008669348	0.2299818	yes	down	2.467985203	4.890131346	2.884429819	6.463032574	10.37430718	10.59120542	3.414182123	9.142848389
ENSOCUG00000001571	LAP3	leucine aminopeptidase 3 [Source:HGNC Symbol;Acc:HGNC:18449]	3.357	1.74703921	0.044751483	0.646852375	yes	up	672.7662688	213.8512463	688.9524044	400.4567303	112.9160848	95.02706001	525.1899732	202.7999584
ENSOCUG00000001575	NHERF1	SLC9A3 regulator 1 [Source:HGNC Symbol;Acc:HGNC:11075]	4.929	2.301232864	0.019531048	0.402530126	yes	up	20.33613527	7.864625063	31.40612102	13.01181999	2.822463055	2.822463055	19.86896045	6.218915367
ENSOCUG00000001603	LRRC14B	leucine rich repeat containing 14B [Source:HGNC Symbol;Acc:HGNC:37268]	0.084	-3.573553882	0.000529097	0.030599114	yes	down	0.368912819	0.283588534	0.106491839	1.144215068	2.348264185	2.559894008	0.25299773	2.017457754
ENSOCUG00000001660	VWCE	von Willebrand factor C and EGF domains [Source:HGNC Symbol;Acc:HGNC:26487]	0.124	-3.016974227	0.001956498	0.078311416	yes	down	0.123123043	0.232092238	0.114540628	0.787260051	0.907925234	1.053826301	0.156585303	0.916337196
ENSOCUG00000001662	SLC7A11	solute carrier family 7 member 11 [Source:HGNC Symbol;Acc:HGNC:11059]	235.794	7.881381284	0.00543925	0.168494881	yes	up	12.39340356	1.609302192	6.763135517	5.394480672	0.594905815	0.594905815	6.92194709	2.194764101
ENSOCUG00000001671	LARGE2	LARGE xylosyl- and glucuronyltransferase 2 [Source:HGNC Symbol;Acc:HGNC:16522]	2.109	1.076418535	0.039054418	0.600517937	yes	up	10.3263812	10.34574665	13.61837489	6.570065755	5.25916185	3.72289813	11.43016758	5.184041912
ENSOCUG00000001704	LRRC30	leucine rich repeat containing 30 [Source:HGNC Symbol;Acc:HGNC:30219]	0.057	-4.131952699	0.001029153	0.049693368	yes	down	0.165914559	0.784170356	0	2.192224632	8.25905027	4.025995729	0.316694972	4.825756877
ENSOCUG00000001716	PFKFB1	6-phosphofructo-2-kinase/fructose-2,6-biphosphatase 1 [Source:HGNC Symbol;Acc:HGNC:8872]	0.073	-3.766476889	6.73E-08	1.53E-05	yes	down	2.68724184	3.138716902	0	12.97494403	27.88153576	27.35248011	1.941986247	22.73631996
ENSOCUG00000001739	CADM2	cell adhesion molecule 2 [Source:HGNC Symbol;Acc:HGNC:29849]	0.231	-2.113451724	0.048181023	0.673025847	yes	down	0.599848535	2.976085615	0.617210925	1.11741174	4.399814788	3.418839746	1.397715025	2.978688758
ENSOCUG00000001757	TNNT3	troponin T3, fast skeletal type [Source:HGNC Symbol;Acc:HGNC:11950]	0.012	-6.35027971	5.74E-05	0.004671751	yes	down	169.9731057	331.7014619	0	1082.088951	1981.473917	4295.923321	167.2248559	2453.162063
ENSOCUG00000001833	CAP2	cyclase associated actin cytoskeleton regulatory protein 2 [Source:HGNC Symbol;Acc:HGNC:20039]	0.137	-2.869770011	0.000477226	0.02834232	yes	down	14.89873247	17.16303667	1.323901554	38.28823067	133.8070492	67.055751	11.1285569	79.71701029
ENSOCUG00000001849	SMPX	small muscle protein X-linked [Source:HGNC Symbol;Acc:HGNC:11122]	0.045	-4.481741451	2.35E-06	0.000298222	yes	down	9.352623157	18.70885284	0	71.1167179	186.7620236	186.3516044	9.353825331	148.076782
ENSOCUG00000001889	YBX3	Y-box binding protein 3 [Source:HGNC Symbol;Acc:HGNC:2428]	0.306	-1.706329106	0.000280751	0.017867047	yes	down	246.7154832	274.9730818	284.3915973	561.88184	897.8996775	826.4817391	268.6933874	762.0877522
ENSOCUG00000001986	PLCD4	phospholipase C delta 4 [Source:HGNC Symbol;Acc:HGNC:9062]	0.121	-3.042096091	5.76E-06	0.000678859	yes	down	1.601516435	1.032650546	0.302322606	3.451654528	6.968700654	6.757792565	0.978829863	5.726049249
ENSOCUG00000002078		-	0.067	-3.900805878	0.000554331	0.031578163	yes	down	0.173949939	0.439005702	0.355246792	3.794526919	4.04490844	3.072498049	0.322734145	3.637311136
ENSOCUG00000002108	ENO3	enolase 3 [Source:HGNC Symbol;Acc:HGNC:3354]	0.029	-5.098241735	5.18E-08	1.21E-05	yes	down	126.6981848	155.0618461	0	561.983516	1042.481038	1824.18802	93.92001031	1142.884191
ENSOCUG00000002140	DACH1	dachshund family transcription factor 1 [Source:HGNC Symbol;Acc:HGNC:2663]	5.243	2.390295587	0.032625815	0.542930681	yes	up	60.26933839	7.753245538	32.53374332	29.19311027	6.70970979	4.294555711	33.51877575	13.39912526
ENSOCUG00000002173	PYGM	Oryctolagus cuniculus glycogen phosphorylase, muscle associated (PYGM), mRNA. [Source:RefSeq mRNA;Acc:NM_001082184]	0.023	-5.416253832	3.16E-09	1.49E-06	yes	down	154.9089924	168.446221	0	1045.478325	1907.425196	2116.359236	107.7850711	1689.754252
ENSOCUG00000002192	PGAP1	post-GPI attachment to proteins inositol deacylase 1 [Source:HGNC Symbol;Acc:HGNC:25712]	3.078	1.622216995	0.040046258	0.606073222	yes	up	5.150115263	2.110112516	2.455686672	2.026560075	1.096065987	0.547044487	3.23863815	1.223223516
ENSOCUG00000002231	VLDLR	Oryctolagus cuniculus very low density lipoprotein receptor (VLDLR), mRNA. [Source:RefSeq mRNA;Acc:NM_001082188]	0.371	-1.430799426	0.002901312	0.10559793	yes	down	22.16754598	16.30461813	13.12035751	30.19486036	66.1227262	30.83538326	17.1975072	42.38432327
ENSOCUG00000002251	RCSD1	RCSD domain containing 1 [Source:HGNC Symbol;Acc:HGNC:28310]	0.158	-2.665278996	0.000366141	0.022546601	yes	down	3.404540002	8.438354817	2.812670439	15.22492166	30.96696532	38.12086701	4.885188419	28.10425133
ENSOCUG00000002272	MYH7B	myosin heavy chain 7B [Source:HGNC Symbol;Acc:HGNC:15906]	0.047	-4.402147483	7.34E-10	4.98E-07	yes	down	1.961127095	2.854768013	0.03477373	8.055173076	36.11051295	13.58635521	1.616889612	19.25068041
ENSOCUG00000002320	PIK3IP1	phosphoinositide-3-kinase interacting protein 1 [Source:HGNC Symbol;Acc:HGNC:24942]	0.393	-1.347268189	0.039186009	0.600517937	yes	down	6.3134805	15.91109696	10.5332006	24.32059383	31.08282653	65.25165348	10.91925935	40.21835795
ENSOCUG00000002336	BST1	bone marrow stromal cell antigen 1 [Source:HGNC Symbol;Acc:HGNC:1118]	0.184	-2.443382339	0.001133448	0.05288265	yes	down	4.053560793	5.180897035	1.627294797	11.79275073	21.20848598	10.34448395	3.620584208	14.44857355
ENSOCUG00000002342	VSIG8	V-set and immunoglobulin domain containing 8 [Source:HGNC Symbol;Acc:HGNC:32063]	100.487	6.650866733	0.002902034	0.10559793	yes	up	301.5878583	40.94851554	390.7309017	233.5320179	28.09999065	26.46027919	244.4224252	96.03076259
ENSOCUG00000002344	SEMA3B	semaphorin 3B [Source:HGNC Symbol;Acc:HGNC:10724]	0.316	-1.660572945	0.025496543	0.466200233	yes	down	13.82597139	43.36664136	17.30136836	30.3150785	50.91672804	58.14555373	24.83132703	46.45912009
ENSOCUG00000002357	LSMEM2	leucine rich single-pass membrane protein 2 [Source:HGNC Symbol;Acc:HGNC:26781]	0.025	-5.309802668	0.002418075	0.092642123	yes	down	0	0.668941502	0	1.898478216	3.817719541	7.754715442	0.222980501	4.4903044
ENSOCUG00000002407	MFAP5	microfibril associated protein 5 [Source:HGNC Symbol;Acc:HGNC:29673]	0.228	-2.132741106	0.008186635	0.221563545	yes	down	339.0939248	980.9913146	262.3241487	713.1627328	1920.852084	1038.367264	527.469796	1224.12736
ENSOCUG00000002427	SLC6A17	solute carrier family 6 member 17 [Source:HGNC Symbol;Acc:HGNC:31399]	2.582	1.368292751	0.00525156	0.164016898	yes	up	3.995831551	2.077883082	3.79366878	0.931174004	1.051414957	0.925063225	3.289127804	0.969217396
ENSOCUG00000002431	KCNC4	potassium voltage-gated channel subfamily C member 4 [Source:HGNC Symbol;Acc:HGNC:6236]	0.292	-1.776158734	0.011167012	0.273071145	yes	down	3.370168854	5.485105052	2.965762087	6.530161906	14.2442654	15.71561768	3.940345331	12.16334833
ENSOCUG00000002478		-	0.079	-3.664693853	0.00338891	0.117148442	yes	down	0.218421533	0.208574845	0.110295636	1.382553866	1.491704605	2.265220637	0.179097338	1.713159702
ENSOCUG00000002492	CD36	CD36 molecule [Source:HGNC Symbol;Acc:HGNC:1663]	0.47	-1.087919927	0.039695176	0.604424596	yes	down	25.4014359	37.28108334	22.37793417	42.14536332	67.02968484	26.01305979	28.35348447	45.06270265
ENSOCUG00000002503		-	24.32	4.604073218	0.045250859	0.649920267	yes	up	1.23	0.04	1.54	0	0	0	0.936666667	0
ENSOCUG00000002530	PTGS1	prostaglandin-endoperoxide synthase 1 [Source:HGNC Symbol;Acc:HGNC:9604]	0.228	-2.13120679	0.004477415	0.14458913	yes	down	11.9742149	41.12660263	13.65032643	35.4991371	65.0867533	55.79432148	22.25038132	52.1267373
ENSOCUG00000002541	BNIP3	BCL2 interacting protein 3 [Source:HGNC Symbol;Acc:HGNC:1084]	0.435	-1.201929994	0.033812669	0.552406757	yes	down	46.58560232	64.10093267	49.61737721	75.30225349	132.9933351	147.3534699	53.4346374	118.5496862
ENSOCUG00000002594		Oryctolagus cuniculus solute carrier family 25 member 4 (SLC25A4), mRNA. [Source:RefSeq mRNA;Acc:NM_001082686]	0.354	-1.499457143	0.005896556	0.176896685	yes	down	252.346013	322.9204223	208.6785953	436.3939447	1037.669263	667.7755807	261.3150102	713.9462628
ENSOCUG00000002595	ANKRD33B	ankyrin repeat domain 33B [Source:HGNC Symbol;Acc:HGNC:35240]	0.246	-2.024418489	0.027291658	0.4816377	yes	down	2.448430179	9.912819186	2.361895039	2.313574565	5.253192114	8.039623596	4.907714801	5.202130092
ENSOCUG00000002607	KRT85	keratin 85 [Source:HGNC Symbol;Acc:HGNC:6462]	85.589	6.41934989	0.032864301	0.545007686	yes	up	1420.847863	267.0594779	2705.529348	1185.020639	142.0709233	127.122977	1464.478896	484.7381798
ENSOCUG00000002612	KRT84	keratin 84 [Source:HGNC Symbol;Acc:HGNC:6461]	401.136	8.647948069	0.003349911	0.11676919	yes	up	57.60775096	15.09588965	127.4279866	38.15454305	3.209169759	3.132491038	66.71054241	14.83206795
ENSOCUG00000002660	CALHM5	calcium homeostasis modulator family member 5 [Source:HGNC Symbol;Acc:HGNC:21568]	3.294	1.719779943	0.045154578	0.64976697	yes	up	88.08712627	31.25792856	83.05304003	62.4821313	21.24706953	11.38756385	67.46603162	31.70558823
ENSOCUG00000002672	ADAMTSL3	ADAMTS like 3 [Source:HGNC Symbol;Acc:HGNC:14633]	0.371	-1.431392105	0.014695509	0.330648949	yes	down	5.053990811	8.467532138	3.629007162	8.739893827	15.74232786	10.34957536	5.716843371	11.61059902
ENSOCUG00000002688	ATP2A1	ATPase sarcoplasmic/endoplasmic reticulum Ca2+ transporting 1 [Source:HGNC Symbol;Acc:HGNC:811]	0.015	-6.031753491	0.000851481	0.043606143	yes	down	213.2678371	241.1484178	0	1109.880727	2022.473	2924.573822	151.472085	2018.97585
ENSOCUG00000002736	SEMA6C	semaphorin 6C [Source:HGNC Symbol;Acc:HGNC:10740]	0.304	-1.717675495	0.003950119	0.131757248	yes	down	11.99653991	12.0878717	6.770515546	17.8974637	33.72093572	30.00389392	10.28497572	27.20743111
ENSOCUG00000002740	RPS6KA2	ribosomal protein S6 kinase A2 [Source:HGNC Symbol;Acc:HGNC:10431]	0.134	-2.902375747	0.000245435	0.015953248	yes	down	1.285657963	2.713981342	0.585016444	6.837185878	14.73574865	17.92281312	1.528218583	13.16524922
ENSOCUG00000002752	S100A1	S100 calcium binding protein A1 [Source:HGNC Symbol;Acc:HGNC:10486]	0.071	-3.810515655	4.41E-07	7.30E-05	yes	down	2.413137821	10.28196749	0	32.32258358	71.98814264	98.5346579	4.231701772	67.61512804
ENSOCUG00000002759	SIM1	SIM bHLH transcription factor 1 [Source:HGNC Symbol;Acc:HGNC:10882]	0.05	-4.327514564	0.000880325	0.044336916	yes	down	0.164164796	0.09138022	0	0.57715058	1.344324104	0.696825677	0.085181672	0.872766787
ENSOCUG00000002794	ZNF618	zinc finger protein 618 [Source:HGNC Symbol;Acc:HGNC:29416]	4.763	2.251885147	0.025971313	0.466277634	yes	up	12.93253704	3.154486285	13.25411576	8.34394921	1.923617546	1.402138556	9.780379695	3.889901771
ENSOCUG00000002805	AMPD3	adenosine monophosphate deaminase 3 [Source:HGNC Symbol;Acc:HGNC:470]	0.338	-1.563073207	0.000982624	0.047902909	yes	down	14.29741734	12.557868	22.55063117	33.89558906	58.51424406	28.49657304	16.46863884	40.30213539
ENSOCUG00000002875	STOX1	storkhead box 1 [Source:HGNC Symbol;Acc:HGNC:23508]	30.76	4.942990417	0.01463571	0.329791331	yes	up	24.24739125	1.757385401	17.55704552	17.33542841	2.514821213	2.315238915	14.52060739	7.388496181
ENSOCUG00000002999		-	17.04	4.090873366	0.048480937	0.674652382	yes	up	0.893562836	0	0.257414522	0.839269648	0.142207943	0.142207943	0.38365912	0.374561845
ENSOCUG00000003040	ADAMTS3	ADAM metallopeptidase with thrombospondin type 1 motif 3 [Source:HGNC Symbol;Acc:HGNC:219]	4.924	2.299953667	0.016243289	0.355283941	yes	up	6.337710182	2.871755288	6.545898701	2.942447383	1.180714548	0.391333078	5.251788057	1.50483167
ENSOCUG00000003078	APLNR	apelin receptor [Source:HGNC Symbol;Acc:HGNC:339]	3.592	1.844931444	0.009158623	0.23731287	yes	up	4.660878207	6.512118735	9.63580691	1.914684111	2.190332798	1.403946397	6.936267951	1.836321102
ENSOCUG00000003120	OPRK1	opioid receptor kappa 1 [Source:HGNC Symbol;Acc:HGNC:8154]	0.025	-5.33056865	0.021899068	0.426485052	yes	down	0	0	0	0.33	0.89	0.05	0	0.423333333
ENSOCUG00000003148	CUTC	cutC copper transporter [Source:HGNC Symbol;Acc:HGNC:24271]	0.442	-1.176451123	0.021723583	0.425821033	yes	down	13.68337132	10.28813261	8.147384194	16.99502983	23.6907704	23.04531899	10.70629604	21.24370641
ENSOCUG00000003200	VGLL2	vestigial like family member 2 [Source:HGNC Symbol;Acc:HGNC:20232]	0.044	-4.509607246	1.25E-06	0.000168632	yes	down	5.765067521	6.520459095	0.306977047	16.61612918	97.565203	22.22361623	4.197501221	45.46831614
ENSOCUG00000003208	DOCK8	dedicator of cytokinesis 8 [Source:HGNC Symbol;Acc:HGNC:19191]	2.188	1.1296407	0.017264406	0.371416703	yes	up	26.50471115	25.16438768	26.92337835	16.11416989	10.83326728	7.842787321	26.19749239	11.5967415
ENSOCUG00000003246	SULF1	sulfatase 1 [Source:HGNC Symbol;Acc:HGNC:20391]	0.25	-2.002688528	0.013084458	0.305705996	yes	down	3.232988106	7.791955865	2.356305769	6.502378858	19.3195258	7.239854742	4.46041658	11.02058647
ENSOCUG00000003341		-	0.168	-2.570423045	0.000273747	0.017494528	yes	down	6.362399753	11.58431361	2.611504521	23.22612097	50.3170445	50.62675144	6.852739293	41.3899723
ENSOCUG00000003354	CUEDC1	CUE domain containing 1 [Source:HGNC Symbol;Acc:HGNC:31350]	0.325	-1.623620515	0.012717459	0.298968403	yes	down	13.45261916	25.81877501	15.25662424	28.24642929	62.03450295	47.37910931	18.17600613	45.88668051
ENSOCUG00000003362	LVRN	laeverin [Source:HGNC Symbol;Acc:HGNC:26904]	0.31	-1.687427643	0.004551419	0.146048688	yes	down	14.56678645	24.13428094	8.977228202	29.47910681	43.70120238	28.26015343	15.8927652	33.81348754
ENSOCUG00000003372	ART3	ADP-ribosyltransferase 3 [Source:HGNC Symbol;Acc:HGNC:725]	0.202	-2.309876481	0.007305817	0.205780504	yes	down	24.41966533	34.68518429	3.746710199	54.59579899	151.6866813	117.861317	20.95051994	108.0479324
ENSOCUG00000003380	FGFR4	fibroblast growth factor receptor 4 [Source:HGNC Symbol;Acc:HGNC:3691]	0.311	-1.684428676	0.035055089	0.56066026	yes	down	0.656713132	0.370435	0.722485736	1.110792581	0.823418609	1.80178608	0.583211289	1.245332423
ENSOCUG00000003384	PRKAG3	protein kinase AMP-activated non-catalytic subunit gamma 3 [Source:HGNC Symbol;Acc:HGNC:9387]	0.074	-3.760999748	7.53E-10	4.98E-07	yes	down	2.514321156	2.893776245	0.381063256	15.25517406	25.93007588	26.9881718	1.929720219	22.72447391
ENSOCUG00000003420	SAMD4A	sterile alpha motif domain containing 4A [Source:HGNC Symbol;Acc:HGNC:23023]	0.344	-1.540542073	0.009949223	0.250542512	yes	down	30.47798108	54.453403	28.31230871	57.42152149	128.9584732	63.33101652	37.74789759	83.23700374
ENSOCUG00000003479	CD34	CD34 molecule [Source:HGNC Symbol;Acc:HGNC:1662]	0.454	-1.138980324	0.04977985	0.685204989	yes	down	117.4467266	262.3427575	148.5519474	232.1645125	339.0385677	246.7069771	176.1138105	272.6366858
ENSOCUG00000003489	KCNJ13	potassium inwardly rectifying channel subfamily J member 13 [Source:HGNC Symbol;Acc:HGNC:6259]	11.815	3.5625316	0.02141443	0.4235546	yes	up	1.760857623	0.543609616	1.54644112	0.227521417	0	0.026221395	1.28363612	0.084580937
ENSOCUG00000003510	OCA2	OCA2 melanosomal transmembrane protein [Source:HGNC Symbol;Acc:HGNC:8101]	29.778	4.896169505	1.18E-05	0.001212961	yes	up	18.36627296	4.096481038	10.90370314	1.571765884	0	0	11.12215238	0.523921961
ENSOCUG00000003516		Oryctolagus cuniculus glycogenin 1 (GYG1), mRNA. [Source:RefSeq mRNA;Acc:NM_001082241]	0.418	-1.258729878	0.025766972	0.466277634	yes	down	115.7721856	44.28596696	78.69005295	125.8434322	196.2186793	94.04775355	79.58273516	138.7032884
ENSOCUG00000003523	SYT6	synaptotagmin 6 [Source:HGNC Symbol;Acc:HGNC:18638]	0.296	-1.75559501	0.02262626	0.434527032	yes	down	0.277466644	0.152186391	0.235372626	0.682008001	0.705885448	0.537509376	0.22167522	0.641800942
ENSOCUG00000003606	KIF21B	kinesin family member 21B [Source:HGNC Symbol;Acc:HGNC:29442]	2.515	1.33053766	0.049005362	0.679463581	yes	up	3.288327366	2.592442213	5.991007242	2.2212404	1.504876213	0.905219115	3.95725894	1.543778576
ENSOCUG00000003619	CACNA1S	calcium voltage-gated channel subunit alpha1 S [Source:HGNC Symbol;Acc:HGNC:1397]	0.015	-6.067071257	0.002212076	0.086289177	yes	down	10.41439513	12.94607186	0	69.62462462	139.8054298	156.1031921	7.786822332	121.8444155
ENSOCUG00000003636	TGM2	transglutaminase 2 [Source:HGNC Symbol;Acc:HGNC:11778]	0.403	-1.31259018	0.048841675	0.678430932	yes	down	5.860548542	13.37573317	8.66468381	12.11335784	29.96081136	17.49515548	9.30032184	19.85644156
ENSOCUG00000003641	LHX8	LIM homeobox 8 [Source:HGNC Symbol;Acc:HGNC:28838]	0.08	-3.646031415	7.13E-05	0.005562302	yes	down	2.10351072	2.653743953	0.039978624	7.515893868	26.48614755	11.79079145	1.599077766	15.26427762
ENSOCUG00000003663	ACTG2	actin gamma 2, smooth muscle [Source:HGNC Symbol;Acc:HGNC:145]	0.208	-2.264728613	0.008470931	0.227637565	yes	down	31.9699663	75.02387539	17.19404215	62.95420063	277.0822905	118.5239592	41.39596128	152.8534835
ENSOCUG00000003669		-	10.084	3.333980951	0.04741677	0.667295709	yes	up	0.459801158	0.48304558	3.651213651	0.235141758	0.353778829	0.022203505	1.531353463	0.203708031
ENSOCUG00000003734	TRPM6	transient receptor potential cation channel subfamily M member 6 [Source:HGNC Symbol;Acc:HGNC:17995]	4.495	2.168318058	0.017890898	0.378544863	yes	up	6.322501164	1.835086746	4.900400837	2.00764629	0.484230659	0.4497555	4.352662915	0.980544149
ENSOCUG00000003743		-	0.36	-1.472741141	0.029838406	0.511879942	yes	down	13.98091087	15.72525646	30.08510888	37.75970123	30.02148083	62.91393439	19.9304254	43.56503882
ENSOCUG00000003773	DTNA	dystrobrevin alpha [Source:HGNC Symbol;Acc:HGNC:3057]	0.301	-1.732085985	0.03975863	0.604424596	yes	down	11.92229603	17.84650126	3.862733246	16.55808127	53.17235838	29.53663006	11.21051018	33.08902323
ENSOCUG00000003788	SGCG	sarcoglycan gamma [Source:HGNC Symbol;Acc:HGNC:10809]	0.188	-2.409369107	0.004378261	0.14199007	yes	down	8.314502997	17.24582228	3.089212842	20.30720999	45.22116122	46.71780889	9.54984604	37.41539337
ENSOCUG00000003806	KY	kyphoscoliosis peptidase [Source:HGNC Symbol;Acc:HGNC:26576]	0.031	-4.996242642	1.87E-10	1.58E-07	yes	down	2.231486016	3.653285296	0	17.39019583	32.36287572	44.73776034	1.961590437	31.49694396
ENSOCUG00000003812	EPHB1	EPH receptor B1 [Source:HGNC Symbol;Acc:HGNC:3392]	6.441	2.687220868	0.022200264	0.42960052	yes	up	5.273170371	1.997159696	10.99948093	5.825890964	1.539300744	0.87065969	6.089936998	2.745283799
ENSOCUG00000003858	GNMT	glycine N-methyltransferase [Source:HGNC Symbol;Acc:HGNC:4415]	6.545	2.710418913	0.005736429	0.173117244	yes	up	12.3344588	5.128904018	18.9239865	3.752708025	1.335603419	0.261501881	12.12911644	1.783271108
ENSOCUG00000003931	GJA3	gap junction protein alpha 3 [Source:HGNC Symbol;Acc:HGNC:4277]	52.942	5.726341658	0.008648648	0.2299754	yes	up	8.762344141	2.191871839	10.74634118	4.603319925	0.491213605	0.387248695	7.233519052	1.827260742
ENSOCUG00000003951	ATP1B4	ATPase Na+/K+ transporting family member beta 4 [Source:HGNC Symbol;Acc:HGNC:808]	0.027	-5.231129523	0.002887689	0.10558113	yes	down	2.543613994	2.033640371	0	8.853522814	24.08743339	14.20901253	1.525751455	15.71665625
ENSOCUG00000003984	SLC8A3	solute carrier family 8 member A3 [Source:HGNC Symbol;Acc:HGNC:11070]	0.228	-2.134170932	0.005619501	0.171287786	yes	down	2.583531483	6.815243034	1.949532495	6.540281451	14.03423686	13.17443002	3.782769004	11.24964944
ENSOCUG00000004008	CNDP1	carnosine dipeptidase 1 [Source:HGNC Symbol;Acc:HGNC:20675]	3.95	1.982028271	0.045452549	0.651607926	yes	up	10.94555652	3.053913767	11.51918966	7.076746337	1.563939258	1.529173614	8.50621998	3.389953069
ENSOCUG00000004074	ACTC1	actin alpha cardiac muscle 1 [Source:HGNC Symbol;Acc:HGNC:143]	0.004	-7.863406424	6.97E-16	5.30E-12	yes	down	0	16.54029722	0	87.85432166	187.2032803	233.3407449	5.513432405	169.4661156
ENSOCUG00000004116	LYG2	lysozyme g2 [Source:HGNC Symbol;Acc:HGNC:29615]	177.78	7.473948863	0.00421004	0.138850681	yes	up	40.52855036	11.29108662	64.03239899	16.46624082	0.492609618	0.569783874	38.61734532	5.842878104
ENSOCUG00000004137	PRSS23	serine protease 23 [Source:HGNC Symbol;Acc:HGNC:14370]	0.49	-1.030298289	0.028256454	0.493433595	yes	down	156.0932795	237.69594	163.0055525	247.2715937	317.3512614	156.2465749	185.5982573	240.28981
ENSOCUG00000004162	PRRT3	proline rich transmembrane protein 3 [Source:HGNC Symbol;Acc:HGNC:26591]	5.419	2.43791361	0.043121688	0.629112718	yes	up	2.500992254	0.958142498	9.370918766	2.851601265	0.734714563	0.557698052	4.276684506	1.38133796
ENSOCUG00000004163	SLC25A33	solute carrier family 25 member 33 [Source:HGNC Symbol;Acc:HGNC:29681]	0.411	-1.282480032	0.012472974	0.294586854	yes	down	17.10392645	14.46897653	13.68782483	24.41447273	54.71715909	22.45857238	15.08690927	33.8634014
ENSOCUG00000004184	SLC39A8	solute carrier family 39 member 8 [Source:HGNC Symbol;Acc:HGNC:20862]	4.213	2.075014692	0.031999259	0.536022836	yes	up	218.9757135	43.50517321	154.6611449	138.3013112	30.24660048	28.13281348	139.0473439	65.56024172
ENSOCUG00000004221	TYRP1	tyrosinase related protein 1 [Source:HGNC Symbol;Acc:HGNC:12450]	10.201	3.350665119	0.003265901	0.114620131	yes	up	169.1440651	61.0907643	212.1112833	21.83998397	14.98393099	0	147.4487042	12.27463832
ENSOCUG00000004246	PKHD1	PKHD1 ciliary IPT domain containing fibrocystin/polyductin [Source:HGNC Symbol;Acc:HGNC:9016]	0.097	-3.360184296	0.005242927	0.164016898	yes	down	0.166419425	0.092083887	0.008846447	0.194704553	1.007671785	0.286153414	0.089116587	0.496176584
ENSOCUG00000004298	NT5C1A	5'-nucleotidase, cytosolic IA [Source:HGNC Symbol;Acc:HGNC:17819]	0.152	-2.713703387	0.007924429	0.217564207	yes	down	4.491433277	2.191412497	0	6.291538434	14.27633761	12.04576047	2.227615258	10.87121217
ENSOCUG00000004314	TRPM1	transient receptor potential cation channel subfamily M member 1 [Source:HGNC Symbol;Acc:HGNC:7146]	33.601	5.07043273	2.09E-05	0.00199044	yes	up	17.23226489	5.224189544	16.94875809	2.254173541	0	0	13.13507084	0.75139118
ENSOCUG00000004347	SCN4A	sodium voltage-gated channel alpha subunit 4 [Source:HGNC Symbol;Acc:HGNC:10591]	0.022	-5.510100413	1.71E-08	5.00E-06	yes	down	1.573556716	1.723347385	0	9.829871042	18.08873479	21.39341815	1.098968034	16.43734133
ENSOCUG00000004430		-	11.232	3.489490958	0.008617709	0.229956774	yes	up	3.553038292	0.171506499	1.510038883	3.218490909	0.598237409	0.563756407	1.744861225	1.460161575
ENSOCUG00000004470		DDB1 and CUL4 associated factor 6 [Source:HGNC Symbol;Acc:HGNC:30002]	0.395	-1.338343664	0.01640305	0.357861719	yes	down	65.47940661	46.13246109	25.12061436	67.845531	158.2979698	79.37982189	45.57749402	101.8411076
ENSOCUG00000004480	CSRP3	cysteine and glycine rich protein 3 [Source:HGNC Symbol;Acc:HGNC:2472]	0.007	-7.16393888	5.85E-14	2.22E-10	yes	down	0	66.87005859	0	324.4251642	759.5571846	871.6350846	22.29001953	651.8724778
ENSOCUG00000004487	DRP2	dystrophin related protein 2 [Source:HGNC Symbol;Acc:HGNC:3032]	0.166	-2.591741346	0.002664333	0.098475106	yes	down	1.348461765	2.949786599	0.738466084	3.515311978	4.289160948	8.135522608	1.678904816	5.313331844
ENSOCUG00000004499	SLC4A1	solute carrier family 4 member 1 (Diego blood group) [Source:HGNC Symbol;Acc:HGNC:11027]	301.454	8.235794776	0.004506204	0.144903526	yes	up	3.491661254	0.879582177	6.025528447	2.178310014	0.187550951	0.187550951	3.465590626	0.851137305
ENSOCUG00000004509		Oryctolagus cuniculus myosin, heavy chain 3, skeletal muscle, embryonic (MYH3), mRNA. [Source:RefSeq mRNA;Acc:NM_001195656]	0.026	-5.250929832	1.97E-07	3.74E-05	yes	down	69.55037989	68.74481057	0	257.3506996	772.5841923	449.7924384	46.09839682	493.2424434
ENSOCUG00000004543	AIFM2	apoptosis inducing factor mitochondria associated 2 [Source:HGNC Symbol;Acc:HGNC:21411]	0.293	-1.77026036	0.020115666	0.40958405	yes	down	4.031111587	12.80572374	6.336591734	10.91297214	19.23903657	22.7492601	7.724475686	17.63375627
ENSOCUG00000004554		-	0.185	-2.437407231	0.004687841	0.149480225	yes	down	0.320715073	0.787394048	0.678703113	1.703819267	5.269374334	1.989204851	0.595604078	2.987466151
ENSOCUG00000004635	AQP2	aquaporin 2 [Source:HGNC Symbol;Acc:HGNC:634]	0.082	-3.608385041	0.008148838	0.220933724	yes	down	0.073455448	0.426025824	0.215182777	0.94666964	0.921023881	2.82183747	0.238221349	1.563176997
ENSOCUG00000004655		-	0.312	-1.682221126	0.024995331	0.462504843	yes	down	20.37583643	64.65563412	24.27540145	34.97768071	53.41312744	59.47045178	36.435624	49.28708664
ENSOCUG00000004727	CLCA2	chloride channel accessory 2 [Source:HGNC Symbol;Acc:HGNC:2016]	2.782	1.476030884	0.013574515	0.313781731	yes	up	13.56408553	12.56499496	7.623830229	4.33562127	2.765907035	3.703842082	11.25097024	3.601790129
ENSOCUG00000004732	TCHHL1	trichohyalin like 1 [Source:HGNC Symbol;Acc:HGNC:31796]	808.201	9.658570329	6.34E-05	0.005073426	yes	up	368.3480748	29.98336002	526.5381078	375.6380674	49.24775383	49.05692306	308.2898476	157.9809148
ENSOCUG00000004768	MYORG	myogenesis regulating glycosidase (putative) [Source:HGNC Symbol;Acc:HGNC:19918]	0.401	-1.31725547	0.029918558	0.511879942	yes	down	3.050565514	2.493565805	5.969694324	6.161646818	8.57112777	6.318763758	3.837941881	7.017179448
ENSOCUG00000004821	MLLT11	MLLT11 transcription factor 7 cofactor [Source:HGNC Symbol;Acc:HGNC:16997]	0.198	-2.337157945	0.000604494	0.033648607	yes	down	1.654450243	0.155638996	1.396720078	9.090298357	10.93212379	4.613577812	1.068936439	8.211999986
ENSOCUG00000004876	RILPL1	Rab interacting lysosomal protein like 1 [Source:HGNC Symbol;Acc:HGNC:26814]	0.328	-1.606987183	0.005955663	0.17824613	yes	down	21.37553911	36.67770836	33.78901077	57.21523851	98.73396771	108.4800818	30.61408608	88.14309601
ENSOCUG00000004877	ZNF385B	zinc finger protein 385B [Source:HGNC Symbol;Acc:HGNC:26332]	0.162	-2.624177357	0.006536242	0.188645608	yes	down	1.277693108	3.210298258	0.519589271	2.90783691	9.342764926	5.066718564	1.669193546	5.772440134
ENSOCUG00000004914	RAB36	RAB36, member RAS oncogene family [Source:HGNC Symbol;Acc:HGNC:9775]	10.348	3.371343402	0.005023761	0.158529884	yes	up	7.094816178	2.424032113	19.27703828	5.323819773	0.905820981	0.617985295	9.598628856	2.282542016
ENSOCUG00000004928	TGFBI	transforming growth factor beta induced [Source:HGNC Symbol;Acc:HGNC:11771]	0.346	-1.530609942	0.030462263	0.517688283	yes	down	138.2312659	458.405582	179.2145822	299.326671	515.3529574	420.887928	258.6171434	411.8558521
ENSOCUG00000004942	PRKAA2	protein kinase AMP-activated catalytic subunit alpha 2 [Source:HGNC Symbol;Acc:HGNC:9377]	0.254	-1.97790797	0.008645442	0.2299754	yes	down	4.39012137	1.353707442	0.934316153	4.699689669	6.701103985	5.434792381	2.226048321	5.611862012
ENSOCUG00000005076		-	0.289	-1.78914042	0.001417142	0.061409502	yes	down	7.312004491	5.559335091	2.597116161	11.07937356	25.75239335	15.03143702	5.156151914	17.28773464
ENSOCUG00000005091	SERPINB9	serpin family B member 9 [Source:HGNC Symbol;Acc:HGNC:8955]	2.783	1.476868371	0.046078205	0.657457318	yes	up	61.78950939	28.24113352	53.10333113	43.1182129	16.52011584	11.16074385	47.71132468	23.59969086
ENSOCUG00000005112	FBXO32	F-box protein 32 [Source:HGNC Symbol;Acc:HGNC:16731]	0.54	-0.888894468	0.02588564	0.466277634	yes	down	49.58891264	42.85310554	50.61844754	73.71046742	99.24697981	64.22632084	47.68682191	79.06125602
ENSOCUG00000005145	EEPD1	endonuclease/exonuclease/phosphatase family domain containing 1 [Source:HGNC Symbol;Acc:HGNC:22223]	0.266	-1.909540748	0.002656239	0.098475106	yes	down	3.254216827	4.414184591	3.52347851	7.90019815	12.40267321	18.94068343	3.730626643	13.08118493
ENSOCUG00000005146	MYLK3	myosin light chain kinase 3 [Source:HGNC Symbol;Acc:HGNC:29826]	0.198	-2.334510688	0.005421828	0.168494881	yes	down	0.795881222	0.883675806	0.397198844	1.436896291	6.799034378	1.508186986	0.692251957	3.248039219
ENSOCUG00000005171		-	0.078	-3.67991562	4.25E-06	0.000512583	yes	down	22.07130132	25.44849108	2.421247439	68.58167921	123.92528	243.7010239	16.64701328	145.402661
ENSOCUG00000005177	FMO2	Oryctolagus cuniculus flavin containing dimethylaniline monoxygenase 2 (FMO2), mRNA. [Source:RefSeq mRNA;Acc:NM_001082284]	0.251	-1.995795515	0.010850028	0.268719683	yes	down	3.135314749	8.800526817	2.410426199	6.972990587	10.26782177	6.822469129	4.782089255	8.021093828
ENSOCUG00000005203	PHTF2	putative homeodomain transcription factor 2 [Source:HGNC Symbol;Acc:HGNC:13411]	0.357	-1.486574194	0.036566953	0.576355809	yes	down	16.85210743	31.93870412	10.71207685	20.28543579	59.76996031	27.81292698	19.83429613	35.9561077
ENSOCUG00000005205		-	159.337	7.315934435	0.003098817	0.110123833	yes	up	5537.760488	702.8359899	7954.522721	4813.061746	596.551621	571.7019319	4731.706399	1993.771766
ENSOCUG00000005249	DDAH1	dimethylarginine dimethylaminohydrolase 1 [Source:HGNC Symbol;Acc:HGNC:2715]	0.3	-1.737109975	0.032886006	0.545007686	yes	down	3.757524542	5.296501001	1.325024109	5.536522482	14.93588193	6.821935849	3.459683217	9.09811342
ENSOCUG00000005252		-	0.091	-3.461956411	0.000236832	0.015526787	yes	down	2.863907893	6.92478559	1.163532743	5.100074362	10.56705715	14.47705686	3.650742075	10.04806279
ENSOCUG00000005255		-	0.327	-1.612825994	0.027222961	0.481466556	yes	down	42.15428073	109.7495603	28.75553543	63.69499275	110.1287183	121.4173566	60.21979215	98.41368922
ENSOCUG00000005261	MRPS36	mitochondrial ribosomal protein S36 [Source:HGNC Symbol;Acc:HGNC:16631]	0.431	-1.214490116	0.022511342	0.433414575	yes	down	28.40548599	32.93346527	25.89356017	42.66805568	64.52471077	65.84089108	29.07750381	57.67788585
ENSOCUG00000005294	RRAGD	Ras related GTP binding D [Source:HGNC Symbol;Acc:HGNC:19903]	0.216	-2.209900661	0.00381859	0.12821358	yes	down	28.72045504	26.48629138	4.109082278	51.12104246	129.632198	103.6290097	19.7719429	94.79408338
ENSOCUG00000005321	SYT13	synaptotagmin 13 [Source:HGNC Symbol;Acc:HGNC:14962]	0.107	-3.223161795	0.00011088	0.008108107	yes	down	0.110508171	0.169074099	0.093487163	0.492518742	1.32447386	1.179795288	0.124356478	0.998929297
ENSOCUG00000005330	ACADSB	acyl-CoA dehydrogenase short/branched chain [Source:HGNC Symbol;Acc:HGNC:91]	0.334	-1.581054688	0.025688334	0.466200233	yes	down	13.76026686	22.98838667	8.037084372	17.83290248	51.77487986	24.77602045	14.9285793	31.4612676
ENSOCUG00000005396		-	9.468	3.243008493	0.043849884	0.636409096	yes	up	36.20329085	7.820152188	105.0051216	48.56949442	9.184019679	7.240898483	49.67618823	21.6648042
ENSOCUG00000005439	CCNJL	cyclin J like [Source:HGNC Symbol;Acc:HGNC:25876]	5.466	2.450378033	0.023701816	0.447943582	yes	up	10.31170415	2.626500684	13.5849283	6.76589753	1.333000855	1.029924544	8.841044378	3.042940976
ENSOCUG00000005502	PRR9	proline rich 9 [Source:HGNC Symbol;Acc:HGNC:32057]	86.489	6.434450403	0.008821015	0.230925363	yes	up	2133.59052	231.0201716	3265.828371	2079.194226	278.8136228	260.3004685	1876.813021	872.7694392
ENSOCUG00000005512	RXRG	retinoid X receptor gamma [Source:HGNC Symbol;Acc:HGNC:10479]	0.172	-2.539137378	0.001154984	0.053321528	yes	down	6.112957348	5.938522544	0.598502298	14.5211318	28.65072218	31.56562732	4.21666073	24.91249377
ENSOCUG00000005513	FKBP5	FKBP prolyl isomerase 5 [Source:HGNC Symbol;Acc:HGNC:3721]	0.249	-2.007524413	0.005569375	0.17050475	yes	down	23.82266681	57.67228042	37.46343556	97.72006576	212.5876846	68.85609442	39.65279426	126.3879483
ENSOCUG00000005522	TRIM55	tripartite motif containing 55 [Source:HGNC Symbol;Acc:HGNC:14215]	0.072	-3.800312373	0.000113101	0.008230942	yes	down	2.251666004	1.356382658	0.051279241	5.29293427	11.16551219	9.951505695	1.219775968	8.803317383
ENSOCUG00000005531	UGDH	UDP-glucose 6-dehydrogenase [Source:HGNC Symbol;Acc:HGNC:12525]	0.345	-1.537387463	0.023790452	0.448392536	yes	down	69.09488941	133.0608732	49.82368341	110.849892	266.2128347	194.064265	83.99314866	190.3756639
ENSOCUG00000005540	CAPN6	calpain 6 [Source:HGNC Symbol;Acc:HGNC:1483]	0.488	-1.03475903	0.033533312	0.550397399	yes	down	2.840237169	3.055747365	2.256802697	4.165424327	6.391043644	3.848936303	2.717595743	4.801801424
ENSOCUG00000005548	AMIGO1	adhesion molecule with Ig like domain 1 [Source:HGNC Symbol;Acc:HGNC:20824]	0.451	-1.148106118	0.007661293	0.213289205	yes	down	4.640507255	3.26772343	3.362389496	5.743209428	10.11123966	4.594718494	3.756873394	6.816389193
ENSOCUG00000005558	PXDNL	peroxidasin like [Source:HGNC Symbol;Acc:HGNC:26359]	0.419	-1.253449695	0.040532244	0.610576789	yes	down	5.34339548	10.10334784	5.201421569	10.12006861	37.42052423	10.4955894	6.88272163	19.34539408
ENSOCUG00000005594		-	151.953	7.247478267	0.012834896	0.300336571	yes	up	5902.665732	829.241325	3584.199378	2095.995098	181.2500715	160.7966568	3438.702145	812.6806087
ENSOCUG00000005597	FMN1	formin 1 [Source:HGNC Symbol;Acc:HGNC:3768]	4.774	2.255101742	0.022252388	0.43006203	yes	up	52.79760595	8.291992547	23.44710267	27.65159221	6.596060521	5.243660545	28.17890039	13.16377109
ENSOCUG00000005669	ADGRD1	adhesion G protein-coupled receptor D1 [Source:HGNC Symbol;Acc:HGNC:19893]	0.434	-1.203370608	0.048231307	0.673025847	yes	down	18.85556361	37.30372125	14.98332212	30.20353646	59.29839746	45.4084598	23.71420233	44.97013124
ENSOCUG00000005721	ADRA1B	adrenoceptor alpha 1B [Source:HGNC Symbol;Acc:HGNC:278]	0.219	-2.187961971	0.017778967	0.377678889	yes	down	0.309512245	1.08965156	0.628848758	1.746078193	3.20249063	1.681440396	0.676004188	2.210003073
ENSOCUG00000005746	KLK4	kallikrein related peptidase 4 [Source:HGNC Symbol;Acc:HGNC:6365]	40.297	5.332594915	0.014319426	0.32507235	yes	up	26.76161167	3.501103419	50.82442633	28.33561253	3.712670838	3.945286662	27.02904714	11.99785668
ENSOCUG00000005808	PDLIM3	PDZ and LIM domain 3 [Source:HGNC Symbol;Acc:HGNC:20767]	0.122	-3.038121852	0.000670277	0.036280849	yes	down	71.13329433	112.3154035	11.09804191	224.3106469	688.4656284	349.9216039	64.84891326	420.8992931
ENSOCUG00000005822	MROH8	maestro heat like repeat family member 8 [Source:HGNC Symbol;Acc:HGNC:16125]	4.763	2.251804093	0.012391351	0.293570804	yes	up	19.94338016	3.078262517	6.19832676	1.501273584	0.168444149	0.084989058	9.739989811	0.584902264
ENSOCUG00000005930	ZFPM2	zinc finger protein, FOG family member 2 [Source:HGNC Symbol;Acc:HGNC:16700]	0.27	-1.887357407	0.03644443	0.575617637	yes	down	1.106140263	2.418337634	0.484549185	1.589475523	3.944241461	2.839190655	1.336342361	2.790969213
ENSOCUG00000005950	CAV3	caveolin 3 [Source:HGNC Symbol;Acc:HGNC:1529]	0.144	-2.799228548	0.000238751	0.015585445	yes	down	32.86703551	33.70502681	2.847976121	83.20618001	269.6341261	153.7300005	23.14001281	168.8567689
ENSOCUG00000005991	ALPK3	alpha kinase 3 [Source:HGNC Symbol;Acc:HGNC:17574]	0.032	-4.97793561	2.14E-12	3.62E-09	yes	down	9.447951791	24.10114173	0	100.8520767	289.5453909	210.1459894	11.18303117	200.1811523
ENSOCUG00000006003	ERP27	endoplasmic reticulum protein 27 [Source:HGNC Symbol;Acc:HGNC:26495]	0.063	-3.99474963	0.001278323	0.057524536	yes	down	0.317480459	0.052775458	0.10826463	2.543824385	2.505517102	1.819289184	0.159506849	2.289543557
ENSOCUG00000006034	FHL1	four and a half LIM domains 1 [Source:HGNC Symbol;Acc:HGNC:3702]	0.127	-2.974326727	0.000901584	0.04496097	yes	down	239.8456719	384.9549705	47.17800353	670.5163109	2582.229769	1043.684104	223.992882	1432.143395
ENSOCUG00000006035		-	0.351	-1.511063809	0.048043027	0.673025847	yes	down	41.20737324	41.54556152	31.86820119	5.400506528	3.107964567	3.050719204	38.20704532	3.853063433
ENSOCUG00000006043	USP13	ubiquitin specific peptidase 13 [Source:HGNC Symbol;Acc:HGNC:12611]	0.118	-3.08114838	6.13E-06	0.000706554	yes	down	19.04600901	13.97533369	4.145019137	40.3629602	136.6987088	53.61364659	12.38878728	76.89177188
ENSOCUG00000006059	PFN2	profilin 2 [Source:HGNC Symbol;Acc:HGNC:8882]	0.448	-1.159724489	0.048138118	0.673025847	yes	down	83.33444716	45.92336433	28.93879084	73.67947812	151.213953	76.81553038	52.73220078	100.5696539
ENSOCUG00000006084	CMBL	carboxymethylenebutenolidase homolog [Source:HGNC Symbol;Acc:HGNC:25090]	0.255	-1.973779707	0.001900479	0.076674496	yes	down	14.35816415	20.44707614	7.518920857	32.42421827	61.40783706	56.07598366	14.10805372	49.96934633
ENSOCUG00000006105	CDHR1	cadherin related family member 1 [Source:HGNC Symbol;Acc:HGNC:14550]	5.361	2.422403665	0.006179042	0.181236628	yes	up	28.97120298	16.32449678	61.01290747	17.6992415	5.632712654	3.581365436	35.43620241	8.971106531
ENSOCUG00000006109	CNRIP1	cannabinoid receptor interacting protein 1 [Source:HGNC Symbol;Acc:HGNC:24546]	0.388	-1.366745401	0.0330409	0.546248304	yes	down	22.0100358	48.47476888	24.36652712	43.60732009	77.9047858	63.89579141	31.6171106	61.80263243
ENSOCUG00000006119		pyruvate kinase M1/2 [Source:HGNC Symbol;Acc:HGNC:9021]	0.24	-2.059501802	0.001970832	0.078678114	yes	down	129.836844	168.8841436	98.39440616	303.4308455	509.8619697	916.7177196	132.3717979	576.6701783
ENSOCUG00000006145	CHRDL1	chordin like 1 [Source:HGNC Symbol;Acc:HGNC:29861]	0.432	-1.21113679	0.015447723	0.342507101	yes	down	45.10094048	58.40515283	25.31798289	89.74796106	112.6476984	114.5088128	42.94135873	105.6348241
ENSOCUG00000006203	STYXL2	dual specificity phosphatase 27, atypical [Source:HGNC Symbol;Acc:HGNC:25034]	0.067	-3.905039116	4.53E-10	3.45E-07	yes	down	1.140373919	1.746430067	0.060036051	6.709724255	13.87156145	17.08705526	0.982280012	12.55611365
ENSOCUG00000006209	HJV	hemojuvelin BMP co-receptor [Source:HGNC Symbol;Acc:HGNC:4887]	0.017	-5.908966711	0.000865281	0.044016485	yes	down	8.448967871	8.597673644	0	35.59001006	68.0804555	98.78285191	5.682213838	67.48443916
ENSOCUG00000006304	SLC44A3	solute carrier family 44 member 3 [Source:HGNC Symbol;Acc:HGNC:28689]	2.731	1.449583213	0.049212781	0.680478548	yes	up	9.201231738	3.578072812	4.625768987	3.696025235	1.774124294	1.257266465	5.801691179	2.242471998
ENSOCUG00000006310	PPM1J	protein phosphatase, Mg2+/Mn2+ dependent 1J [Source:HGNC Symbol;Acc:HGNC:20785]	0.155	-2.685330187	0.001096885	0.051652064	yes	down	1.866752369	2.1987082	0.23683122	4.75951832	11.04284426	12.72396712	1.434097263	9.508776566
ENSOCUG00000006329	ALDOA	Oryctolagus cuniculus aldolase, fructose-bisphosphate A (ALDOA), mRNA. [Source:RefSeq mRNA;Acc:NM_001082238]	0.111	-3.173112708	2.18E-07	4.10E-05	yes	down	693.7526826	1032.191874	336.9675819	3080.18984	5269.759927	8449.224002	687.6373796	5599.72459
ENSOCUG00000006341		Oryctolagus cuniculus calbindin 1 (CALB1), mRNA. [Source:RefSeq mRNA;Acc:NM_001082112]	0.043	-4.523460656	0.009474338	0.24138138	yes	down	0.114119377	0	0.114119377	1.05332758	0.412759334	0.326270434	0.076079585	0.597452449
ENSOCUG00000006343	KLF9	Kruppel like factor 9 [Source:HGNC Symbol;Acc:HGNC:1123]	0.318	-1.652131574	0.021997002	0.427844499	yes	down	20.29972141	55.60447295	21.87765775	32.4958485	85.45967764	48.4039009	32.5939507	55.45314235
ENSOCUG00000006387		-	1010.094	9.980273363	0.009422072	0.240921195	yes	up	29.59722298	0	3.645755124	20.565386	3.517741426	3.517741426	11.0809927	9.200289618
ENSOCUG00000006462		-	0.287	-1.799922806	0.045817744	0.654354828	yes	down	0.516810243	1.052864906	0.62516972	1.39391377	0.994445904	2.961587186	0.731614956	1.78331562
ENSOCUG00000006486		-	121.212	6.921385191	0.025071596	0.462790014	yes	up	2279.923418	339.4516123	4560.982924	2283.525586	292.3881231	274.8763618	2393.452652	950.2633568
ENSOCUG00000006521	DEPP1	DEPP1 autophagy regulator [Source:HGNC Symbol;Acc:HGNC:23355]	0.336	-1.574682653	0.041537216	0.616973687	yes	down	5.527186843	15.38054578	12.01459534	18.20836271	20.86592769	37.91854431	10.97410932	25.66427824
ENSOCUG00000006570	ABRA	actin binding Rho activating protein [Source:HGNC Symbol;Acc:HGNC:30655]	0.04	-4.62640389	6.20E-07	9.34E-05	yes	down	16.61381409	14.89402214	0	55.97656371	175.5577009	91.64537115	10.50261208	107.7265453
ENSOCUG00000006574	PLA2G2E	phospholipase A2 group IIE [Source:HGNC Symbol;Acc:HGNC:13414]	105.789	6.725042071	0.011792243	0.284349039	yes	up	143.4686332	16.43461668	171.5219414	115.6057003	14.76427745	13.73041444	110.4750638	48.03346407
ENSOCUG00000006582		-	0.012	-6.349364757	1.78E-06	0.000227461	yes	down	0.105533058	0.94363519	0.047283494	3.023032676	3.631591618	14.02497815	0.365483914	6.893200816
ENSOCUG00000006660	IL36G	interleukin 36 gamma [Source:HGNC Symbol;Acc:HGNC:15741]	0.131	-2.933904077	0.006056094	0.179557889	yes	down	0.842618715	2.786331976	0.538624421	2.900689326	7.141665844	15.03707319	1.389191704	8.359809452
ENSOCUG00000006728	MYOM3	myomesin 3 [Source:HGNC Symbol;Acc:HGNC:26679]	0.052	-4.25476274	4.20E-09	1.68E-06	yes	down	3.833769153	7.65020316	0	24.88992019	78.47131694	48.79006084	3.827990771	50.71709932
ENSOCUG00000006734	MYO18B	myosin XVIIIB [Source:HGNC Symbol;Acc:HGNC:18150]	0.049	-4.33756882	1.44E-07	2.84E-05	yes	down	3.994038211	6.63737095	0	21.30309372	38.26419274	79.72697788	3.543803053	46.43142145
ENSOCUG00000006737		-	0.32	-1.645054892	0.004294542	0.139871487	yes	down	26.00793959	47.89556145	22.44728981	59.13873678	109.2338096	65.81083777	32.11693028	78.06112804
ENSOCUG00000006768	FAM78A	family with sequence similarity 78 member A [Source:HGNC Symbol;Acc:HGNC:25465]	0.222	-2.169710499	0.001032827	0.049712979	yes	down	4.83858665	6.697585573	2.786325875	11.72601664	24.60027353	24.41136249	4.774166033	20.24588422
ENSOCUG00000006796	CYP2A10	Oryctolagus cuniculus cytochrome P450 2A10 (CYP2A10), mRNA. [Source:RefSeq mRNA;Acc:NM_001171049]	0.207	-2.275532535	0.008679129	0.2299818	yes	down	24.17332856	72.86922171	42.33778041	140.5438958	174.5387396	76.69596501	46.46011023	130.5928668
ENSOCUG00000006831		-	54.451	5.766879343	0.004673308	0.149329869	yes	up	46.08310067	5.285684318	51.17722982	35.91274367	4.718710715	4.48399828	34.18200494	15.03848422
ENSOCUG00000006860	GLDN	gliomedin [Source:HGNC Symbol;Acc:HGNC:29514]	0.235	-2.091501669	0.039778371	0.604424596	yes	down	0.235859418	0.783877326	0.312571827	0.726516404	0.878969556	1.569381237	0.444102857	1.058289066
ENSOCUG00000006861	PPP2R2B	protein phosphatase 2 regulatory subunit Bbeta [Source:HGNC Symbol;Acc:HGNC:9305]	0.141	-2.82558183	0.000515203	0.029909287	yes	down	1.382743142	2.766635955	1.065452185	4.641083036	5.570424898	7.336963739	1.738277094	5.849490558
ENSOCUG00000006892	ACKR2	atypical chemokine receptor 2 [Source:HGNC Symbol;Acc:HGNC:1565]	0.495	-1.013608689	0.026952224	0.478346948	yes	down	9.294684518	12.94516356	11.26041956	19.05087739	19.44560834	14.54751647	11.16675588	17.68133407
ENSOCUG00000006895	GFAP	glial fibrillary acidic protein [Source:HGNC Symbol;Acc:HGNC:4235]	0.04	-4.655486728	0.001308875	0.058210515	yes	down	0.083727781	0.411714614	0.117018878	0.844479979	0.684741454	3.231510371	0.204153758	1.586910601
ENSOCUG00000006901	ANKRD1	Oryctolagus cuniculus ankyrin repeat domain 1 (ANKRD1), mRNA. [Source:RefSeq mRNA;Acc:NM_001082054]	0.018	-5.787797657	0.043774697	0.636409096	yes	down	9.237472019	8.278465674	0	44.03207909	82.07346257	98.45932965	5.838645898	74.8549571
ENSOCUG00000006938	CSDC2	cold shock domain containing C2 [Source:HGNC Symbol;Acc:HGNC:30359]	17.703	4.145896628	0.02613474	0.466560332	yes	up	59.31932704	9.93701847	140.877746	69.78717554	11.03082157	9.73760291	70.04469717	30.1852
ENSOCUG00000006943	UNC5B	unc-5 netrin receptor B [Source:HGNC Symbol;Acc:HGNC:12568]	5.202	2.379125865	0.01833508	0.38518862	yes	up	77.33253817	24.26754867	125.0000388	58.81532388	13.26325647	9.998123136	75.53337523	27.35890116
ENSOCUG00000006947	PROB1	proline rich basic protein 1 [Source:HGNC Symbol;Acc:HGNC:41906]	0.054	-4.22160219	9.39E-12	1.10E-08	yes	down	0.357645733	1.240702707	0.101260291	5.103405219	11.14049096	12.48224143	0.566536244	9.575379202
ENSOCUG00000007002	CLDN7	claudin 7 [Source:HGNC Symbol;Acc:HGNC:2049]	0.329	-1.601954071	0.040862456	0.612055877	yes	down	1.493286166	3.379220289	1.475971684	2.662938493	3.874228194	4.939068827	2.11615938	3.825411838
ENSOCUG00000007048	KSR1	kinase suppressor of ras 1 [Source:HGNC Symbol;Acc:HGNC:6465]	0.261	-1.940554145	0.006201331	0.18138893	yes	down	5.87437105	12.0298486	5.746228568	13.54424792	22.43925187	33.58764783	7.883482739	23.19038254
ENSOCUG00000007056		-	0.287	-1.800251859	0.009403552	0.240921195	yes	down	40.16115008	121.2764421	76.05451117	152.7989888	204.9653497	275.5173265	79.16403444	211.0938884
ENSOCUG00000007084	CHRD	chordin [Source:HGNC Symbol;Acc:HGNC:1949]	0.217	-2.206417595	0.004642329	0.148652269	yes	down	0.604186968	1.024429544	0.397742474	1.665348304	3.691363092	3.785983485	0.675452995	3.047564961
ENSOCUG00000007086	KIT	KIT proto-oncogene, receptor tyrosine kinase [Source:HGNC Symbol;Acc:HGNC:6342]	3.58	1.839815783	0.041702476	0.617618947	yes	up	19.30025248	8.993484463	26.86887443	16.7684953	6.327620486	3.187723611	18.38753713	8.761279799
ENSOCUG00000007097	BMAL2	aryl hydrocarbon receptor nuclear translocator like 2 [Source:HGNC Symbol;Acc:HGNC:18984]	21.112	4.399965751	0.029889168	0.511879942	yes	up	1.424806067	0.170867606	0.729083397	0.655592293	0.078240576	0.078240576	0.774919023	0.270691148
ENSOCUG00000007108	GALNT17	polypeptide N-acetylgalactosaminyltransferase 17 [Source:HGNC Symbol;Acc:HGNC:16347]	0.132	-2.916972344	0.000511778	0.029909287	yes	down	0.505798012	0.583459486	0.053337284	1.511070529	3.114351797	3.507053561	0.380864928	2.710825295
ENSOCUG00000007190		-	0.32	-1.64194222	0.02987961	0.511879942	yes	down	3.710524748	5.13137899	5.370216442	8.344531529	7.667171095	19.73312971	4.737373393	11.91494411
ENSOCUG00000007194	CSMD2	CUB and Sushi multiple domains 2 [Source:HGNC Symbol;Acc:HGNC:19290]	3.18	1.669190296	0.043808655	0.636409096	yes	up	0.34	0.38	0.52	0.45	0.19	0.03	0.413333333	0.223333333
ENSOCUG00000007196	C1orf127	chromosome 1 open reading frame 127 [Source:HGNC Symbol;Acc:HGNC:26730]	0.215	-2.217074763	0.047425816	0.667295709	yes	down	0.135364337	0.200996318	0.202031192	0.392848054	0.572586315	1.147587945	0.179463949	0.704340771
ENSOCUG00000007203		-	0.344	-1.539922456	0.007469129	0.208833541	yes	down	4.634011256	4.129059653	3.464270184	8.429704691	14.48606043	11.08545603	4.075780364	11.33374038
ENSOCUG00000007212	COQ10A	coenzyme Q10A [Source:HGNC Symbol;Acc:HGNC:26515]	0.258	-1.953531216	0.007188007	0.202837823	yes	down	10.5132371	13.11590712	4.849623567	17.79389601	68.15809167	26.04854032	9.492922595	37.33350934
ENSOCUG00000007249	VIT	vitrin [Source:HGNC Symbol;Acc:HGNC:12697]	0.29	-1.784344778	0.001289893	0.057873957	yes	down	10.24850507	16.02576357	9.347531199	27.61017377	30.80074288	33.20911534	11.87393328	30.54001066
ENSOCUG00000007308		-	0.069	-3.855280028	0.031406479	0.530056909	yes	down	0.104388479	0.365286216	0.104388479	0.629499473	0.414876086	0.604535571	0.191354391	0.549637043
ENSOCUG00000007324	ADGRG2	adhesion G protein-coupled receptor G2 [Source:HGNC Symbol;Acc:HGNC:4516]	0.31	-1.689200546	0.034011944	0.552996946	yes	down	7.315401452	12.74666911	2.599626516	3.582918124	23.7043641	8.267834634	7.553899026	11.85170562
ENSOCUG00000007342	DSG4	desmoglein 4 [Source:HGNC Symbol;Acc:HGNC:21307]	71.487	6.159609867	0.028234711	0.493433595	yes	up	203.3133189	9.582083614	121.8526064	139.2232405	19.8783768	18.59784727	111.5826696	59.23315485
ENSOCUG00000007355	DSG2	desmoglein 2 [Source:HGNC Symbol;Acc:HGNC:3049]	2.264	1.178884669	0.018793463	0.392110533	yes	up	123.8093824	92.54340799	103.2164415	64.99770566	45.13279811	28.07056535	106.5230773	46.06702304
ENSOCUG00000007393		-	0.013	-6.311844068	8.31E-05	0.006351183	yes	down	18.28324959	0	18.28324959	177.3995746	36.22349573	91.55238022	12.18883306	101.7251502
ENSOCUG00000007406	PCDHB1	protocadherin beta 1 [Source:HGNC Symbol;Acc:HGNC:8680]	0.017	-5.868537418	0.002100345	0.082750441	yes	down	0	0	0	0.28	0.67	0.27	0	0.406666667
ENSOCUG00000007421	DYRK3	dual specificity tyrosine phosphorylation regulated kinase 3 [Source:HGNC Symbol;Acc:HGNC:3094]	2.19	1.13076101	0.038923255	0.600517937	yes	up	13.85455959	9.871646636	12.80470561	7.710037055	4.763527709	3.64426189	12.17697061	5.372608884
ENSOCUG00000007432	ACACB	acetyl-CoA carboxylase beta [Source:HGNC Symbol;Acc:HGNC:85]	0.371	-1.429134849	0.006939896	0.197670058	yes	down	5.997637746	10.77640984	7.998993726	14.48400846	26.77206349	19.2946569	8.257680438	20.18357628
ENSOCUG00000007449		-	0.022	-5.476486138	7.60E-08	1.65E-05	yes	down	0.232077514	1.135790633	0	4.481444089	9.553550117	13.88610853	0.455956049	9.307034247
ENSOCUG00000007450		-	0.022	-5.518785538	7.16E-08	1.58E-05	yes	down	1.871281994	3.568451044	0	17.32852462	35.97176651	44.24393784	1.813244346	32.51474299
ENSOCUG00000007460		Extracellular superoxide dismutase [Cu-Zn] [Source:UniProtKB/Swiss-Prot;Acc:P41975]	0.068	-3.88358306	0.000122738	0.008847634	yes	down	7.380973375	32.77471803	6.429666502	34.8609081	51.07888718	136.4860396	15.52845264	74.14194497
ENSOCUG00000007470	ZBTB16	zinc finger and BTB domain containing 16 [Source:HGNC Symbol;Acc:HGNC:12930]	0.176	-2.510005499	0.000796538	0.041490889	yes	down	3.612644573	10.77044088	11.21652773	35.04091678	55.80327786	32.44255148	8.533204396	41.09558204
ENSOCUG00000007471		-	0.027	-5.200096814	2.52E-07	4.68E-05	yes	down	3.929385328	9.17891611	0	30.61745734	72.17810365	105.9124161	4.369433813	69.5693257
ENSOCUG00000007489	SHISA4	shisa family member 4 [Source:HGNC Symbol;Acc:HGNC:27139]	0.389	-1.363052986	0.025710285	0.466200233	yes	down	10.88630192	13.64150251	8.003855409	16.40415142	38.19238004	29.1186431	10.84388661	27.90505818
ENSOCUG00000007516	PFKFB3	6-phosphofructo-2-kinase/fructose-2,6-biphosphatase 3 [Source:HGNC Symbol;Acc:HGNC:8874]	0.251	-1.995950459	0.006111067	0.180134357	yes	down	23.6390679	38.26816703	12.35461624	46.28278002	88.76098644	109.0592379	24.75395039	81.36766812
ENSOCUG00000007526	CTH	cystathionine gamma-lyase [Source:HGNC Symbol;Acc:HGNC:2501]	4.827	2.271088894	0.042923679	0.627758809	yes	up	57.92958842	4.944977837	22.82051664	31.46859809	6.91595631	5.889375264	28.56502763	14.75797655
ENSOCUG00000007543	MAPK12	mitogen-activated protein kinase 12 [Source:HGNC Symbol;Acc:HGNC:6874]	0.171	-2.551659704	2.84E-05	0.002537113	yes	down	4.254737838	6.086182907	2.328256457	13.77851579	31.01619084	22.38521479	4.223059067	22.39330714
ENSOCUG00000007551	TRPV6	Oryctolagus cuniculus transient receptor potential cation channel subfamily V member 6 (TRPV6), mRNA. [Source:RefSeq mRNA;Acc:NM_001082776]	24.07	4.589191408	0.000707181	0.037673961	yes	up	3.984170186	1.345820381	8.048899665	2.243134791	0.244441041	0.201833813	4.459630077	0.896469882
ENSOCUG00000007566	ACTA1	actin alpha 1, skeletal muscle [Source:HGNC Symbol;Acc:HGNC:129]	0.016	-5.985660484	0.000704119	0.037673961	yes	down	873.7993829	1315.663226	0	4853.085987	10926.36512	14786.0825	729.8208696	10188.5112
ENSOCUG00000007576	FGF16	fibroblast growth factor 16 [Source:HGNC Symbol;Acc:HGNC:3672]	0.075	-3.74402472	0.010865392	0.268719683	yes	down	0.301547198	1.791330946	0.105974743	2.0314432	8.003432237	4.330071349	0.732950962	4.788315595
ENSOCUG00000007597	NAV2	neuron navigator 2 [Source:HGNC Symbol;Acc:HGNC:15997]	3.616	1.854254147	0.044782087	0.646852375	yes	up	22.54682889	9.105896432	43.42265242	23.72092517	6.580212908	5.301225364	25.02512591	11.86745448
ENSOCUG00000007677		-	28.312	4.823328379	0.008566526	0.229017487	yes	up	11.6319913	2.289857796	14.31257412	7.644203658	1.031043652	0.848868121	9.411474407	3.174705144
ENSOCUG00000007692	JPH1	Oryctolagus cuniculus junctophilin 1 (JPH1), mRNA. [Source:RefSeq mRNA;Acc:NM_001081996]	0.079	-3.66669607	1.55E-05	0.001552491	yes	down	8.588427761	6.458754172	0	25.5076619	63.08794146	42.21077441	5.015727311	43.60212592
ENSOCUG00000007726	ST6GAL2	ST6 beta-galactoside alpha-2,6-sialyltransferase 2 [Source:HGNC Symbol;Acc:HGNC:10861]	7.049	2.817341091	0.002621017	0.097950064	yes	up	10.38536663	3.612581452	7.623579251	3.968191882	1.026836176	0.560784555	7.207175779	1.851937538
ENSOCUG00000007753	THY1	Thy-1 cell surface antigen [Source:HGNC Symbol;Acc:HGNC:11801]	0.276	-1.858125201	0.007731775	0.2134627	yes	down	137.6179777	402.4269807	146.2671981	356.0677581	588.2700065	613.269212	228.7707188	519.2023255
ENSOCUG00000007763	CACNA2D1	calcium voltage-gated channel auxiliary subunit alpha2delta 1 [Source:HGNC Symbol;Acc:HGNC:1399]	0.321	-1.640331083	0.025052522	0.462790014	yes	down	23.59408861	25.56891123	7.167568356	29.46057207	68.48639092	49.28954185	18.77685607	49.07883495
ENSOCUG00000007793	ANKRD2	ankyrin repeat domain 2 [Source:HGNC Symbol;Acc:HGNC:495]	0.016	-5.959576472	3.27E-11	3.55E-08	yes	down	3.033585991	11.66674529	0	46.66684565	146.696017	100.8360425	4.900110428	98.06630171
ENSOCUG00000007799	HOGA1	4-hydroxy-2-oxoglutarate aldolase 1 [Source:HGNC Symbol;Acc:HGNC:25155]	5.651	2.498473353	0.000894306	0.044892365	yes	up	9.186663819	9.145177029	12.30590368	5.368341165	1.517283004	2.054201341	10.21258151	2.979941837
ENSOCUG00000007833	DLX3	distal-less homeobox 3 [Source:HGNC Symbol;Acc:HGNC:2916]	12.416	3.634071547	0.034302274	0.554030458	yes	up	243.1818632	53.19814628	459.8791575	214.5747255	30.69156211	32.55638258	252.086389	92.60755674
ENSOCUG00000007837	LRRC39	leucine rich repeat containing 39 [Source:HGNC Symbol;Acc:HGNC:28228]	0.049	-4.346879594	2.85E-05	0.002537113	yes	down	13.38843436	9.412794507	0	29.75684048	115.5392219	42.95249669	7.600409622	62.74951968
ENSOCUG00000007881	FLRT2	fibronectin leucine rich transmembrane protein 2 [Source:HGNC Symbol;Acc:HGNC:3761]	866.144	9.75846268	0.011133698	0.272694925	yes	up	1.657261748	0.99439005	13.38664101	7.218922287	1.343758676	1.343758676	5.346097601	3.302146546
ENSOCUG00000007887	ABCC5	ATP binding cassette subfamily C member 5 [Source:HGNC Symbol;Acc:HGNC:56]	0.343	-1.543473007	0.003805437	0.128054632	yes	down	11.61438958	18.74449762	11.32519099	25.17240868	45.68761079	31.30423382	13.89469273	34.0547511
ENSOCUG00000007890		-	0.261	-1.937527614	0.027795557	0.488187559	yes	down	0.02	0.15	0.06	0.18	0.26	0.18	0.076666667	0.206666667
ENSOCUG00000007903	TECTB	tectorin beta [Source:HGNC Symbol;Acc:HGNC:11721]	0.042	-4.568150221	0.048971709	0.679463581	yes	down	0.036356189	0.0932022	0.036356189	0.334181744	1.23564289	0.124658058	0.05530486	0.564827564
ENSOCUG00000007980	VWA7	von Willebrand factor A domain containing 7 [Source:HGNC Symbol;Acc:HGNC:13939]	0.234	-2.094602751	0.001306974	0.058210515	yes	down	1.964494249	0.5704584	0.853308315	3.693941641	3.424287504	3.348524827	1.129420321	3.488917991
ENSOCUG00000007983	TNNC1	Troponin C, slow skeletal and cardiac muscles [Source:UniProtKB/Swiss-Prot;Acc:P02591]	0.016	-6.002553948	0.000728086	0.038452038	yes	down	100.3530986	210.1988537	0	760.3555215	2412.457435	1788.760329	103.5173174	1653.857762
ENSOCUG00000008010	P2RX5	purinergic receptor P2X 5 [Source:HGNC Symbol;Acc:HGNC:8536]	0.128	-2.970750814	4.40E-05	0.003674655	yes	down	0.922340627	0.666882755	0.184447031	2.017644761	5.233427064	3.598321937	0.591223471	3.616464587
ENSOCUG00000008023	ABCC9	Oryctolagus cuniculus ATP binding cassette subfamily C member 9 (ABCC9), mRNA. [Source:RefSeq mRNA;Acc:NM_001082044]	0.324	-1.625962697	0.041824466	0.618823075	yes	down	8.985655778	13.57963055	3.700711517	10.52228397	39.12271082	15.28155303	8.755332615	21.64218261
ENSOCUG00000008064	TRDN	Oryctolagus cuniculus triadin (TRDN), mRNA. [Source:RefSeq mRNA;Acc:NM_001082743]	0.01	-6.667957343	0.001174437	0.053885383	yes	down	11.79689814	19.4204805	0	78.70504684	276.6729587	123.4240214	10.40579288	159.6006757
ENSOCUG00000008066	DHRS7C	dehydrogenase/reductase 7C [Source:HGNC Symbol;Acc:HGNC:32423]	0.024	-5.405489685	0.003568119	0.121684069	yes	down	19.73284805	18.8073348	0	61.68991273	119.3601924	207.4232454	12.84672761	129.4911168
ENSOCUG00000008068	BCHE	butyrylcholinesterase [Source:HGNC Symbol;Acc:HGNC:983]	0.23	-2.119839171	0.026236706	0.467831541	yes	down	0.536845287	1.362607737	0.384125227	0.802282321	3.42958969	1.469682252	0.76119275	1.900518088
ENSOCUG00000008097	KRT72	keratin 72 [Source:HGNC Symbol;Acc:HGNC:28932]	110.812	6.791964175	0.007432106	0.208388788	yes	up	915.1237805	42.07412608	1582.569351	1159.392923	167.4582371	160.9171131	846.5890858	495.9227579
ENSOCUG00000008164	ABCC2	ATP binding cassette subfamily C member 2 [Source:HGNC Symbol;Acc:HGNC:53]	0.286	-1.804760451	0.004882318	0.154708447	yes	down	0.645563196	0.57198779	0.860463945	1.991632587	3.455545886	1.190822607	0.692671644	2.212667027
ENSOCUG00000008175	PDE7A	phosphodiesterase 7A [Source:HGNC Symbol;Acc:HGNC:8791]	0.456	-1.134286641	0.03918797	0.600517937	yes	down	18.37678656	13.59811292	8.517548551	21.15340275	34.61257458	17.49342747	13.49748268	24.4198016
ENSOCUG00000008188	LMOD3	leiomodin 3 [Source:HGNC Symbol;Acc:HGNC:6649]	0.018	-5.784048293	0.003725339	0.126196895	yes	down	18.35427963	18.52757843	0	86.91301229	225.5883495	152.939503	12.29395269	155.1469549
ENSOCUG00000008191	GABRP	gamma-aminobutyric acid type A receptor pi subunit [Source:HGNC Symbol;Acc:HGNC:4089]	3.485	1.800994522	0.030412392	0.517688283	yes	up	238.4119366	67.6340424	155.1708171	96.78825784	23.38262995	26.33249089	153.738932	48.83445956
ENSOCUG00000008316	STRIP2	striatin interacting protein 2 [Source:HGNC Symbol;Acc:HGNC:22209]	0.249	-2.007566171	0.003012217	0.108056169	yes	down	3.312130076	5.392624379	2.132870575	7.750403789	18.40222373	11.5642154	3.612541676	12.57228097
ENSOCUG00000008317	PLCL2	phospholipase C like 2 [Source:HGNC Symbol;Acc:HGNC:9064]	0.355	-1.493547448	0.031093455	0.526063898	yes	down	4.614326214	9.918443091	4.144831945	8.133699087	16.01881354	15.49715324	6.225867083	13.21655529
ENSOCUG00000008319		-	148.063	7.210064079	0.010980516	0.270686628	yes	up	373.6413473	39.06769018	265.9901933	207.3937924	24.18731582	22.91400398	226.2330769	84.83170408
ENSOCUG00000008322	ASB9	ankyrin repeat and SOCS box containing 9 [Source:HGNC Symbol;Acc:HGNC:17184]	27.008	4.755299526	0.013124668	0.306175144	yes	up	26.28980765	4.017606148	20.16679804	12.59937878	1.795782203	1.258828036	16.82473728	5.217996341
ENSOCUG00000008329	ADAMTS19	ADAM metallopeptidase with thrombospondin type 1 motif 19 [Source:HGNC Symbol;Acc:HGNC:17111]	0.391	-1.35331036	0.006143283	0.180733713	yes	down	3.448945543	1.742182983	2.239028918	3.062995406	7.051868314	3.884972449	2.476719148	4.666612056
ENSOCUG00000008356		-	0.08	-3.652720094	0.025698364	0.466200233	yes	down	0	0.111742316	0.040557582	0.202807333	1.092632611	0.365619502	0.050766633	0.553686482
ENSOCUG00000008404	DDN	dendrin [Source:HGNC Symbol;Acc:HGNC:24458]	0.014	-6.116288859	4.68E-05	0.0038727	yes	down	0	0.313759954	0	0.720803766	3.765257332	1.738572895	0.104586651	2.074877998
ENSOCUG00000008528		-	271.84	8.086612367	0.001784198	0.073344987	yes	up	3600.875768	315.4834806	4982.042704	3481.143463	455.1187695	443.0496214	2966.133984	1459.770618
ENSOCUG00000008557	ADCY2	adenylate cyclase 2 [Source:HGNC Symbol;Acc:HGNC:233]	0.256	-1.968324523	0.001397689	0.061088652	yes	down	12.68284792	10.28460378	3.799171295	19.53070881	45.31739332	30.62031923	8.922207665	31.82280712
ENSOCUG00000008571	MYOM1	myomesin 1 [Source:HGNC Symbol;Acc:HGNC:7613]	0.08	-3.642705008	6.05E-05	0.004865464	yes	down	46.91972842	40.90288562	0	123.39439	436.7879183	199.0103051	29.27420468	253.0642045
ENSOCUG00000008601	ASB16	ankyrin repeat and SOCS box containing 16 [Source:HGNC Symbol;Acc:HGNC:19768]	0.023	-5.441197405	9.51E-09	3.12E-06	yes	down	3.247253627	5.762750943	0	20.69321165	36.38956108	74.81898242	3.003334857	43.96725172
ENSOCUG00000008623		-	4.427	2.14630409	0.038473425	0.596163551	yes	up	93.21971997	27.73352261	181.0455957	96.56196318	17.9277738	23.12533369	100.6662794	45.87169022
ENSOCUG00000008632	S100A9	Oryctolagus cuniculus S100 calcium binding protein A9 (S100A9), mRNA. [Source:RefSeq mRNA;Acc:NM_001256473]	0.364	-1.458239551	0.021333633	0.4235546	yes	down	10.7090981	14.45510527	11.22676752	19.51672788	59.31619414	27.01195236	12.13032363	35.2816248
ENSOCUG00000008647	S100A3	S100 calcium binding protein A3 [Source:HGNC Symbol;Acc:HGNC:10493]	86.148	6.428752221	0.003556863	0.121572765	yes	up	2600.135869	363.460442	4099.926425	2361.15749	315.8907653	283.3668957	2354.507579	986.8050502
ENSOCUG00000008675		-	0.277	-1.850443327	0.006455922	0.187037293	yes	down	1.607147053	4.04056964	1.779195989	5.64252777	6.562216799	3.498107165	2.47563756	5.234283911
ENSOCUG00000008833	AQP4	aquaporin 4 [Source:HGNC Symbol;Acc:HGNC:637]	0.147	-2.768745485	0.001616574	0.068300261	yes	down	8.179935775	5.189852355	0	14.79689529	37.23465782	27.69080771	4.456596043	26.57412027
ENSOCUG00000008840	ATP10D	ATPase phospholipid transporting 10D (putative) [Source:HGNC Symbol;Acc:HGNC:13549]	1.972	0.979646098	0.039087	0.600517937	yes	up	22.31801377	16.66254354	14.47877996	11.24264363	7.713078937	6.399568043	17.81977909	8.451763538
ENSOCUG00000008850		Oryctolagus cuniculus calcium voltage-gated channel auxiliary subunit gamma 1 (CACNG1), mRNA. [Source:RefSeq mRNA;Acc:NM_001082393]	0.015	-6.038473674	9.09E-08	1.95E-05	yes	down	3.75158975	8.05201323	0	26.17367977	45.21669592	110.8479234	3.934534327	60.74609969
ENSOCUG00000008892	RAPSN	receptor associated protein of the synapse [Source:HGNC Symbol;Acc:HGNC:9863]	0.075	-3.735752509	3.59E-06	0.000440392	yes	down	1.825383372	2.220946793	0	8.058962859	20.27128099	17.70624564	1.348776722	15.3454965
ENSOCUG00000008915	EBF3	EBF transcription factor 3 [Source:HGNC Symbol;Acc:HGNC:19087]	0.375	-1.415520096	0.03826622	0.596163551	yes	down	3.666445081	4.140657152	1.489676038	4.560938812	7.886777535	7.286880554	3.09892609	6.578198967
ENSOCUG00000008953	SYNPO2	synaptopodin 2 [Source:HGNC Symbol;Acc:HGNC:17732]	0.342	-1.547786048	0.030836593	0.522601558	yes	down	20.13553985	29.29785792	9.89745016	26.76244661	68.5041505	52.91511292	19.77694931	49.39390334
ENSOCUG00000008959	MYOZ2	myozenin 2 [Source:HGNC Symbol;Acc:HGNC:1330]	0.024	-5.366418858	0.002467976	0.093966784	yes	down	33.33644785	34.2086472	0	91.43711927	447.7945647	144.6951136	22.51503169	227.9755992
ENSOCUG00000008992	KRT25	keratin 25 [Source:HGNC Symbol;Acc:HGNC:30839]	183.804	7.522025767	0.003838768	0.128607193	yes	up	2764.785518	319.4458298	8629.963282	4238.978186	610.4650633	591.6398979	3904.731543	1813.694382
ENSOCUG00000008999	KRT26	keratin 26 [Source:HGNC Symbol;Acc:HGNC:30840]	472.233	8.883353698	0.002012541	0.079715488	yes	up	281.6127093	28.66499237	510.2042843	309.7573628	40.53254189	40.04053873	273.4939953	130.1101478
ENSOCUG00000009017	OGN	Oryctolagus cuniculus osteoglycin (OGN), mRNA. [Source:RefSeq mRNA;Acc:NM_001082116]	0.307	-1.704384158	0.031606359	0.532103196	yes	down	238.0749576	464.7486139	113.2553351	349.9462664	818.198282	409.122999	272.0263022	525.7558491
ENSOCUG00000009032	CA14	carbonic anhydrase 14 [Source:HGNC Symbol;Acc:HGNC:1372]	0.111	-3.174290049	0.020096819	0.40958405	yes	down	2.009145107	0.856982781	0	2.282958717	4.66730624	6.207006508	0.955375963	4.385757155
ENSOCUG00000009072		-	0.037	-4.774311041	5.99E-06	0.000700475	yes	down	4.475782566	2.829079946	0	12.37945415	32.61911722	18.3699459	2.43495417	21.12283909
ENSOCUG00000009079	MATN4	matrilin 4 [Source:HGNC Symbol;Acc:HGNC:6910]	0.06	-4.060103918	0.00010077	0.007513302	yes	down	0.145778974	0.311485443	0.087475796	1.467186547	3.577840187	1.612190209	0.181580071	2.219072314
ENSOCUG00000009100	ANKRD23	ankyrin repeat domain 23 [Source:HGNC Symbol;Acc:HGNC:24470]	0.063	-3.990278907	4.60E-07	7.52E-05	yes	down	63.19332876	76.16127707	0	282.3278374	527.049968	832.3216179	46.45153528	547.2331411
ENSOCUG00000009161	MSX2	msh homeobox 2 [Source:HGNC Symbol;Acc:HGNC:7392]	24.307	4.603304005	0.013772104	0.317384388	yes	up	230.4869353	36.54916357	205.8867693	121.4206439	14.29385805	13.08728675	157.6409561	49.60059622
ENSOCUG00000009185	GALNT5	polypeptide N-acetylgalactosaminyltransferase 5 [Source:HGNC Symbol;Acc:HGNC:4127]	4.993	2.319775391	0.018139722	0.38214012	yes	up	0.955961678	0.559291545	0.384947093	0.121979273	0.172292937	0.072986053	0.633400105	0.122419421
ENSOCUG00000009206		-	489.938	8.936455247	0.001753366	0.072666754	yes	up	385.7014571	111.8104511	835.9625193	215.0915912	14.42496226	13.60837818	444.4914758	81.04164388
ENSOCUG00000009215	PADI3	peptidyl arginine deiminase 3 [Source:HGNC Symbol;Acc:HGNC:18337]	99.289	6.633555189	0.00322657	0.113865729	yes	up	272.0624909	43.86088832	648.8183084	302.0442759	40.01331216	37.85631321	321.5805625	126.6379671
ENSOCUG00000009223	DOK5	docking protein 5 [Source:HGNC Symbol;Acc:HGNC:16173]	0.114	-3.136918587	4.15E-07	7.10E-05	yes	down	2.400404764	3.713431786	1.553483378	10.75912738	28.66103259	20.96251719	2.555773309	20.12755905
ENSOCUG00000009266	CAND2	cullin associated and neddylation dissociated 2 (putative) [Source:HGNC Symbol;Acc:HGNC:30689]	0.083	-3.5829474	3.12E-07	5.64E-05	yes	down	0.879924517	3.038977576	0.711189234	8.739937234	16.8878402	27.90625419	1.543363776	17.84467721
ENSOCUG00000009276	MYBPC1	myosin binding protein C, slow type [Source:HGNC Symbol;Acc:HGNC:7549]	0.076	-3.71065499	4.63E-05	0.003849696	yes	down	121.4274232	133.2593707	9.20537177	326.4577244	1435.650068	473.2342215	87.96405522	745.1140048
ENSOCUG00000009324	GJA1	gap junction protein alpha 1 [Source:NCBI gene;Acc:100008935]	5.793	2.534409902	0.015540279	0.343866049	yes	up	2932.635522	511.7960688	1687.671331	1304.090139	316.7969708	190.4801874	1710.700974	603.7890991
ENSOCUG00000009337		-	35.024	5.130278281	0.022358327	0.431561109	yes	up	0.73	0	7.44	0	0	0	2.723333333	0
ENSOCUG00000009383	CFL2	cofilin 2 [Source:HGNC Symbol;Acc:HGNC:1875]	0.39	-1.357637319	0.024044067	0.450937443	yes	down	52.23503569	46.49488351	21.97606142	58.83691969	163.6037765	76.94701173	40.23532687	99.79590265
ENSOCUG00000009399		Oryctolagus cuniculus carbonic anhydrase 4 (CA4), mRNA. [Source:RefSeq mRNA;Acc:NM_001082372]	0.146	-2.776500498	0.001395618	0.061088652	yes	down	0.527387736	0.527677415	0.73523597	2.159453312	4.044942834	3.122096676	0.59676704	3.108830941
ENSOCUG00000009404	KIF19	kinesin family member 19 [Source:HGNC Symbol;Acc:HGNC:26735]	0.088	-3.501896176	0.000843856	0.043361651	yes	down	0.103821519	0.203057192	0.095504858	0.605493002	0.611255129	1.833804245	0.134127857	1.016850792
ENSOCUG00000009438	CLDN10	claudin 10 [Source:HGNC Symbol;Acc:HGNC:2033]	23.222	4.53742234	0.001131704	0.05288265	yes	up	39.52949421	6.665649989	28.71773281	16.26920139	1.88406575	1.495153469	24.970959	6.549473535
ENSOCUG00000009444	ALDH1A1	aldehyde dehydrogenase 1 family member A1 [Source:HGNC Symbol;Acc:HGNC:402]	0.248	-2.01444064	0.001224014	0.055408502	yes	down	69.71439833	91.76859571	34.3585451	144.8350936	341.3180717	213.0125847	65.28051305	233.05525
ENSOCUG00000009465	AGL	Oryctolagus cuniculus amylo-alpha-1, 6-glucosidase, 4-alpha-glucanotransferase (AGL), mRNA. [Source:RefSeq mRNA;Acc:NM_001082247]	0.221	-2.17953181	0.003047827	0.108820316	yes	down	35.67918875	19.07084416	4.566071164	45.27503391	89.76986444	68.35832979	19.77203469	67.80107605
ENSOCUG00000009466	HEPHL1	hephaestin like 1 [Source:HGNC Symbol;Acc:HGNC:30477]	9.74	3.283916796	0.04027954	0.608393049	yes	up	339.2922184	41.35775091	211.2662276	191.367642	28.53369134	29.20764877	197.305399	83.03632737
ENSOCUG00000009507	ADAMTS16	ADAM metallopeptidase with thrombospondin type 1 motif 16 [Source:HGNC Symbol;Acc:HGNC:17108]	0.046	-4.430080722	1.36E-07	2.83E-05	yes	down	0.023908831	0.129752804	0.057811273	0.701488933	1.558034894	1.193583638	0.070490969	1.151035822
ENSOCUG00000009515	POPDC2	popeye domain containing 2 [Source:HGNC Symbol;Acc:HGNC:17648]	0.113	-3.146047513	0.000480253	0.02834232	yes	down	1.159445902	0.953039414	0	3.065636285	8.382032158	6.053411416	0.704161772	5.833693286
ENSOCUG00000009536	ECEL1	endothelin converting enzyme like 1 [Source:HGNC Symbol;Acc:HGNC:3147]	9.916	3.309696044	0.020191053	0.410569408	yes	up	2.107852394	0.872462844	9.186641114	2.106006565	0.273683333	0.450023266	4.055652117	0.943237721
ENSOCUG00000009543	KCNMA1	Oryctolagus cuniculus potassium calcium-activated channel subfamily M alpha 1 (KCNMA1), mRNA. [Source:RefSeq mRNA;Acc:NM_001082070]	0.207	-2.273881407	0.020618956	0.414833759	yes	down	2.922670064	8.309861831	1.620037144	3.731908082	22.43681843	7.549585058	4.28418968	11.23943719
ENSOCUG00000009566	S100A8	S100 calcium binding protein A8 [Source:HGNC Symbol;Acc:HGNC:10498]	0.261	-1.939827843	0.010159525	0.255415507	yes	down	12.55135472	23.04680703	19.60357814	45.86316075	122.8028841	50.28238112	18.40057996	72.98280866
ENSOCUG00000009644	TUBE1	tubulin epsilon 1 [Source:HGNC Symbol;Acc:HGNC:20775]	3.116	1.639489371	0.00011029	0.008103891	yes	up	43.23159101	57.26623546	40.82537065	9.698388063	17.80275771	10.71254259	47.10773238	12.73789612
ENSOCUG00000009659	LYVE1	lymphatic vessel endothelial hyaluronan receptor 1 [Source:HGNC Symbol;Acc:HGNC:14687]	0.266	-1.912182757	0.015112243	0.337428845	yes	down	35.20130109	112.696262	37.7968176	66.20020843	225.8701555	88.51983237	61.89812688	126.8633988
ENSOCUG00000009729	RNF43	ring finger protein 43 [Source:HGNC Symbol;Acc:HGNC:18505]	3.651	1.86838377	0.039432643	0.60217921	yes	up	16.66162952	4.828023659	15.42829372	9.329197452	2.466044087	2.06651277	12.3059823	4.620584769
ENSOCUG00000009746	PDLIM5	PDZ and LIM domain 5 [Source:HGNC Symbol;Acc:HGNC:17468]	0.425	-1.234147722	0.033581117	0.550397399	yes	down	78.25739327	77.60745597	42.10408429	115.1825461	370.1106846	153.3241148	65.98964451	212.8724485
ENSOCUG00000009764	GPD2	glycerol-3-phosphate dehydrogenase 2 [Source:HGNC Symbol;Acc:HGNC:4456]	0.372	-1.427560121	0.021818299	0.426002987	yes	down	12.92117667	12.15206614	4.822280677	19.04291816	39.84160226	24.31452629	9.965174496	27.73301557
ENSOCUG00000009816	SLC35A4	solute carrier family 35 member A4 [Source:HGNC Symbol;Acc:HGNC:20753]	4551387.45	22.11787497	2.39E-08	6.16E-06	yes	up	0	0	19.76	0	0	0	6.586666667	0
ENSOCUG00000009828	ARPP21	cAMP regulated phosphoprotein 21 [Source:HGNC Symbol;Acc:HGNC:16968]	0.024	-5.392784861	2.11E-08	5.82E-06	yes	down	1.193856061	2.646382391	0	16.42696598	39.07180157	25.15085437	1.280079484	26.88320731
ENSOCUG00000009858	KLHL30	kelch like family member 30 [Source:HGNC Symbol;Acc:HGNC:24770]	0.055	-4.187603795	3.57E-09	1.55E-06	yes	down	1.26955657	2.993178227	0	11.25523641	22.69103898	30.80789767	1.420911599	21.58472435
ENSOCUG00000009863	PRKCQ	protein kinase C theta [Source:HGNC Symbol;Acc:HGNC:9410]	0.121	-3.042362596	0.004217555	0.138850681	yes	down	3.985617206	4.88822355	0.135131962	11.97824924	42.3357639	17.90481089	3.002990906	24.07294134
ENSOCUG00000009890	DPY19L2	dpy-19 like 2 [Source:HGNC Symbol;Acc:HGNC:19414]	3.415	1.772039472	0.021804938	0.426002987	yes	up	1.129100601	1.978764561	2.00098712	0.241340213	0.544933112	0.469481394	1.702950761	0.418584906
ENSOCUG00000009939	MYPN	myopalladin [Source:HGNC Symbol;Acc:HGNC:23246]	0.034	-4.884735409	0.007149652	0.202837823	yes	down	13.77736576	12.05366191	1.831466956	52.12420518	97.45750871	126.7270714	9.220831541	92.10292842
ENSOCUG00000009954	CHST4	carbohydrate sulfotransferase 4 [Source:HGNC Symbol;Acc:HGNC:1972]	36.114	5.174484344	3.66E-05	0.003123738	yes	up	9.160256029	3.643451213	13.40664592	2.0981206	0	0	8.736784388	0.699373533
ENSOCUG00000009959	CASQ1	Oryctolagus cuniculus calsequestrin 1 (CASQ1), mRNA. [Source:RefSeq mRNA;Acc:NM_001082268]	0.036	-4.807880073	1.61E-05	0.001599229	yes	down	101.226991	71.38767763	0	263.7657152	682.1004103	571.9980566	57.53822287	505.9547274
ENSOCUG00000009962	OTOP2	otopetrin 2 [Source:HGNC Symbol;Acc:HGNC:19657]	170.111	7.41033514	0.004125034	0.1366923	yes	up	5.504363395	1.310419235	17.43484611	6.229877982	0.800768945	0.766827316	8.08320958	2.599158081
ENSOCUG00000009965	TYR	tyrosinase [Source:HGNC Symbol;Acc:HGNC:12442]	55.864	5.803838069	6.80E-11	6.08E-08	yes	up	49.7041637	10.30602064	25.32834862	4.00463462	0.206484803	0	28.44617765	1.403706474
ENSOCUG00000009993		-	0.113	-3.141831002	0.000708399	0.037673961	yes	down	2.792817042	13.73505116	4.756002404	17.98618983	29.6586922	65.9397058	7.094623536	37.86152928
ENSOCUG00000010001	HSF4	heat shock transcription factor 4 [Source:HGNC Symbol;Acc:HGNC:5227]	0.218	-2.195912016	0.04314034	0.629112718	yes	down	0.357114289	1.335510154	0.551542342	1.191276797	1.25082892	2.882333888	0.748055595	1.774813202
ENSOCUG00000010013	NOL3	nucleolar protein 3 [Source:HGNC Symbol;Acc:HGNC:7869]	0.216	-2.213204508	0.000187232	0.012713407	yes	down	1.08667907	2.471945331	2.101692383	6.615784987	13.98897868	14.69692915	1.886772262	11.76723094
ENSOCUG00000010020	DNAJC6	DnaJ heat shock protein family (Hsp40) member C6 [Source:HGNC Symbol;Acc:HGNC:15469]	5.974	2.578816931	0.024187628	0.453071208	yes	up	21.80212526	2.2583305	15.96662563	19.64178246	4.592027175	3.081049591	13.34236046	9.104953075
ENSOCUG00000010039	FHOD1	formin homology 2 domain containing 1 [Source:HGNC Symbol;Acc:HGNC:17905]	0.356	-1.491168574	0.02729597	0.4816377	yes	down	4.038489942	7.733112056	3.702777563	7.068147196	17.15440095	12.91926017	5.15812652	12.38060277
ENSOCUG00000010053	SLC9A5	solute carrier family 9 member A5 [Source:HGNC Symbol;Acc:HGNC:11078]	0.282	-1.8241497	0.042876473	0.627671954	yes	down	0.845242183	2.776928363	0.793492816	1.346783798	5.224001504	3.421398572	1.471887788	3.330727958
ENSOCUG00000010062	DYSF	dysferlin [Source:HGNC Symbol;Acc:HGNC:3097]	0.342	-1.548497311	0.016727446	0.361912448	yes	down	4.611647961	8.437222847	6.006878636	10.41331766	21.32817178	21.50903502	6.351916481	17.75017482
ENSOCUG00000010136	LMCD1	LIM and cysteine rich domains 1 [Source:HGNC Symbol;Acc:HGNC:6633]	0.268	-1.89945352	0.002601597	0.097463775	yes	down	9.974766179	18.18240914	17.93466266	33.65587967	49.26104449	72.54332098	15.36394599	51.82008171
ENSOCUG00000010167	AVPR1A	arginine vasopressin receptor 1A [Source:HGNC Symbol;Acc:HGNC:895]	0.267	-1.905692356	0.003489094	0.119525047	yes	down	3.883221852	2.659111047	4.115244821	13.35047269	17.78114452	6.412019066	3.552525907	12.51454542
ENSOCUG00000010198	Tpm2	Oryctolagus cuniculus tropomyosin 2 (TPM2), transcript variant 1, mRNA. [Source:RefSeq mRNA;Acc:NM_001105686]	0.085	-3.548534216	3.66E-09	1.55E-06	yes	down	311.2826789	449.3296836	69.73960472	1514.127471	3548.929945	3301.92113	276.7839891	2788.326182
ENSOCUG00000010229	MYH8	myosin heavy chain 8 [Source:HGNC Symbol;Acc:HGNC:7578]	0.028	-5.169785708	0.024684206	0.458420976	yes	down	20.65230584	9.575908435	2.66773463	50.72151132	203.9598211	35.77552681	10.9653163	96.81895307
ENSOCUG00000010306	ENTPD3	ectonucleoside triphosphate diphosphohydrolase 3 [Source:HGNC Symbol;Acc:HGNC:3365]	2.413	1.270699418	0.012110604	0.288266485	yes	up	26.17215448	29.62332025	18.92907387	7.429097203	13.61110348	6.107842681	24.90818286	9.049347787
ENSOCUG00000010319	TBC1D30	TBC1 domain family member 30 [Source:HGNC Symbol;Acc:HGNC:29164]	6.612	2.725015235	0.023275175	0.445798885	yes	up	10.89442583	1.535572577	12.45959336	10.1708963	2.228515942	1.454627549	8.29653059	4.618013264
ENSOCUG00000010325	SLAIN1	SLAIN motif family member 1 [Source:HGNC Symbol;Acc:HGNC:26387]	4.135	2.048049642	0.005200344	0.16308708	yes	up	8.483423675	3.930909896	4.161760703	1.909428627	1.418434733	0.749705453	5.525364758	1.359189604
ENSOCUG00000010352	LRRN2	leucine rich repeat neuronal 2 [Source:HGNC Symbol;Acc:HGNC:16914]	5.816	2.539978068	0.002105485	0.082750441	yes	up	1.597279783	1.476587087	2.750552123	0.444233317	0.293752226	0.218538812	1.941472998	0.318841452
ENSOCUG00000010409		-	5.678	2.505477635	0.030005932	0.512222475	yes	up	4.538054787	0.740371665	1.670349101	1.673425517	0.365488837	0.314582819	2.316258518	0.784499058
ENSOCUG00000010424	TNNI1	troponin I1, slow skeletal type [Source:HGNC Symbol;Acc:HGNC:11945]	0.034	-4.894890254	2.17E-10	1.74E-07	yes	down	41.61893431	96.73154058	0	379.3523523	1008.325049	962.5305273	46.11682496	783.4026427
ENSOCUG00000010436	LEF1	lymphoid enhancer binding factor 1 [Source:HGNC Symbol;Acc:HGNC:6551]	11.618	3.538324833	0.034681635	0.556442687	yes	up	157.1662029	28.25465913	121.3766384	74.04622499	12.89669887	7.726998882	102.2658335	31.55664091
ENSOCUG00000010453	MLIP	muscular LMNA interacting protein [Source:HGNC Symbol;Acc:HGNC:21355]	0.082	-3.616817262	9.25E-05	0.006965615	yes	down	5.157170949	4.569179906	0.036699454	14.75636963	45.91342656	21.50362189	3.254350103	27.39113936
ENSOCUG00000010498		-	0.432	-1.210519344	0.045003977	0.648825105	yes	down	44.95628405	49.30160475	37.72308007	64.29162605	70.32625312	123.255599	43.99365629	85.95782607
ENSOCUG00000010508	IDH2	isocitrate dehydrogenase (NADP(+)) 2 [Source:HGNC Symbol;Acc:HGNC:5383]	0.461	-1.117920179	0.01266729	0.298712378	yes	down	122.1105195	111.6496536	166.9269841	202.7030949	280.7688432	255.6747735	133.5623857	246.3822372
ENSOCUG00000010524		-	0.496	-1.012143558	0.02559865	0.466200233	yes	down	26.75334353	19.39700002	21.10200224	35.9310795	52.00133103	25.06657576	22.4174486	37.66632876
ENSOCUG00000010579	ABAT	4-aminobutyrate aminotransferase [Source:HGNC Symbol;Acc:HGNC:23]	0.209	-2.256907834	0.011833855	0.284349039	yes	down	0.244712713	0.519646521	0.384879485	1.3595037	0.968000141	1.594628065	0.383079573	1.307377302
ENSOCUG00000010594	CASQ2	calsequestrin 2 [Source:HGNC Symbol;Acc:HGNC:1513]	0.217	-2.205015278	0.001696254	0.071074459	yes	down	26.78188938	20.69845502	6.900502119	39.52919974	144.7255617	51.08447691	18.12694884	78.44641277
ENSOCUG00000010733	CFTR	Oryctolagus cuniculus CF transmembrane conductance regulator (CFTR), mRNA. [Source:RefSeq mRNA;Acc:NM_001082716]	5.747	2.52288706	0.00599938	0.178572541	yes	up	4.76705174	1.199010336	1.343328956	0.42312815	0.37053326	0.071373017	2.436463677	0.288344809
ENSOCUG00000010740	TARS3	threonyl-tRNA synthetase 3 [Source:HGNC Symbol;Acc:HGNC:24728]	0.302	-1.727621057	0.004808576	0.152689859	yes	down	7.269067944	9.877496778	4.36884035	13.12804705	31.02337671	17.51708425	7.171801691	20.55616934
ENSOCUG00000010759	LRRC38	leucine rich repeat containing 38 [Source:HGNC Symbol;Acc:HGNC:27005]	0.084	-3.568062963	0.017104744	0.368503058	yes	down	0.064010375	0.284532501	0.00395815	0.435109334	1.331585957	0.979851494	0.117500342	0.915515595
ENSOCUG00000010761	NPY	neuropeptide Y [Source:HGNC Symbol;Acc:HGNC:7955]	53.395	5.738637007	2.10E-05	0.00199044	yes	up	14.57297039	4.779336015	15.07857573	1.295224492	0	0	11.47696071	0.431741497
ENSOCUG00000010762	CHAC1	ChaC glutathione specific gamma-glutamylcyclotransferase 1 [Source:HGNC Symbol;Acc:HGNC:28680]	21.089	4.398450016	0.025456403	0.466200233	yes	up	59.73555782	9.067495202	116.1816899	61.98984558	8.289965635	9.210797489	61.66158098	26.49686957
ENSOCUG00000010821		-	3.02	1.594462807	0.037951688	0.59448524	yes	up	36.05059785	14.7642048	34.82357717	14.70442044	8.461351271	3.121219001	28.54612661	8.762330237
ENSOCUG00000010852	HSPB7	heat shock protein family B (small) member 7 [Source:HGNC Symbol;Acc:HGNC:5249]	0.098	-3.345334943	0.000875824	0.044256764	yes	down	22.50852927	83.20477811	3.300161636	111.6514167	390.6534273	281.4261843	36.33782301	261.2436761
ENSOCUG00000010890		-	0.331	-1.593549203	0.020558057	0.414708528	yes	down	35.00404168	103.7880591	52.10972209	90.82599172	185.0005048	113.8935334	63.63394096	129.9066766
ENSOCUG00000010891		-	0.397	-1.332559759	0.046251845	0.659316362	yes	down	7.695358897	18.9243184	11.83725327	20.31691368	26.01893816	34.31991319	12.81897686	26.88525501
ENSOCUG00000010895	SVIL	supervillin [Source:HGNC Symbol;Acc:HGNC:11480]	0.34	-1.554926533	0.016557235	0.359644842	yes	down	17.27626611	33.47670562	16.45876071	31.25514473	81.9278691	49.02327673	22.40391081	54.06876352
ENSOCUG00000011021	MYBPH	myosin binding protein H [Source:HGNC Symbol;Acc:HGNC:7552]	0.024	-5.394796822	3.29E-08	7.93E-06	yes	down	3.431898689	6.562693724	0	30.91651644	58.78541041	82.89259521	3.331530804	57.53150735
ENSOCUG00000011023	NRAP	nebulin related anchoring protein [Source:HGNC Symbol;Acc:HGNC:7988]	0.021	-5.579094164	0.011114862	0.272694925	yes	down	46.5539866	40.43521311	0	175.1038122	458.0273035	320.5821608	28.9963999	317.9044255
ENSOCUG00000011037	MYH7	myosin heavy chain 7 [Source:HGNC Symbol;Acc:HGNC:7577]	0.015	-6.027230586	0.000341161	0.021179859	yes	down	153.5537302	207.7148875	0	683.9665584	2689.103398	1160.33894	120.4228726	1511.136299
ENSOCUG00000011089	ITIH4	Oryctolagus cuniculus inter-alpha-trypsin inhibitor heavy chain 4 (ITIH4), mRNA. [Source:RefSeq mRNA;Acc:NM_001082009]	0.062	-4.012413251	3.39E-05	0.00296612	yes	down	0.124527906	0.381779193	0.116202102	1.52164687	1.891992692	5.122404607	0.207503067	2.845348056
ENSOCUG00000011147	CLCN1	chloride voltage-gated channel 1 [Source:HGNC Symbol;Acc:HGNC:2019]	0.036	-4.807026335	1.17E-09	7.41E-07	yes	down	1.354050299	1.507845381	0	7.909099129	16.88340667	15.98859361	0.953965227	13.5936998
ENSOCUG00000011173		-	89.17	6.478491429	0.017694415	0.376408454	yes	up	86.91970499	24.98986909	258.9701868	73.41330369	8.560628882	7.400928218	123.626587	29.79162026
ENSOCUG00000011176	GANC	glucosidase alpha, neutral C [Source:HGNC Symbol;Acc:HGNC:4139]	0.321	-1.639200345	0.002212543	0.086289177	yes	down	3.713180163	2.818445315	1.675396978	5.625849447	10.93547095	8.062530718	2.735674152	8.207950371
ENSOCUG00000011186	SRPX2	sushi repeat containing protein X-linked 2 [Source:HGNC Symbol;Acc:HGNC:30668]	0.398	-1.330477285	0.026566737	0.473161674	yes	down	2.828869424	4.927139952	2.526534732	4.551824292	10.76117477	4.412146226	3.427514703	6.57504843
ENSOCUG00000011195	FZD9	frizzled class receptor 9 [Source:HGNC Symbol;Acc:HGNC:4047]	0.219	-2.189763037	0.029523826	0.508043699	yes	down	0.281496768	0.312019401	0.25656815	0.594458899	2.226951021	0.839257961	0.28336144	1.220222627
ENSOCUG00000011211	CKMT2	Oryctolagus cuniculus creatine kinase, mitochondrial 2 (CKMT2), mRNA. [Source:RefSeq mRNA;Acc:NM_001163070]	0.096	-3.379196269	1.18E-05	0.001212961	yes	down	2.687225331	6.704188761	0	18.4018791	59.74722738	46.31302796	3.130471364	41.48737815
ENSOCUG00000011228	PDE4DIP	phosphodiesterase 4D interacting protein [Source:HGNC Symbol;Acc:HGNC:15580]	0.093	-3.430194082	3.45E-06	0.000426648	yes	down	42.71725843	41.35077623	3.018458542	140.9297963	360.9482892	225.6919848	29.02883107	242.5233567
ENSOCUG00000011278		-	0.354	-1.499990389	0.013663683	0.3153636	yes	down	18.76788501	21.73543814	11.46757357	27.66401185	80.50755966	38.63960378	17.32363224	48.93705843
ENSOCUG00000011396	XIRP1	xin actin binding repeat containing 1 [Source:HGNC Symbol;Acc:HGNC:14301]	0.016	-5.947677369	9.54E-13	2.07E-09	yes	down	3.065024609	9.315371989	0	35.34933247	60.95210767	127.9986596	4.126798866	74.76669991
ENSOCUG00000011455	PTPRQ	protein tyrosine phosphatase receptor type Q [Source:HGNC Symbol;Acc:HGNC:9679]	0.064	-3.954856158	0.005465932	0.16858501	yes	down	0	1.376876798	0	6.582687905	15.55869372	18.73858258	0.458958933	13.62665473
ENSOCUG00000011456		-	41.263	5.366768107	0.025264365	0.463649981	yes	up	4.942399485	0.643035075	3.292724002	2.25259779	0.261725502	0.21854028	2.959386187	0.910954524
ENSOCUG00000011473	PRKG1	protein kinase cGMP-dependent 1 [Source:HGNC Symbol;Acc:HGNC:9414]	0.286	-1.804023394	0.032893955	0.545007686	yes	down	8.847873381	19.27124922	4.455386353	10.66530984	32.71172226	18.86509323	10.85816965	20.74737511
ENSOCUG00000011474	RNF157	ring finger protein 157 [Source:HGNC Symbol;Acc:HGNC:29402]	0.092	-3.447905698	8.17E-09	2.85E-06	yes	down	1.159437524	1.777095026	0.627014596	6.741780118	10.56188398	14.66069541	1.187849049	10.6547865
ENSOCUG00000011505		-	0.039	-4.6621871	9.99E-15	5.06E-11	yes	down	7.460759418	21.71290198	0	95.62908543	186.2857993	259.6933029	9.7245538	180.5360625
ENSOCUG00000011538		-	0.042	-4.575831381	5.62E-09	2.14E-06	yes	down	0.284260217	0.268210485	0.003743357	1.747107709	2.973777418	3.237293256	0.185404687	2.652726128
ENSOCUG00000011541	ILDR1	immunoglobulin like domain containing receptor 1 [Source:HGNC Symbol;Acc:HGNC:28741]	4.671	2.22358117	0.033076574	0.546248304	yes	up	10.25647432	2.216122705	14.71458831	11.62207113	2.654722066	2.151666403	9.062395113	5.4761532
ENSOCUG00000011548	MYOG	myogenin [Source:NCBI gene;Acc:100415937]	0.041	-4.607430341	1.04E-05	0.001093666	yes	down	0.630446344	0.869594554	0	3.269403503	7.834674828	9.333108534	0.500013633	6.812395622
ENSOCUG00000011634	SMPD3	sphingomyelin phosphodiesterase 3 [Source:HGNC Symbol;Acc:HGNC:14240]	0.166	-2.586930152	0.004081036	0.135826176	yes	down	2.843783018	12.21747324	4.279948593	9.168582268	16.40076991	29.45448915	6.447068283	18.34128044
ENSOCUG00000011683	ANK1	ankyrin 1 [Source:HGNC Symbol;Acc:HGNC:492]	0.136	-2.87557023	0.00078618	0.041233762	yes	down	0.679535922	1.333990582	0.21576382	2.641750589	6.578740605	5.908847569	0.743096775	5.043112921
ENSOCUG00000011686	SLC38A3	solute carrier family 38 member 3 [Source:HGNC Symbol;Acc:HGNC:18044]	13.02	3.702641024	0.048080391	0.673025847	yes	up	78.04164942	11.72497253	90.52120488	55.31878098	8.904764459	6.638122862	60.09594227	23.6205561
ENSOCUG00000011736	CA3	carbonic anhydrase 3 [Source:HGNC Symbol;Acc:HGNC:1374]	0.021	-5.584459087	0.00121228	0.055205924	yes	down	150.1261325	157.9396082	0	430.0850715	2013.601765	714.9398044	102.6885802	1052.875547
ENSOCUG00000011752	PYGO1	pygopus family PHD finger 1 [Source:HGNC Symbol;Acc:HGNC:30256]	0.293	-1.769117688	0.017318443	0.372052989	yes	down	8.344868894	8.622354434	2.522692413	10.20139597	30.97981499	13.31252084	6.49663858	18.16457727
ENSOCUG00000011756	ZNF358	zinc finger protein 358 [Source:HGNC Symbol;Acc:HGNC:16838]	0.41	-1.285078959	0.04146596	0.616517346	yes	down	9.025677606	21.66531607	20.80117541	26.99687469	38.89999793	48.96656067	17.16405636	38.28781109
ENSOCUG00000011780	CYFIP2	cytoplasmic FMR1 interacting protein 2 [Source:HGNC Symbol;Acc:HGNC:13760]	3.424	1.775664503	0.030118553	0.513568592	yes	up	13.97832029	4.86794342	10.01672998	8.0991775	2.650942806	1.811916037	9.620997898	4.187345448
ENSOCUG00000011785	KLHL38	kelch like family member 38 [Source:HGNC Symbol;Acc:HGNC:34435]	0.067	-3.89295619	1.77E-09	1.04E-06	yes	down	1.598516065	1.84363047	0.175055686	10.22830739	15.84232824	17.56411864	1.205734073	14.54491809
ENSOCUG00000011814	SESN1	sestrin 1 [Source:HGNC Symbol;Acc:HGNC:21595]	0.431	-1.213697383	0.025610867	0.466200233	yes	down	54.0835429	68.78674447	33.56899533	81.06730647	143.042654	71.25010393	52.14642756	98.45335479
ENSOCUG00000011842	CRNN	cornulin [Source:HGNC Symbol;Acc:HGNC:1230]	93.99	6.554430217	0.003069603	0.109341122	yes	up	505.5689468	70.07315186	796.7011534	450.0259878	56.58459606	53.4718074	457.4477507	186.6941304
ENSOCUG00000011876		Oryctolagus cuniculus sarcolipin (SLN), mRNA. [Source:RefSeq mRNA;Acc:NM_001082387]	0.018	-5.774682529	3.70E-08	8.79E-06	yes	down	105.8449267	163.6389377	0	690.5913861	1339.107558	1999.600329	89.82795481	1343.099758
ENSOCUG00000011879	KLHL31	kelch like family member 31 [Source:HGNC Symbol;Acc:HGNC:21353]	0.049	-4.342343605	0.008846178	0.231186195	yes	down	16.64472857	7.923879269	0	30.00898871	68.72453426	54.42021527	8.189535947	51.05124608
ENSOCUG00000011916	SNTA1	syntrophin alpha 1 [Source:HGNC Symbol;Acc:HGNC:11167]	0.291	-1.778822084	0.002242753	0.087243652	yes	down	18.13263033	32.82132819	25.14586237	54.56335741	107.6529384	103.30937	25.36660696	88.50855527
ENSOCUG00000011934	EPHX1	Oryctolagus cuniculus epoxide hydrolase 1 (EPHX1), mRNA. [Source:RefSeq mRNA;Acc:NM_001082275]	0.311	-1.684553732	0.010195139	0.255616463	yes	down	14.79162231	35.27588873	23.00709961	48.48521766	62.62513186	74.84058971	24.35820355	61.98364641
ENSOCUG00000011942	FLNC	filamin C [Source:HGNC Symbol;Acc:HGNC:3756]	0.103	-3.284339777	4.02E-06	0.000488886	yes	down	19.8328088	38.43734994	6.165548247	104.3225503	204.2261711	262.493207	21.47856899	190.3473094
ENSOCUG00000011992		-	431.039	8.751673876	0.00083698	0.043249649	yes	up	2439.849747	285.9667968	2426.906122	1649.350206	186.7845739	183.9854824	1717.574222	673.3734206
ENSOCUG00000011997	SPTBN5	spectrin beta, non-erythrocytic 5 [Source:HGNC Symbol;Acc:HGNC:15680]	0.198	-2.335739191	0.023433756	0.446441979	yes	down	0.075154241	0.358964423	0.250590697	0.546158603	0.636849945	1.806426317	0.228236453	0.996478289
ENSOCUG00000012005	ME3	malic enzyme 3 [Source:HGNC Symbol;Acc:HGNC:6985]	0.102	-3.289174228	1.02E-05	0.001088966	yes	down	0.341131993	2.060833309	1.211552037	5.956950701	12.95300868	10.2990809	1.20450578	9.736346762
ENSOCUG00000012014	SLC15A1	solute carrier family 15 member 1 [Source:HGNC Symbol;Acc:HGNC:10920]	4.855	2.279561139	0.020490463	0.414708528	yes	up	77.6657757	24.39609025	95.15140356	40.17998379	6.828854674	9.044855035	65.7377565	18.6845645
ENSOCUG00000012040	KRTAP11-1	keratin associated protein 11-1 [Source:HGNC Symbol;Acc:HGNC:18922]	80.703	6.334542839	0.031434013	0.530056909	yes	up	5298.963415	442.3343774	4063.776838	3524.159082	463.7670855	426.867731	3268.35821	1471.597966
ENSOCUG00000012071	GPAT3	glycerol-3-phosphate acyltransferase 3 [Source:HGNC Symbol;Acc:HGNC:28157]	0.399	-1.327308641	0.037765683	0.592792605	yes	down	8.239833976	13.20484237	6.284079992	12.28080438	31.38366955	12.57317737	9.242918778	18.74588377
ENSOCUG00000012081	CACNB1	calcium voltage-gated channel auxiliary subunit beta 1 [Source:HGNC Symbol;Acc:HGNC:1401]	0.142	-2.817836203	3.22E-09	1.49E-06	yes	down	16.95141989	17.06376914	8.524567088	55.20508221	113.8988631	117.4447739	14.17991871	95.51623971
ENSOCUG00000012103	FAT2	FAT atypical cadherin 2 [Source:HGNC Symbol;Acc:HGNC:3596]	2.946	1.558597753	0.015828372	0.349418786	yes	up	15.41134403	10.943298	20.0185676	9.051872653	3.665650204	3.674277964	15.45773654	5.463933607
ENSOCUG00000012133		-	10.603	3.406413644	0.020558201	0.414708528	yes	up	7.876627151	1.02992949	6.591887995	4.648433123	0.745737524	0.563443455	5.166148212	1.985871367
ENSOCUG00000012155	PCSK1	proprotein convertase subtilisin/kexin type 1 [Source:HGNC Symbol;Acc:HGNC:8743]	10.79	3.431634307	0.047647246	0.669173236	yes	up	0.662092155	0.086136526	1.622823318	0.949695367	0.176740903	0.133851119	0.790350666	0.420095797
ENSOCUG00000012185	CRACD	capping protein inhibiting regulator of actin dynamics [Source:HGNC Symbol;Acc:HGNC:29219]	0.279	-1.843007345	0.019010961	0.39502284	yes	down	0.295049072	0.77661668	0.847870691	1.470274775	2.508999339	2.355910275	0.639845481	2.11172813
ENSOCUG00000012279	ARMH4	armadillo like helical domain containing 4 [Source:HGNC Symbol;Acc:HGNC:19846]	14.131	3.820751814	0.03479398	0.557656939	yes	up	55.87181434	7.317681879	37.13867135	25.96122766	3.483535825	2.896235815	33.44272252	10.7803331
ENSOCUG00000012286	ASB14	ankyrin repeat and SOCS box containing 14 [Source:HGNC Symbol;Acc:HGNC:19766]	0.136	-2.874184903	0.000572928	0.032274952	yes	down	0.812022616	0.695677266	0.029289435	2.291926694	4.547580471	4.402944992	0.512329772	3.747484052
ENSOCUG00000012307	PRXL2A	peroxiredoxin like 2A [Source:HGNC Symbol;Acc:HGNC:28651]	0.323	-1.629970389	0.01441389	0.326729156	yes	down	19.50225893	31.64334273	14.36067178	31.5997849	101.8857938	39.85124478	21.83542448	57.77894117
ENSOCUG00000012309	SGCE	sarcoglycan epsilon [Source:HGNC Symbol;Acc:HGNC:10808]	0.406	-1.299491144	0.035862475	0.568788582	yes	down	14.88651033	22.7956579	8.628267469	21.12504315	34.06844665	29.01006001	15.4368119	28.06784994
ENSOCUG00000012324	ALPK2	alpha kinase 2 [Source:HGNC Symbol;Acc:HGNC:20565]	0.082	-3.616931472	3.66E-07	6.46E-05	yes	down	1.930292176	0	0.979583013	19.0827757	32.01235447	10.41058887	0.969958396	20.50190634
ENSOCUG00000012339	PEG3	paternally expressed 3 [Source:HGNC Symbol;Acc:HGNC:8826]	0.196	-2.34886293	0.005701272	0.172398297	yes	down	0.49352483	0.193326601	0.110812984	0.609037683	0.966430232	0.950144622	0.265888138	0.841870846
ENSOCUG00000012380	NPEPL1	aminopeptidase like 1 [Source:HGNC Symbol;Acc:HGNC:16244]	0.462	-1.113612095	0.033302213	0.548782952	yes	down	5.734402057	7.117290031	6.548479863	10.58222899	12.3308185	13.58192755	6.466723983	12.16499168
ENSOCUG00000012383	MEIOC	meiosis specific with coiled-coil domain [Source:HGNC Symbol;Acc:HGNC:26670]	0.235	-2.092177531	0.033965345	0.552996946	yes	down	0.351902382	0.208045352	0.095425496	0.598540315	1.370395124	0.410675161	0.218457743	0.793203534
ENSOCUG00000012384	CMKLR2	G protein-coupled receptor 1 [Source:HGNC Symbol;Acc:HGNC:4463]	0.275	-1.86178165	0.010859558	0.268719683	yes	down	17.31219718	41.20741745	14.33860225	35.87554286	75.07181025	23.90922479	24.28607229	44.95219264
ENSOCUG00000012392	MYL3	myosin light chain 3 [Source:HGNC Symbol;Acc:HGNC:7584]	0.023	-5.426613992	1.78E-08	5.07E-06	yes	down	34.54059793	57.37986533	0	209.5744584	655.598128	465.5549168	30.64015442	443.5758344
ENSOCUG00000012398	SLC30A1	solute carrier family 30 member 1 [Source:HGNC Symbol;Acc:HGNC:11012]	4.32	2.110968964	0.029211697	0.504654187	yes	up	183.32355	32.88724334	78.86919237	82.42347438	23.05091087	16.5187827	98.35999523	40.66438932
ENSOCUG00000012404	TMEM38A	transmembrane protein 38A [Source:HGNC Symbol;Acc:HGNC:28462]	0.055	-4.195005218	9.65E-09	3.12E-06	yes	down	17.22176539	19.12643884	0	83.42972196	188.1867902	182.5849392	12.11606808	151.4004838
ENSOCUG00000012444	FBXO40	F-box protein 40 [Source:HGNC Symbol;Acc:HGNC:29816]	0.035	-4.848217477	2.24E-08	6.07E-06	yes	down	3.12626073	3.832527754	0	17.33908273	47.40066619	29.17250315	2.319596161	31.30408403
ENSOCUG00000012459	FHL3	four and a half LIM domains 3 [Source:HGNC Symbol;Acc:HGNC:3704]	0.074	-3.753983315	2.08E-17	3.16E-13	yes	down	22.1147057	31.42922751	12.41688616	127.3609995	324.8811627	181.3952344	21.98693979	211.2124656
ENSOCUG00000012493	KLF15	Kruppel like factor 15 [Source:HGNC Symbol;Acc:HGNC:14536]	0.377	-1.405474496	0.02431876	0.453850716	yes	down	1.421022231	4.048336844	2.261137561	4.456916668	7.666200345	5.463040754	2.576832212	5.862052589
ENSOCUG00000012495	LIPN	lipase family member N [Source:HGNC Symbol;Acc:HGNC:23452]	22.569	4.496247334	0.01424565	0.323880914	yes	up	1.638952835	0.3003342	1.578033437	1.454007747	0.21208043	0.21208043	1.172440157	0.626056202
ENSOCUG00000012556	NFATC2	nuclear factor of activated T cells 2 [Source:HGNC Symbol;Acc:HGNC:7776]	0.201	-2.317666632	0.009440436	0.240921195	yes	down	4.112492812	21.07546672	7.923544406	16.38611817	40.34877991	41.41656886	11.03716798	32.71715565
ENSOCUG00000012560	MYOZ1	myozenin 1 [Source:HGNC Symbol;Acc:HGNC:13752]	0.018	-5.789848653	0.000838833	0.043249649	yes	down	102.925316	104.0382622	0	538.8196051	1040.503448	1228.290284	68.98785938	935.8711123
ENSOCUG00000012592	ASB5	ankyrin repeat and SOCS box containing 5 [Source:HGNC Symbol;Acc:HGNC:17180]	0.043	-4.530817614	7.70E-09	2.79E-06	yes	down	7.521730025	10.92463309	0	43.65261876	120.1281306	93.10440176	6.148787706	85.6283837
ENSOCUG00000012634	SLC26A4	solute carrier family 26 member 4 [Source:HGNC Symbol;Acc:HGNC:8818]	25.002	4.643946121	0.000930231	0.045789055	yes	up	4.478026536	0.909016271	3.750997623	1.664172741	0.151249368	0.116628943	3.046013477	0.644017018
ENSOCUG00000012663	MSTN	myostatin [Source:NCBI gene;Acc:100125998]	0.04	-4.657538327	0.025193308	0.463349715	yes	down	6.757386979	4.17442575	0	20.3009231	40.51863561	40.56942622	3.643937576	33.79632831
ENSOCUG00000012685	PITX2	paired like homeodomain 2 [Source:HGNC Symbol;Acc:HGNC:9005]	0.116	-3.112377145	3.17E-06	0.000395034	yes	down	1.242594091	2.942056888	0.813629697	7.356763226	23.31775542	12.82915544	1.666093559	14.5012247
ENSOCUG00000012693	LDB3	LIM domain binding 3 [Source:HGNC Symbol;Acc:HGNC:15710]	0.045	-4.475679962	1.40E-07	2.84E-05	yes	down	44.98376976	40.70428045	0	166.2511077	428.4826355	336.9979706	28.5626834	310.5772379
ENSOCUG00000012700	CORO6	coronin 6 [Source:HGNC Symbol;Acc:HGNC:21356]	0.099	-3.33790537	6.96E-08	1.56E-05	yes	down	6.230123767	14.41381738	1.79996353	45.98085626	111.3772378	90.11417585	7.481301558	82.49075664
ENSOCUG00000012713		fibroblast growth factor 13 [Source:HGNC Symbol;Acc:HGNC:3670]	0.159	-2.656924743	0.006975493	0.198312627	yes	down	2.364769988	2.994207747	0.660127096	5.633436482	13.77574426	8.442406104	2.006368277	9.283862283
ENSOCUG00000012826	FAM234B	family with sequence similarity 234 member B [Source:HGNC Symbol;Acc:HGNC:29288]	1.917	0.939168881	0.04335373	0.631618991	yes	up	21.45495311	14.39173919	15.39024043	9.705561786	7.443870291	6.28506187	17.07897758	7.811497983
ENSOCUG00000012854	FILIP1	filamin A interacting protein 1 [Source:HGNC Symbol;Acc:HGNC:21015]	0.175	-2.514579092	0.000220214	0.014562835	yes	down	1.394125346	1.551332841	0.531303235	3.915709557	7.949464026	5.817785871	1.158920474	5.894319818
ENSOCUG00000012865	GRID1	glutamate ionotropic receptor delta type subunit 1 [Source:HGNC Symbol;Acc:HGNC:4575]	0.15	-2.738457053	0.035427573	0.564835839	yes	down	10.13093654	0.013591327	6.459432621	22.13108942	41.91176239	5.064416717	5.534653497	23.03575618
ENSOCUG00000012972	CRYAB	Alpha-crystallin B chain [Source:UniProtKB/Swiss-Prot;Acc:P41316]	0.102	-3.290806582	8.17E-05	0.006278004	yes	down	77.0154012	232.0951965	0.077280645	555.3792317	1385.342251	1376.351382	103.0626261	1105.690955
ENSOCUG00000012976	HSPB2	heat shock protein family B (small) member 2 [Source:HGNC Symbol;Acc:HGNC:5247]	0.098	-3.353458925	4.27E-05	0.003585646	yes	down	0.720246788	3.134038744	1.199865004	10.2426014	19.0984835	22.02758046	1.684716845	17.12288845
ENSOCUG00000012977	C11orf52	chromosome 11 open reading frame 52 [Source:HGNC Symbol;Acc:HGNC:30531]	0.2	-2.322952487	0.012749731	0.299264527	yes	down	3.339785846	3.705499677	0.515232056	2.538673609	7.21229536	8.239405829	2.520172526	5.9967916
ENSOCUG00000012980	KLHL41	kelch like family member 41 [Source:HGNC Symbol;Acc:HGNC:16905]	0.022	-5.536930348	0.000466343	0.027815995	yes	down	55.58401666	54.59686937	0	221.246274	759.9098175	315.8636701	36.72696201	432.3399205
ENSOCUG00000012990		LON peptidase N-terminal domain and ring finger 3 [Source:HGNC Symbol;Acc:HGNC:21152]	0.362	-1.465623887	0.039391473	0.60217921	yes	down	1.828431273	3.773173627	1.309623002	2.712480795	7.047294376	3.526202175	2.303742634	4.428659116
ENSOCUG00000013005	STARD3	StAR related lipid transfer domain containing 3 [Source:HGNC Symbol;Acc:HGNC:17579]	0.272	-1.880874226	0.000816719	0.042396931	yes	down	25.60594669	38.06482786	42.11216144	45.69921327	70.71951504	65.80654846	35.26097866	60.74175892
ENSOCUG00000013009	SLITRK1	SLIT and NTRK like family member 1 [Source:HGNC Symbol;Acc:HGNC:20297]	0.034	-4.869504772	0.038623098	1	yes	down	0	0	0	0.11	0.15	0.4	0	0.22
ENSOCUG00000013038	SLC24A5	solute carrier family 24 member 5 [Source:HGNC Symbol;Acc:HGNC:20611]	7.323	2.87243909	0.003354446	0.11676919	yes	up	47.687602	10.11146089	24.76024502	5.176588006	2.470168676	0	27.5197693	2.548918894
ENSOCUG00000013062	ACSL6	acyl-CoA synthetase long chain family member 6 [Source:HGNC Symbol;Acc:HGNC:16496]	0.113	-3.148539474	1.38E-05	0.00140276	yes	down	1.895347483	1.974846746	0.190547423	4.799658813	12.68861327	9.618276845	1.353580551	9.03551631
ENSOCUG00000013079	KRT32	keratin 32 [Source:HGNC Symbol;Acc:HGNC:6449]	17.362	4.117901819	0.02694393	0.478346948	yes	up	225.6092477	18.54689163	293.1656416	238.1324932	39.05502782	33.72071379	179.1072603	103.6360783
ENSOCUG00000013084	KRT35	keratin 35 [Source:HGNC Symbol;Acc:HGNC:6453]	111.705	6.803554577	0.017919283	0.378544863	yes	up	549.8128685	78.21457906	870.7119288	480.7954464	59.74213455	55.85223942	499.5797921	198.7966068
ENSOCUG00000013096		-	191.757	7.583133313	0.011372525	0.276761772	yes	up	924.2282857	128.9829383	1329.249869	751.4649124	88.58764058	84.96774232	794.1536975	308.3400984
ENSOCUG00000013103	COX7A1	cytochrome c oxidase subunit 7A1 [Source:HGNC Symbol;Acc:HGNC:2287]	0.054	-4.204714456	0.001048007	0.050238475	yes	down	0	13.56943718	1.138796034	39.6489115	86.18225603	132.478688	4.902744405	86.10328519
ENSOCUG00000013111	PCOLCE2	procollagen C-endopeptidase enhancer 2 [Source:HGNC Symbol;Acc:HGNC:8739]	0.12	-3.062688386	1.44E-06	0.000190197	yes	down	40.04244328	93.35777542	32.54786998	259.0205259	328.3386911	289.8815143	55.31602956	292.4135771
ENSOCUG00000013131	MYOM2	myomesin 2 [Source:HGNC Symbol;Acc:HGNC:7614]	0.012	-6.35061908	0.001452385	0.062403313	yes	down	20.66951626	35.21798244	0	159.2971094	382.3711667	389.1537254	18.62916623	310.2740005
ENSOCUG00000013134	ST8SIA1	ST8 alpha-N-acetyl-neuraminide alpha-2,8-sialyltransferase 1 [Source:HGNC Symbol;Acc:HGNC:10869]	26.519	4.728971242	0.011940747	0.286464919	yes	up	64.61542645	6.54983208	43.30502901	39.51724605	5.488829169	5.263688847	38.15676251	16.75658802
ENSOCUG00000013137	CETP	cholesteryl ester transfer protein [Source:HGNC Symbol;Acc:HGNC:1869]	0.045	-4.459512425	0.016618541	0.360068379	yes	down	0.044946615	0.046140639	0	0.277963179	0.69920384	0.382031266	0.030362418	0.453066095
ENSOCUG00000013145	LBX1	ladybird homeobox 1 [Source:HGNC Symbol;Acc:HGNC:16960]	0.008	-7.045740521	1.02E-05	0.001088966	yes	down	0	0	0	0.27	3.97	7.91	0	4.05
ENSOCUG00000013151	KLHL40	kelch like family member 40 [Source:HGNC Symbol;Acc:HGNC:30372]	0.037	-4.741610959	2.49E-08	6.20E-06	yes	down	2.953416295	4.581885466	0	23.18470533	34.93730136	58.05475803	2.511767254	38.72558824
ENSOCUG00000013166		-	0.067	-3.904739748	2.37E-08	6.16E-06	yes	down	5.901284766	8.014648542	0	38.73008493	72.84872249	82.16974825	4.638644436	64.58285189
ENSOCUG00000013251	STAC3	SH3 and cysteine rich domain 3 [Source:HGNC Symbol;Acc:HGNC:28423]	0.037	-4.768452905	1.60E-07	3.08E-05	yes	down	15.91598991	16.97966552	0	77.28236041	183.6253344	164.758318	10.96521848	141.8886709
ENSOCUG00000013265		-	0.003	-8.561128691	2.45E-09	1.28E-06	yes	down	0	0	0	7	41.12	12.67	0	20.26333333
ENSOCUG00000013292	SNCG	synuclein gamma [Source:HGNC Symbol;Acc:HGNC:11141]	0.218	-2.197886798	0.042257127	0.623405334	yes	down	6.855548694	27.08229525	9.098485943	9.904307237	17.02297173	68.35756561	14.34544329	31.76161486
ENSOCUG00000013346	MYOZ3	myozenin 3 [Source:HGNC Symbol;Acc:HGNC:18565]	0.022	-5.525397121	0.002477362	0.093966784	yes	down	3.227743939	3.034845093	0	18.98903273	33.76499029	38.16608593	2.087529677	30.30670298
ENSOCUG00000013432	WNT7A	Wnt family member 7A [Source:HGNC Symbol;Acc:HGNC:12786]	0.044	-4.505974228	0.025996281	0.466277634	yes	down	0.083117523	0.610453371	0.083117523	0.082943238	0.718164177	0.683360445	0.258896139	0.49482262
ENSOCUG00000013436	NHS	NHS actin remodeling regulator [Source:HGNC Symbol;Acc:HGNC:7820]	3.63	1.859872789	0.0468958	0.662288873	yes	up	17.49982574	3.624860413	10.67158071	9.668681817	2.699610346	1.897808847	10.59875562	4.755367004
ENSOCUG00000013471	LIPG	lipase G, endothelial type [Source:HGNC Symbol;Acc:HGNC:6623]	4.812	2.266509733	0.007539978	0.210427644	yes	up	21.91774193	6.568406098	11.19345392	5.936113656	1.484232822	1.848773838	13.22653398	3.089706772
ENSOCUG00000013474	CACNA1D	calcium voltage-gated channel subunit alpha1 D [Source:HGNC Symbol;Acc:HGNC:1391]	0.179	-2.480849831	0.003488	0.119525047	yes	down	1.962592181	2.258299775	0.065753404	5.401633516	12.95333439	13.50871511	1.428881787	10.62122767
ENSOCUG00000013503	ENTREP1	family with sequence similarity 189 member A2 [Source:HGNC Symbol;Acc:HGNC:24820]	0.416	-1.265091271	0.007186856	0.202837823	yes	down	6.953809825	7.595330602	9.92287964	14.03120101	20.31821905	17.67813204	8.157340022	17.34251737
ENSOCUG00000013513	LBH	LBH regulator of WNT signaling pathway [Source:HGNC Symbol;Acc:HGNC:29532]	3.543	1.82510379	0.033804397	0.552406757	yes	up	177.1595638	127.8363349	466.0792982	181.588107	74.35641105	38.00053693	257.0250656	97.981685
ENSOCUG00000013549	MLF1	myeloid leukemia factor 1 [Source:HGNC Symbol;Acc:HGNC:7125]	0.147	-2.768911185	0.00249652	0.094223491	yes	down	70.45699188	20.51464226	19.69729591	77.57530365	99.02968096	112.7681753	36.88964335	96.45771998
ENSOCUG00000013555		-	0.071	-3.813792171	5.07E-07	8.01E-05	yes	down	4.222275548	4.568571009	0	16.97556184	32.38861784	43.61148998	2.930282186	30.99188989
ENSOCUG00000013564	TRIM63	tripartite motif containing 63 [Source:HGNC Symbol;Acc:HGNC:16007]	0.03	-5.076210516	8.63E-12	1.09E-08	yes	down	3.981569212	11.87157043	0	90.92480865	135.2909888	156.5108723	5.28437988	127.5755566
ENSOCUG00000013609	LBP	Oryctolagus cuniculus lipopolysaccharide binding protein (LBP), mRNA. [Source:RefSeq mRNA;Acc:NM_001195719]	0.353	-1.500524864	0.041011266	0.612751827	yes	down	1.350033508	3.065280435	3.969465402	5.886101653	9.19194186	6.115148842	2.794926449	7.064397451
ENSOCUG00000013617	mc1R	melanocortin 1 receptor [Source:HGNC Symbol;Acc:HGNC:6929]	7.781	2.959876842	0.011290649	0.275309132	yes	up	6.826317701	1.699659078	4.796974111	0.778940592	0.419970356	0	4.44098363	0.399636983
ENSOCUG00000013618	PHKG1	Phosphorylase b kinase gamma catalytic chain, skeletal muscle/heart isoform [Source:UniProtKB/Swiss-Prot;Acc:P00518]	0.056	-4.154989251	1.32E-06	0.000175775	yes	down	3.77743959	4.376538047	0	18.57630895	38.3097813	44.97326248	2.717992546	33.95311758
ENSOCUG00000013647	SORBS1	sorbin and SH3 domain containing 1 [Source:HGNC Symbol;Acc:HGNC:14565]	0.24	-2.056252969	0.003872337	0.129446697	yes	down	26.49343036	54.27196366	21.23979386	59.39280598	187.0834986	82.75166608	34.0017293	109.7426569
ENSOCUG00000013740	PGM2	phosphoglucomutase 2 [Source:HGNC Symbol;Acc:HGNC:8906]	10.935	3.450874785	0.041301534	0.615275542	yes	up	268.5887425	26.56315121	182.5147903	181.0813656	32.55980598	25.41080663	159.222228	79.68399273
ENSOCUG00000013760	NEURL1	neuralized E3 ubiquitin protein ligase 1 [Source:HGNC Symbol;Acc:HGNC:7761]	0.074	-3.751800648	8.57E-07	0.000125409	yes	down	3.684192061	6.207939951	0.10237289	21.34441769	39.561573	53.84641106	3.331501634	38.25080059
ENSOCUG00000013774	CDH8	cadherin 8 [Source:HGNC Symbol;Acc:HGNC:1767]	0.345	-1.536826646	0.045792294	0.654354828	yes	down	1.636370402	0.87739091	0.363219183	1.435578973	3.193050794	2.316725929	0.958993498	2.315118565
ENSOCUG00000013779	FOXN1	forkhead box N1 [Source:HGNC Symbol;Acc:HGNC:12765]	10.638	3.411181184	0.044976078	0.648825105	yes	up	82.12639296	14.45587847	134.9405181	74.56541032	10.95067684	11.33063458	77.17426319	32.28224058
ENSOCUG00000013831	TMOD1	tropomodulin 1 [Source:HGNC Symbol;Acc:HGNC:11871]	0.251	-1.995551349	0.007439521	0.208388788	yes	down	24.44078892	34.80013691	9.534813914	46.18627129	118.5260681	85.91391198	22.92524658	83.54208377
ENSOCUG00000013871	SLC26A2	solute carrier family 26 member 2 [Source:HGNC Symbol;Acc:HGNC:10994]	2.863	1.517409319	0.02938602	0.506758916	yes	up	31.29302243	12.06314399	20.99913885	12.4301224	5.315148997	4.251447693	21.45176842	7.332239698
ENSOCUG00000013887	MYADML2	myeloid associated differentiation marker like 2 [Source:HGNC Symbol;Acc:HGNC:34548]	0.037	-4.75423192	1.25E-06	0.000168632	yes	down	0.453802787	1.242185998	0	4.072709765	9.340506126	14.65787756	0.565329595	9.35703115
ENSOCUG00000013971	AOX1	aldehyde oxidase 1 [Source:HGNC Symbol;Acc:HGNC:553]	0.367	-1.447830623	0.009739773	0.246903256	yes	down	19.44159848	34.97961021	14.75277967	38.40502067	63.52131931	29.68646781	23.05799612	43.87093593
ENSOCUG00000013987	FGF1	Oryctolagus cuniculus fibroblast growth factor 1 (FGF1), mRNA. [Source:RefSeq mRNA;Acc:NM_001171488]	0.177	-2.501578104	3.58E-05	0.003073616	yes	down	2.292702724	2.686718047	1.019677772	7.475557903	11.65757783	10.11969533	1.999699514	9.750943688
ENSOCUG00000014031	TGM6	transglutaminase 6 [Source:HGNC Symbol;Acc:HGNC:16255]	154.229	7.26893139	0.002267693	0.087988802	yes	up	24.94901465	4.587650294	40.31809667	18.28818647	1.907082216	1.855334465	23.28492054	7.350201052
ENSOCUG00000014063		-	0.29	-1.787671297	0.020839661	0.417421698	yes	down	2.523406436	3.450502793	0.916429437	3.931528009	9.497081601	6.890017853	2.296779555	6.772875821
ENSOCUG00000014122		tropomyosin 1 [Source:HGNC Symbol;Acc:HGNC:12010]	0.358	-1.480381318	0.002917346	0.105649612	yes	down	1049.771038	808.5456963	568.6324204	1820.687228	3207.982148	3594.953478	808.9830517	2874.540951
ENSOCUG00000014146		-	426.457	8.736257941	0.001736957	0.072183385	yes	up	188.501237	21.98893407	473.3043989	246.153128	33.31769237	32.91508924	227.9315233	104.1286365
ENSOCUG00000014182	MYL1	Myosin light chain 1/3, skeletal muscle isoform [Source:UniProtKB/Swiss-Prot;Acc:P02602]	0.027	-5.191809897	0.030447467	0.517688283	yes	down	700.9217488	508.6597187	0	1817.252251	3955.276164	4929.089249	403.1938225	3567.205888
ENSOCUG00000014192	KRT33A	keratin 33A [Source:HGNC Symbol;Acc:HGNC:6450]	121.963	6.930297334	0.008061242	0.220049349	yes	up	1831.339141	175.3320473	2914.639839	1889.348853	254.2760627	241.5876578	1640.437009	795.0708579
ENSOCUG00000014195	KRT34	keratin 34 [Source:HGNC Symbol;Acc:HGNC:6452]	174.394	7.446203657	0.015439261	0.342507101	yes	up	2269.220442	158.7584925	2486.992088	2022.789216	267.9219903	260.5376894	1638.323674	850.4162986
ENSOCUG00000014205	AKAP6	A-kinase anchoring protein 6 [Source:HGNC Symbol;Acc:HGNC:376]	0.247	-2.017024598	0.009532678	0.242454309	yes	down	3.011147681	3.824998002	1.033627681	4.65199544	16.800847	7.02217819	2.623257788	9.491673545
ENSOCUG00000014207	ELF5	E74 like ETS transcription factor 5 [Source:HGNC Symbol;Acc:HGNC:3320]	32.69	5.03078749	0.008816149	0.230925363	yes	up	129.8021108	18.85882781	151.3162363	92.95370426	12.12808292	10.90341934	99.99239166	38.66173551
ENSOCUG00000014208		-	147.803	7.207529039	0.004112015	0.136558391	yes	up	1219.770115	278.5977694	3587.038372	1266.774622	157.5112478	148.0147555	1695.135419	524.1002086
ENSOCUG00000014268	SIX1	SIX homeobox 1 [Source:HGNC Symbol;Acc:HGNC:10887]	0.111	-3.174638356	1.08E-05	0.001135892	yes	down	1.730789271	2.593382592	0.56983583	8.108658968	17.9688173	12.95214258	1.631335898	13.00987295
ENSOCUG00000014282	IL20	interleukin 20 [Source:HGNC Symbol;Acc:HGNC:6002]	0.293	-1.772898242	0.020857363	0.417421698	yes	down	1.566332456	2.258006935	1.472491766	3.718287763	10.00794263	10.80132301	1.765610386	8.175851134
ENSOCUG00000014336	MVB12B	multivesicular body subunit 12B [Source:HGNC Symbol;Acc:HGNC:23368]	0.448	-1.158678355	0.039403395	0.60217921	yes	down	3.751413937	5.412861172	3.699763411	6.559853889	10.34507286	8.528696037	4.28801284	8.477874263
ENSOCUG00000014358		-	14.149	3.822609213	0.001984765	0.078820555	yes	up	4.60355509	2.0062151	7.918679548	2.144700566	0.295083519	0.235274572	4.842816579	0.891686219
ENSOCUG00000014373	C4BPA	complement component 4 binding protein alpha [Source:HGNC Symbol;Acc:HGNC:1325]	0.284	-1.818101183	0.01021517	0.255616463	yes	down	6.669066035	19.39391736	10.20837206	19.4089193	39.43107216	30.79861845	12.09045182	29.87953664
ENSOCUG00000014414	MYOT	myotilin [Source:HGNC Symbol;Acc:HGNC:12399]	0.028	-5.153414648	0.022592324	0.434423834	yes	down	64.34473813	45.97569939	0	140.8711942	558.6603503	212.2656587	36.77347917	303.9324011
ENSOCUG00000014417		-	0.122	-3.033260143	4.18E-05	0.003530137	yes	down	1.764141142	3.5699443	1.319041279	7.155584488	12.20238317	23.95973802	2.217708907	14.43923522
ENSOCUG00000014420	CD53	CD53 molecule [Source:HGNC Symbol;Acc:HGNC:1686]	0.278	-1.849295911	0.039618049	0.604403733	yes	down	25.94880726	95.36398813	24.82499072	22.86073551	137.2629904	60.20005913	48.71259537	73.44126167
ENSOCUG00000014421	MPZ	myelin protein zero [Source:HGNC Symbol;Acc:HGNC:7225]	0.095	-3.399320538	0.00026519	0.017019149	yes	down	27.35073893	59.82993596	21.19338769	111.2641858	101.1349112	437.5010245	36.12468752	216.6333738
ENSOCUG00000014443	SERPINB7	Oryctolagus cuniculus serpin family B member 7 (SERPINB7), mRNA. [Source:RefSeq mRNA;Acc:NM_001171286]	0.246	-2.023951221	0.026815476	0.47703321	yes	down	44.66496044	149.6989617	33.58623495	47.19015446	83.83050367	134.4403323	75.98338569	88.48699682
ENSOCUG00000014492	IRAK3	interleukin 1 receptor associated kinase 3 [Source:HGNC Symbol;Acc:HGNC:17020]	0.341	-1.551346171	0.028311191	0.493822494	yes	down	4.385932111	8.089121913	3.190917307	6.546052486	17.47965864	6.682447421	5.221990444	10.23605285
ENSOCUG00000014521	C10orf71	chromosome 10 open reading frame 71 [Source:HGNC Symbol;Acc:HGNC:26973]	0.02	-5.626619425	0.00113309	0.05288265	yes	down	3.693697806	4.011265238	0	15.2704173	32.03116349	44.13672958	2.568321014	30.47943679
ENSOCUG00000014522		-	2.91	1.540990307	0.02741416	0.48316266	yes	up	98.61268792	36.81890978	56.26152806	37.79170834	17.32295563	13.06570193	63.89770859	22.72678863
ENSOCUG00000014571	STAC	SH3 and cysteine rich domain [Source:HGNC Symbol;Acc:HGNC:11353]	0.216	-2.209414363	0.0013194	0.058507495	yes	down	2.24344638	4.762904495	1.683828913	6.889244765	12.08585567	9.322206339	2.896726596	9.432435593
ENSOCUG00000014601		-	0.218	-2.195940454	0.00136534	0.060368688	yes	down	22.89586527	51.89334909	16.71243032	64.63942584	134.7564434	91.24116224	30.50054822	96.87901048
ENSOCUG00000014606		-	116.084	6.859024421	4.88E-05	0.004009498	yes	up	0.67	1.03	2.68	0	0	0	1.46	0
ENSOCUG00000014608	FABP3	fatty acid binding protein 3 [Source:HGNC Symbol;Acc:HGNC:3557]	0.175	-2.517023983	0.000110112	0.008103891	yes	down	13.05483989	29.91469094	14.53223606	58.00962839	189.0468443	114.3243674	19.16725563	120.46028
ENSOCUG00000014633	PKNOX2	PBX/knotted 1 homeobox 2 [Source:HGNC Symbol;Acc:HGNC:16714]	0.419	-1.254804382	0.014105906	0.32166542	yes	down	4.224652919	5.505565635	4.611066214	8.253117563	13.01095902	11.9290018	4.780428256	11.06435946
ENSOCUG00000014657	EFEMP1	EGF containing fibulin extracellular matrix protein 1 [Source:HGNC Symbol;Acc:HGNC:3218]	0.351	-1.508807894	0.013180008	0.306260457	yes	down	158.5733188	232.5133291	97.88330303	229.1392398	467.9337916	216.5781471	162.9899836	304.5503928
ENSOCUG00000014678	KLHL34	kelch like family member 34 [Source:HGNC Symbol;Acc:HGNC:26634]	0.055	-4.193688031	2.85E-09	1.44E-06	yes	down	1.146154227	2.296091496	0	7.13590659	24.53584473	15.61612386	1.147415241	15.76262506
ENSOCUG00000014693	PGR	Progesterone receptor [Source:UniProtKB/Swiss-Prot;Acc:P06186]	4.424	2.145414458	0.040846387	0.612055877	yes	up	1.025892742	3.198933544	0.740363969	0	0.604414202	0.422714073	1.655063418	0.342376092
ENSOCUG00000014695	P2RX6	purinergic receptor P2X 6 [Source:HGNC Symbol;Acc:HGNC:8538]	0.046	-4.444663117	0.000197025	0.013256407	yes	down	0.187393702	0.408267098	0	1.330778877	4.654397625	2.364181334	0.1985536	2.783119279
ENSOCUG00000014718		-	0.296	-1.756440414	0.001051607	0.050238475	yes	down	1.948469369	0.940413076	0.501788005	2.317714842	8.63516963	2.476440395	1.130223484	4.476441622
ENSOCUG00000014767	PAG1	phosphoprotein membrane anchor with glycosphingolipid microdomains 1 [Source:HGNC Symbol;Acc:HGNC:30043]	3.083	1.624437974	0.042235603	0.623405334	yes	up	7.430627038	3.459907199	7.691479368	4.309311797	1.106018497	1.419041294	6.194004535	2.278123863
ENSOCUG00000014777	PADI2	peptidyl arginine deiminase 2 [Source:HGNC Symbol;Acc:HGNC:18341]	0.337	-1.568571343	0.008813615	0.230925363	yes	down	8.388602595	8.917627034	4.456877348	12.44667229	26.58284827	22.44643451	7.254368992	20.49198502
ENSOCUG00000014791	FBXL22	F-box and leucine rich repeat protein 22 [Source:HGNC Symbol;Acc:HGNC:27537]	0.095	-3.399129664	0.034218588	0.554030458	yes	down	0.08276436	0.292347452	0.66164433	1.120325435	1.14562305	3.254400083	0.345585381	1.84011619
ENSOCUG00000014850	ITGB6	integrin subunit beta 6 [Source:HGNC Symbol;Acc:HGNC:6161]	0.417	-1.263139977	0.028675007	0.497884543	yes	down	7.007955428	2.57040134	3.498473791	6.818313652	10.72996589	4.707827214	4.35894352	7.418702253
ENSOCUG00000014852		-	0.006	-7.480683021	4.78E-07	7.74E-05	yes	down	0	0	0	1.05	7.54	3.54	0	4.043333333
ENSOCUG00000014862	BIN1	bridging integrator 1 [Source:HGNC Symbol;Acc:HGNC:1052]	0.092	-3.436766559	1.01E-05	0.001088966	yes	down	20.84831954	38.9332339	0	116.7371365	265.198211	313.6345754	19.92718448	231.856641
ENSOCUG00000014866	HEPH	hephaestin [Source:HGNC Symbol;Acc:HGNC:4866]	81.851	6.354935887	0.005887032	0.176896685	yes	up	21.53548724	1.570933717	17.00140395	15.43923717	2.026667279	1.948493429	13.36927497	6.471465958
ENSOCUG00000014902	UPP1	uridine phosphorylase 1 [Source:HGNC Symbol;Acc:HGNC:12576]	0.253	-1.985536634	0.019622417	0.402702177	yes	down	1.088563743	2.303775271	0.795096692	2.4414638	4.839421101	5.918344082	1.395811902	4.399742994
ENSOCUG00000014907	WIF1	WNT inhibitory factor 1 [Source:HGNC Symbol;Acc:HGNC:18081]	2.766	1.467860972	0.014764392	0.331708125	yes	up	14.3732698	17.54498005	13.30259004	4.554560218	7.702057705	2.81708128	15.0736133	5.024566401
ENSOCUG00000014985	GRB10	growth factor receptor bound protein 10 [Source:HGNC Symbol;Acc:HGNC:4564]	0.37	-1.434488228	0.027739821	0.487771876	yes	down	14.76695115	26.9493083	10.98403222	24.45866978	62.79474092	35.1921841	17.56676389	40.81519827
ENSOCUG00000014993	DENND2A	DENN domain containing 2A [Source:HGNC Symbol;Acc:HGNC:22212]	0.411	-1.283084342	0.038687478	0.598004619	yes	down	6.917430966	14.39507168	10.81670675	16.97080777	19.98111943	25.7103185	10.70973647	20.88741523
ENSOCUG00000015028	SLC6A14	solute carrier family 6 member 14 [Source:HGNC Symbol;Acc:HGNC:11047]	5.25	2.392302276	0.019597667	0.402702177	yes	up	63.01405467	10.61768367	28.5606514	19.34534951	4.527120567	3.592272427	34.06412991	9.154914169
ENSOCUG00000015037	UGT8	UDP glycosyltransferase 8 [Source:HGNC Symbol;Acc:HGNC:12555]	0.119	-3.065182361	0.003618914	0.123140238	yes	down	0.515286456	1.473665526	0.329648951	1.16068269	1.579002351	4.304498453	0.772866978	2.348061164
ENSOCUG00000015051	PPP1R3C	protein phosphatase 1 regulatory subunit 3C [Source:HGNC Symbol;Acc:HGNC:9293]	0.129	-2.951253008	8.95E-05	0.006793479	yes	down	5.32625807	6.746788526	0.869693501	14.03220469	59.4052765	25.83471975	4.314246699	33.09073365
ENSOCUG00000015132	KRT28	keratin 28 [Source:HGNC Symbol;Acc:HGNC:30842]	108.516	6.761763678	0.018770358	0.392110533	yes	up	871.0571198	25.80125387	1164.746156	1014.684394	147.9162766	142.2690788	687.2015099	434.9565831
ENSOCUG00000015138	C1QC	complement C1q C chain [Source:HGNC Symbol;Acc:HGNC:1245]	0.182	-2.461911217	0.004496043	0.144883073	yes	down	10.24352297	45.5616643	16.17574305	39.78856104	61.98729359	91.82920186	23.99364344	64.53501883
ENSOCUG00000015140	DACT1	dishevelled binding antagonist of beta catenin 1 [Source:HGNC Symbol;Acc:HGNC:17748]	0.5	-0.998617302	0.033129343	0.546526368	yes	down	6.155961733	9.222823761	7.061059324	12.11786964	13.61467832	10.57554329	7.479948272	12.10269708
ENSOCUG00000015143	C1QB	complement C1q B chain [Source:HGNC Symbol;Acc:HGNC:1242]	0.102	-3.289301002	0.000144185	0.010124184	yes	down	5.37481087	21.59646171	6.098350178	31.21278061	38.91208671	65.12974633	11.02320759	45.08487121
ENSOCUG00000015149	TSPEAR	thrombospondin type laminin G domain and EAR repeats [Source:HGNC Symbol;Acc:HGNC:1268]	45.968	5.522561917	0.009926905	0.250542512	yes	up	423.3841108	39.02406267	830.5740818	525.0782664	71.83548364	72.26662799	430.9940851	223.060126
ENSOCUG00000015151	NME9	NME/NM23 family member 9 [Source:HGNC Symbol;Acc:HGNC:21343]	5.235	2.388117056	0.040553155	0.610576789	yes	up	4.031556168	1.392287599	5.958504473	2.948537965	0.552752996	0.42313764	3.79411608	1.308142867
ENSOCUG00000015183	HOXA7	homeobox A7 [Source:HGNC Symbol;Acc:HGNC:5108]	0.311	-1.685148627	0.011092421	0.272694925	yes	down	2.332750437	3.057855859	1.712267891	5.122850181	7.871736577	7.078897768	2.367624729	6.691161509
ENSOCUG00000015200	KPLCE	chromosome 1 open reading frame 68 [Source:HGNC Symbol;Acc:HGNC:29468]	0.228	-2.134349249	0.016575347	0.359644842	yes	down	51.92289793	202.4306931	54.58428741	80.48420768	106.4844719	206.0547791	102.9792928	131.0078196
ENSOCUG00000015234	COL14A1	collagen type XIV alpha 1 chain [Source:HGNC Symbol;Acc:HGNC:2191]	0.386	-1.37512729	0.021386043	0.4235546	yes	down	96.14658762	127.1971075	53.51644845	136.8002296	263.3131244	125.9810198	92.28671451	175.3647913
ENSOCUG00000015240	SLC2A4	Oryctolagus cuniculus solute carrier family 2 member 4 (SLC2A4), mRNA. [Source:RefSeq mRNA;Acc:NM_001089313]	0.12	-3.064601536	6.49E-05	0.005138508	yes	down	2.890777699	5.448625162	0.823731276	11.11056719	40.37017614	20.27949322	3.054378046	23.92007885
ENSOCUG00000015248	SHISA2	shisa family member 2 [Source:HGNC Symbol;Acc:HGNC:20366]	4.597	2.200620721	0.015987344	0.351398119	yes	up	7.273843398	4.149220408	13.8957766	2.826409873	1.513322021	0.678199235	8.439613469	1.67264371
ENSOCUG00000015254	SEZ6	seizure related 6 homolog [Source:HGNC Symbol;Acc:HGNC:15955]	20.897	4.385255143	0.027016052	0.478363396	yes	up	0.370877428	0.146556929	0.626154431	0.100333456	0	0	0.381196262	0.033444485
ENSOCUG00000015280		Oryctolagus cuniculus cytochrome P450 2C2 (CYP2C2), mRNA. [Source:RefSeq mRNA;Acc:NM_001171113]	0.187	-2.418864655	0.001853834	0.075594674	yes	down	1.691624204	1.915389041	1.111622349	6.612677627	2.869047095	3.515334877	1.572878531	4.3323532
ENSOCUG00000015282		-	0.365	-1.455404579	0.013799152	0.317526624	yes	down	10.8943904	5.135997927	3.84181149	11.70234033	15.95579619	14.78987852	6.624066606	14.14933835
ENSOCUG00000015301	SCN1B	sodium voltage-gated channel beta subunit 1 [Source:HGNC Symbol;Acc:HGNC:10586]	0.112	-3.162143768	0.000165975	0.011371537	yes	down	5.176736424	18.47730819	2.732064328	30.37816351	81.94657749	69.32724899	8.795369648	60.55066333
ENSOCUG00000015327		chromosome 9 open reading frame 131 [Source:HGNC Symbol;Acc:HGNC:31418]	0.104	-3.263615733	0.009282853	0.23890387	yes	down	0.105219836	0.105966252	0	0.336238524	0.576236251	0.75421918	0.070395363	0.555564652
ENSOCUG00000015331	GPRC5D	G protein-coupled receptor class C group 5 member D [Source:HGNC Symbol;Acc:HGNC:13310]	63.083	5.979173588	0.005549774	0.17050475	yes	up	1460.464128	164.3933642	1248.289688	913.8135898	111.6355726	107.2056809	957.7157267	377.5516145
ENSOCUG00000015363	NFASC	neurofascin [Source:HGNC Symbol;Acc:HGNC:29866]	0.244	-2.032190441	0.021812819	0.426002987	yes	down	0.201184504	0.460634897	0.368149159	0.733155496	0.749725739	1.759861903	0.343322853	1.08091438
ENSOCUG00000015368	FAM83A	family with sequence similarity 83 member A [Source:HGNC Symbol;Acc:HGNC:28210]	9.961	3.316275888	0.000870574	0.044138101	yes	up	14.96228271	7.672815757	37.34293006	6.07309809	1.431204644	0.716570901	19.99267618	2.740291212
ENSOCUG00000015379	SMYD2	SET and MYND domain containing 2 [Source:HGNC Symbol;Acc:HGNC:20982]	0.494	-1.018672883	0.021486541	0.423878464	yes	down	40.80211	35.77901885	26.7639057	48.48447878	91.98133104	59.8059334	34.44834485	66.75724774
ENSOCUG00000015392	METTL21C	methyltransferase like 21C [Source:HGNC Symbol;Acc:HGNC:33717]	0.015	-6.065745728	0.004375457	0.14199007	yes	down	23.44201961	32.48823752	2.65339345	76.82372569	591.2741693	77.55028694	19.52788353	248.549394
ENSOCUG00000015408		-	0.202	-2.304860612	0.001603622	0.068255475	yes	down	10.84214989	12.30888547	2.682063092	25.14457505	59.28361482	47.70787582	8.61103282	44.04535523
ENSOCUG00000015430	TRIM72	tripartite motif containing 72 [Source:HGNC Symbol;Acc:HGNC:32671]	0.087	-3.516039542	8.99E-06	0.000976921	yes	down	2.587925601	5.209425558	0.187302121	13.9434254	29.57673203	42.877713	2.661551093	28.79929014
ENSOCUG00000015454	AGBL1	ATP/GTP binding protein like 1 [Source:HGNC Symbol;Acc:HGNC:26504]	0.389	-1.36336625	0.008087284	0.220049349	yes	down	8.337385319	8.53525539	25.36291312	8.421791092	19.70128452	8.820000532	14.07851794	12.31435872
ENSOCUG00000015541	TRIM9	tripartite motif containing 9 [Source:HGNC Symbol;Acc:HGNC:16288]	4.819	2.26874608	0.039861155	0.605048171	yes	up	2.709993764	1.072579517	3.074159594	1.482219049	0.538560205	0.174394374	2.285577625	0.731724543
ENSOCUG00000015546	SLC24A4	solute carrier family 24 member 4 [Source:HGNC Symbol;Acc:HGNC:10978]	16.927	4.08123937	0.00066502	0.036124855	yes	up	7.29565209	2.422020811	9.317238289	2.029706189	0.034500813	0.111923263	6.344970397	0.725376755
ENSOCUG00000015547	LIMCH1	LIM and calponin homology domains 1 [Source:HGNC Symbol;Acc:HGNC:29191]	0.251	-1.995164292	0.002383764	0.091790001	yes	down	16.23648355	16.74275975	6.231451124	27.05242178	65.10503463	37.49886714	13.07023147	43.21877452
ENSOCUG00000015579	UAP1	UDP-N-acetylglucosamine pyrophosphorylase 1 [Source:HGNC Symbol;Acc:HGNC:12457]	0.236	-2.082525399	0.014464903	0.327397583	yes	down	46.54350046	155.3178132	39.88693698	75.90160557	287.8301871	168.0980467	80.58275021	177.2766131
ENSOCUG00000015589	CCND2	cyclin D2 [Source:HGNC Symbol;Acc:HGNC:1583]	2.17	1.118022204	0.029230792	0.504654187	yes	up	112.49441	75.48000482	93.17214463	56.79884587	34.25157351	29.11680445	93.71551983	40.05574128
ENSOCUG00000015593	KRT39	keratin 39 [Source:HGNC Symbol;Acc:HGNC:32971]	69.997	6.129217786	0.007437653	0.208388788	yes	up	183.1268827	4.696257025	163.9955109	173.707754	25.43708139	24.36697738	117.2728836	74.5039376
ENSOCUG00000015603	KRT40	keratin 40 [Source:HGNC Symbol;Acc:HGNC:26707]	12.865	3.685326944	0.031949174	0.535773911	yes	up	74.89722292	7.850502625	86.08995062	71.31186365	10.96612362	10.87915604	56.27922539	31.0523811
ENSOCUG00000015615	KRTAP3-1	keratin associated protein 3-1 [Source:HGNC Symbol;Acc:HGNC:16778]	178.732	7.481656565	0.010836959	0.268719683	yes	up	3771.537089	463.7481028	6355.67949	3661.601992	468.7503386	447.1636298	3530.321561	1525.838654
ENSOCUG00000015634		-	0.102	-3.290304123	0.010813954	0.268719683	yes	down	3.415854085	20.20831499	4.354678278	2.2554283	10.36632554	33.90520849	9.326282452	15.50898744
ENSOCUG00000015715	SMARCD1	SWI/SNF related, matrix associated, actin dependent regulator of chromatin, subfamily d, member 1 [Source:HGNC Symbol;Acc:HGNC:11106]	0.48	-1.058314567	0.046516967	0.660449092	yes	down	39.67073131	41.19776063	24.82973235	73.26054556	106.7532713	173.75577	35.23274143	117.9231956
ENSOCUG00000015752	ACSS3	acyl-CoA synthetase short chain family member 3 [Source:HGNC Symbol;Acc:HGNC:24723]	0.241	-2.055049888	6.42E-05	0.005115855	yes	down	3.67720654	2.076542677	2.202312504	7.951223431	12.43489015	6.881378524	2.652020574	9.089164034
ENSOCUG00000015769	RADIL	Rap associating with DIL domain [Source:HGNC Symbol;Acc:HGNC:22226]	0.245	-2.029273954	0.01158903	0.280683353	yes	down	1.164783604	4.659970809	2.093007759	4.914416039	8.056589802	9.166988791	2.639254057	7.379331544
ENSOCUG00000015801		-	20.413	4.351446905	0.0120482	0.287681514	yes	up	32.96907689	5.278925295	14.30938349	8.931657035	1.267307361	0.868305728	17.51912856	3.689090042
ENSOCUG00000015805	NOX5	NADPH oxidase 5 [Source:HGNC Symbol;Acc:HGNC:14874]	0.092	-3.439422703	2.45E-05	0.00226206	yes	down	1.535392214	4.624568415	1.493381979	10.33714693	12.35683954	24.22893188	2.551114203	15.64097278
ENSOCUG00000015838	COL9A2	collagen type IX alpha 2 chain [Source:HGNC Symbol;Acc:HGNC:2218]	5.205	2.379765976	0.049290807	0.680938403	yes	up	0.996186121	0.856932961	4.331784961	0.930304728	0.252722506	0.319601681	2.061634681	0.500876305
ENSOCUG00000015852	KCNQ4	potassium voltage-gated channel subfamily Q member 4 [Source:HGNC Symbol;Acc:HGNC:6298]	0.269	-1.895272576	0.033015085	0.546248304	yes	down	0.723923987	2.044360333	0.80855102	1.648901866	6.211537198	2.826455861	1.192278446	3.562298308
ENSOCUG00000015877	SFRP4	secreted frizzled related protein 4 [Source:HGNC Symbol;Acc:HGNC:10778]	0.106	-3.235100114	2.82E-05	0.002537113	yes	down	14.02223929	17.72019109	3.441572904	57.09496687	109.7157881	65.1898642	11.72800109	77.33353971
ENSOCUG00000015887	WSCD2	WSC domain containing 2 [Source:HGNC Symbol;Acc:HGNC:29117]	0.103	-3.275215693	3.38E-05	0.00296612	yes	down	0.332298544	1.200938011	0.383940655	2.899417046	4.323612049	5.253170037	0.63905907	4.158733044
ENSOCUG00000015891	RHPN2	rhophilin Rho GTPase binding protein 2 [Source:HGNC Symbol;Acc:HGNC:19974]	5.841	2.546092878	0.018756616	0.392110533	yes	up	11.53235616	3.599693423	15.10998358	7.978410444	2.081162166	1.08497051	10.08067772	3.714847707
ENSOCUG00000015935	TCF7	transcription factor 7 [Source:HGNC Symbol;Acc:HGNC:11639]	6.811	2.767933669	0.011294734	0.275309132	yes	up	57.0602981	12.77796209	54.24350713	37.86009522	8.473845852	5.509260289	41.36058911	17.28106712
ENSOCUG00000015939		-	0.307	-1.702511409	0.005697949	0.172398297	yes	down	369.8222159	344.8196032	175.4767898	545.151656	998.5492368	1330.18207	296.706203	957.9609876
ENSOCUG00000015957	MYOC	Oryctolagus cuniculus myocilin (MYOC), mRNA. [Source:RefSeq mRNA;Acc:NM_001082150]	0.38	-1.395883541	0.005431674	0.168494881	yes	down	43.83813039	64.5742921	66.53029931	122.2706367	182.2711144	102.9066231	58.3142406	135.8161247
ENSOCUG00000016021	LRRC20	leucine rich repeat containing 20 [Source:HGNC Symbol;Acc:HGNC:23421]	0.186	-2.424491144	5.52E-07	8.56E-05	yes	down	4.60579675	4.729103681	8.013184279	16.01024168	27.61110626	22.96915803	5.782694903	22.19683532
ENSOCUG00000016039		-	0.418	-1.257962973	0.037460244	0.589214392	yes	down	1.307300172	1.847860143	1.249784993	4.084609869	4.575652734	2.620136641	1.468315103	3.760133081
ENSOCUG00000016065	PITX3	paired like homeodomain 3 [Source:HGNC Symbol;Acc:HGNC:9006]	0.057	-4.142730316	0.000726454	0.038452038	yes	down	0.12331225	0.269058293	0	0.860174696	2.47467463	2.158424735	0.130790181	1.831091354
ENSOCUG00000016068	SERPINE1	serpin family E member 1 [Source:HGNC Symbol;Acc:HGNC:8583]	0.266	-1.909258568	0.041604567	0.616974754	yes	down	33.018828	95.70095942	34.50584574	72.98978964	214.2949749	287.5284499	54.40854439	191.6044048
ENSOCUG00000016071	ELOVL3	ELOVL fatty acid elongase 3 [Source:HGNC Symbol;Acc:HGNC:18047]	36.005	5.170115454	0.046647411	0.660449092	yes	up	50.74910412	6.979827618	68.65415168	40.92639207	5.230796139	4.693211176	42.12769447	16.95013313
ENSOCUG00000016088	ADRB2	adrenoceptor beta 2 [Source:HGNC Symbol;Acc:HGNC:286]	0.387	-1.371387073	0.021303455	0.4235546	yes	down	7.874081646	12.41880119	6.87924615	14.66072511	26.14933526	23.28593918	9.05737633	21.36533319
ENSOCUG00000016105	COLQ	collagen like tail subunit of asymmetric acetylcholinesterase [Source:HGNC Symbol;Acc:HGNC:2226]	0.13	-2.948467575	5.32E-06	0.000637698	yes	down	1.220939454	1.359384984	0.53326387	3.429304735	10.65992774	6.198422733	1.03786277	6.762551736
ENSOCUG00000016107	EFNA5	ephrin A5 [Source:HGNC Symbol;Acc:HGNC:3225]	2.752	1.460610479	0.049381433	0.681571325	yes	up	79.88699606	41.84842172	55.01622336	34.30335757	27.85768097	7.998436925	58.91721371	23.38649182
ENSOCUG00000016164	CYP1B1	cytochrome P450 family 1 subfamily B member 1 [Source:HGNC Symbol;Acc:HGNC:2597]	2.036	1.025918693	0.04581501	0.654354828	yes	up	15.25732212	14.42961148	18.80465531	10.21462482	8.237585225	4.639333378	16.16386297	7.697181142
ENSOCUG00000016173	WNT2	Wnt family member 2 [Source:HGNC Symbol;Acc:HGNC:12780]	0.213	-2.234208336	0.000157106	0.010861766	yes	down	3.49339423	6.642227781	4.620709944	15.03102334	21.42903685	23.76972291	4.918777318	20.07659437
ENSOCUG00000016222	TXLNB	taxilin beta [Source:HGNC Symbol;Acc:HGNC:21617]	0.054	-4.203436513	2.62E-05	0.002384528	yes	down	8.660339527	5.759789462	0	22.96980542	67.96636207	32.1053971	4.806709663	41.01385486
ENSOCUG00000016259	DDIT4L	DNA damage inducible transcript 4 like [Source:HGNC Symbol;Acc:HGNC:30555]	0.053	-4.251163438	9.37E-09	3.12E-06	yes	down	9.705545745	40.84838926	0	147.4386381	451.8060212	342.1833913	16.85131167	313.8093502
ENSOCUG00000016270	EPGN	epithelial mitogen [Source:HGNC Symbol;Acc:HGNC:17470]	0.304	-1.718939115	0.023731383	0.447943582	yes	down	8.831826185	17.11675401	5.070835295	14.38971688	44.92081675	24.67783637	10.33980516	27.99612334
ENSOCUG00000016283	RPL3L	ribosomal protein L3 like [Source:HGNC Symbol;Acc:HGNC:10351]	0.014	-6.200179613	1.26E-08	3.92E-06	yes	down	5.081378839	12.14915123	0	44.17416268	82.58733993	158.8232745	5.743510024	95.19492571
ENSOCUG00000016331	GNGT2	G protein subunit gamma transducin 2 [Source:HGNC Symbol;Acc:HGNC:4412]	0.157	-2.674491737	0.017467798	0.373678214	yes	down	0.459695411	2.483959732	0.772587127	2.906310772	5.469727472	5.617481894	1.238747424	4.664506713
ENSOCUG00000016347	PHOSPHO1	phosphoethanolamine/phosphocholine phosphatase 1 [Source:HGNC Symbol;Acc:HGNC:16815]	0.141	-2.821473739	0.000130892	0.009390898	yes	down	2.199543874	5.906536906	1.872770884	11.57068573	28.1003462	26.191304	3.326283888	21.95411198
ENSOCUG00000016382	ZNF106	zinc finger protein 106 [Source:HGNC Symbol;Acc:HGNC:12886]	0.351	-1.509371868	0.008284234	0.223014506	yes	down	61.94686957	39.79626368	22.65974658	66.22987729	173.3224505	78.34131921	41.46762661	105.964549
ENSOCUG00000016388	EGF	epidermal growth factor [Source:HGNC Symbol;Acc:HGNC:3229]	0.188	-2.413882763	0.000282768	0.017920434	yes	down	10.38914321	5.622279302	1.675848526	13.23224522	35.72586796	23.00512285	5.895757014	23.98774534
ENSOCUG00000016424	AMPD1	adenosine monophosphate deaminase 1 [Source:HGNC Symbol;Acc:HGNC:468]	0.021	-5.590580537	0.007864075	0.216689471	yes	down	26.90716902	23.41653026	0	107.5836771	268.5231045	198.4654694	16.77456643	191.5240837
ENSOCUG00000016469	MLANA	melan-A [Source:HGNC Symbol;Acc:HGNC:7124]	3.408	1.768945198	0.003270538	0.114620131	yes	up	98.91434119	35.85383295	35.26373789	18.21613008	11.66741528	11.84216527	56.67730401	13.90857021
ENSOCUG00000016477	SELP	Oryctolagus cuniculus selectin P (SELP), mRNA. [Source:RefSeq mRNA;Acc:NM_001361473]	0.336	-1.575545951	0.043088516	0.629112718	yes	down	2.536727701	3.980520241	1.430205642	3.320385193	12.41195228	4.121419584	2.649151195	6.617919019
ENSOCUG00000016494	KBTBD12	kelch repeat and BTB domain containing 12 [Source:HGNC Symbol;Acc:HGNC:25731]	0.109	-3.200348974	1.81E-05	0.001786214	yes	down	1.802338368	1.460302441	0	4.698796898	11.00722459	9.219112649	1.087546936	8.308378047
ENSOCUG00000016497	COL11A2	collagen type XI alpha 2 chain [Source:HGNC Symbol;Acc:HGNC:2187]	0.295	-1.761506384	0.013949442	0.319534653	yes	down	0.395707082	0.6843176	0.395707082	1.096184261	1.478121656	1.88968108	0.491910588	1.487995666
ENSOCUG00000016547	CCDC89	coiled-coil domain containing 89 [Source:HGNC Symbol;Acc:HGNC:26762]	0.104	-3.269753285	0.000636385	0.034887223	yes	down	0.362674039	0.455269593	0.167418902	2.002520583	2.706127906	3.291893318	0.328454178	2.666847269
ENSOCUG00000016556	GPRC5A	G protein-coupled receptor class C group 5 member A [Source:HGNC Symbol;Acc:HGNC:9836]	0.211	-2.245916341	0.024447026	0.455127619	yes	down	10.02715866	51.36262857	15.40308254	19.78150429	55.13630181	92.40592792	25.59762325	55.77457801
ENSOCUG00000016573	CPVL	carboxypeptidase vitellogenic like [Source:HGNC Symbol;Acc:HGNC:14399]	95.84	6.582559934	0.001611027	0.068255475	yes	up	71.46822753	13.85561083	60.03873246	25.20196865	1.459566325	1.312479711	48.45419027	9.324671563
ENSOCUG00000016576	GJA5	gap junction protein alpha 5 [Source:HGNC Symbol;Acc:HGNC:4279]	0.284	-1.815583667	0.007732935	0.2134627	yes	down	1.200560687	3.206937561	1.582038326	4.137612979	6.6195747	7.399869869	1.996512192	6.052352516
ENSOCUG00000016589		-	112.742	6.816879752	0.01555423	0.343866049	yes	up	942.7424967	129.7482575	483.6308334	274.0972361	22.39594674	18.5868837	518.7071959	105.0266888
ENSOCUG00000016591	GFPT2	glutamine-fructose-6-phosphate transaminase 2 [Source:HGNC Symbol;Acc:HGNC:4242]	0.129	-2.952654997	0.001733794	0.072183385	yes	down	36.21440703	189.0797504	46.09238273	127.9269563	317.9688386	398.3963566	90.46218004	281.4307172
ENSOCUG00000016642	PROM1	prominin 1 [Source:HGNC Symbol;Acc:HGNC:9454]	3.297	1.720941538	0.012436972	0.294193382	yes	up	21.33756217	7.654649947	11.23195966	4.837923292	4.312312547	1.391424115	13.40805726	3.513886651
ENSOCUG00000016643	ITGB1BP2	integrin subunit beta 1 binding protein 2 [Source:HGNC Symbol;Acc:HGNC:6154]	0.134	-2.895367402	0.000608374	0.033648607	yes	down	2.834586194	2.590944215	0	6.941514576	18.48861834	16.10801374	1.808510136	13.84604888
ENSOCUG00000016660	SFRP2	secreted frizzled related protein 2 [Source:HGNC Symbol;Acc:HGNC:10777]	0.056	-4.156877198	1.47E-09	8.97E-07	yes	down	3.542640317	3.213517236	0.373269897	15.56828979	36.69920936	24.09718888	2.376475817	25.45489601
ENSOCUG00000016671	VANGL2	VANGL planar cell polarity protein 2 [Source:HGNC Symbol;Acc:HGNC:15511]	3.869	1.952141117	0.037001153	0.582595792	yes	up	25.95309466	8.575880682	37.36724918	20.29297117	4.995519989	4.416165176	23.96540817	9.901552111
ENSOCUG00000016718	MEDAG	mesenteric estrogen dependent adipogenesis [Source:HGNC Symbol;Acc:HGNC:25926]	0.209	-2.257367361	0.001017439	0.049291794	yes	down	101.1526327	292.4315646	102.1641909	348.5842925	584.6275531	463.3443129	165.2494628	465.5187195
ENSOCUG00000016727	NELL2	neural EGFL like 2 [Source:HGNC Symbol;Acc:HGNC:7751]	0.218	-2.199766648	0.01590744	0.350147841	yes	down	0.340651036	1.536152579	0.598831316	1.493108634	4.115125011	2.953313754	0.825211644	2.853849133
ENSOCUG00000016776	SLC16A1	solute carrier family 16 member 1 [Source:HGNC Symbol;Acc:HGNC:10922]	0.261	-1.935832241	0.007939812	0.21759376	yes	down	12.40976907	23.90149248	8.352319395	23.21934987	78.52365597	29.59064485	14.88786031	43.77788356
ENSOCUG00000016777		-	0.068	-3.872480627	0.03534856	0.564167475	yes	down	25.58601769	4.893403382	2.288112397	44.47141881	85.05812761	34.87041931	10.92251116	54.79998858
ENSOCUG00000016799	CYB5R1	cytochrome b5 reductase 1 [Source:HGNC Symbol;Acc:HGNC:13397]	0.236	-2.085571871	0.001669434	0.070267963	yes	down	14.99879867	25.98392723	13.04250486	37.69078398	131.2552439	63.88485091	18.00841025	77.61029293
ENSOCUG00000016811	RBM20	RNA binding motif protein 20 [Source:HGNC Symbol;Acc:HGNC:27424]	0.15	-2.73840729	9.54E-07	0.00013693	yes	down	2.105088825	1.297039275	1.919144979	5.745114987	8.869249727	7.389783474	1.773757693	7.334716063
ENSOCUG00000016823	COBL	cordon-bleu WH2 repeat protein [Source:HGNC Symbol;Acc:HGNC:22199]	0.142	-2.815611404	0.000568251	0.032130502	yes	down	3.903371456	8.878335704	0.436584977	20.36370481	51.18430459	44.49958512	4.406097379	38.6825315
ENSOCUG00000016869	NFYA	nuclear transcription factor Y subunit alpha [Source:HGNC Symbol;Acc:HGNC:7804]	1.877	0.908515314	0.028418649	0.495129044	yes	up	39.28616738	41.98267329	44.18370187	21.65548197	21.9225653	12.53286657	41.81751418	18.70363795
ENSOCUG00000016904		-	5.946	2.572031429	7.39E-06	0.000826745	yes	up	8.600444132	6.712177259	4.8936056	0.683538526	1.719535587	0.710084023	6.735408997	1.037719379
ENSOCUG00000016906	KCNQ5	potassium voltage-gated channel subfamily Q member 5 [Source:HGNC Symbol;Acc:HGNC:6299]	0.173	-2.532731918	0.02880953	0.49964989	yes	down	0.279472144	0.713258877	0.091780021	0.55922692	2.311778824	1.313597985	0.361503681	1.39486791
ENSOCUG00000016916	CEP85	centrosomal protein 85 [Source:HGNC Symbol;Acc:HGNC:25309]	0.4	-1.321013547	0.006774868	0.193331608	yes	down	11.89628458	10.59110918	6.854369411	16.96667721	34.51890569	23.66455011	9.780587723	25.05004434
ENSOCUG00000016948	SLCO4C1	solute carrier organic anion transporter family member 4C1 [Source:HGNC Symbol;Acc:HGNC:23612]	7.084	2.82451289	0.001701265	0.071088589	yes	up	1.273359582	1.396049962	0.751171883	0.028702944	0.195980524	0.170713378	1.140193809	0.131798949
ENSOCUG00000016949	SMYD1	SET and MYND domain containing 1 [Source:HGNC Symbol;Acc:HGNC:20986]	0.023	-5.42203157	0.00425744	0.139420499	yes	down	4.893597147	3.812801899	0	21.76974932	42.76315245	42.10875742	2.902133015	35.54721973
ENSOCUG00000016964	MGP	Oryctolagus cuniculus matrix Gla protein (MGP), mRNA. [Source:RefSeq mRNA;Acc:NM_001082200]	0.134	-2.898396302	0.000144441	0.010124184	yes	down	388.0921133	728.1496345	153.2992487	1519.72458	2220.202081	3644.410285	423.1803322	2461.445649
ENSOCUG00000016975	CRYM	crystallin mu [Source:HGNC Symbol;Acc:HGNC:2418]	0.359	-1.478722439	0.021870521	0.426475163	yes	down	2.243094691	3.201506585	3.370680881	6.327545945	10.9383786	4.935640357	2.938427386	7.400521635
ENSOCUG00000016983	TMPRSS4	transmembrane serine protease 4 [Source:HGNC Symbol;Acc:HGNC:11878]	0.242	-2.045196934	0.038397318	0.596163551	yes	down	31.46712045	135.6823121	43.53600506	33.84623214	86.62928981	167.5537024	70.2284792	96.00974145
ENSOCUG00000017004	TMEM182	transmembrane protein 182 [Source:HGNC Symbol;Acc:HGNC:26391]	0.065	-3.939114677	5.43E-05	0.004439757	yes	down	14.01581062	11.59767378	0	42.37580851	119.8954876	79.04141236	8.537828133	80.43756948
ENSOCUG00000017035		-	0.016	-5.980563575	5.80E-12	8.02E-09	yes	down	0.667808515	3.754967845	0	20.06014077	47.93317597	44.58905622	1.474258787	37.52745765
ENSOCUG00000017093	TEX15	testis expressed 15, meiosis and synapsis associated [Source:HGNC Symbol;Acc:HGNC:11738]	17.872	4.159592824	0.026080473	0.466560332	yes	up	0.609391444	0.054187898	0.194769438	0.179874468	0.027590582	0.019128908	0.28611626	0.075531319
ENSOCUG00000017105	CHRNA9	cholinergic receptor nicotinic alpha 9 subunit [Source:HGNC Symbol;Acc:HGNC:14079]	0.02	-5.608466566	7.57E-06	0.000836291	yes	down	0.100634378	1.270975887	0.092289074	2.717587033	4.02553222	13.59759555	0.487966446	6.780238266
ENSOCUG00000017113	ASB4	ankyrin repeat and SOCS box containing 4 [Source:HGNC Symbol;Acc:HGNC:16009]	0.063	-3.997692626	5.43E-11	5.16E-08	yes	down	0.981530539	1.545595462	0.247504813	8.90909774	16.73513458	15.55727934	0.924876938	13.73383722
ENSOCUG00000017120	PDK4	pyruvate dehydrogenase kinase 4 [Source:HGNC Symbol;Acc:HGNC:8812]	0.323	-1.628694836	0.021137614	0.420843704	yes	down	187.7659197	285.8950831	107.1402367	292.6029818	828.0698512	272.5062823	193.6004132	464.3930385
ENSOCUG00000017131	LMOD2	leiomodin 2 [Source:HGNC Symbol;Acc:HGNC:6648]	0.032	-4.946084697	2.34E-08	6.16E-06	yes	down	41.61921991	42.10362375	5.205357761	136.7431005	518.2397271	215.4406771	29.64273381	290.1411682
ENSOCUG00000017143	SERPINA12	serpin family A member 12 [Source:HGNC Symbol;Acc:HGNC:18359]	0.259	-1.946720892	0.042404931	0.624374639	yes	down	23.66870657	92.61377204	35.19788456	41.2462052	51.45798224	147.7580308	50.49345439	80.15407275
ENSOCUG00000017170		-	2.259	1.175389413	0.035605805	0.566489846	yes	up	7.11566448	9.314602995	13.89848346	5.406490152	3.757660206	3.732723372	10.10958364	4.29895791
ENSOCUG00000017218	SLC35B4	solute carrier family 35 member B4 [Source:HGNC Symbol;Acc:HGNC:20584]	2.081	1.057061473	0.025908917	0.466277634	yes	up	48.50914072	30.52123522	35.25438425	24.69024793	26.16848463	9.511841993	38.09492007	20.12352485
ENSOCUG00000017236	LRRC2	leucine rich repeat containing 2 [Source:HGNC Symbol;Acc:HGNC:14676]	0.057	-4.124737524	9.70E-07	0.000137912	yes	down	2.89410942	6.620975438	1.103399232	22.17166683	69.37474822	24.69861127	3.539494697	38.7483421
ENSOCUG00000017267	SLC37A4	solute carrier family 37 member 4 [Source:HGNC Symbol;Acc:HGNC:4061]	0.322	-1.633393726	0.00297151	0.106847905	yes	down	8.609010818	12.30298165	7.47050157	17.98140117	31.87185534	30.7592213	9.460831345	26.87082593
ENSOCUG00000017271	MT4	metallothionein 4 [Source:HGNC Symbol;Acc:HGNC:18705]	76.071	6.249273135	0.006589048	0.18980952	yes	up	781.8585162	164.5271559	524.2709208	206.1787374	148.6450425	2.838169458	490.2188643	119.2206498
ENSOCUG00000017273		-	3.715	1.893498659	0.045608005	0.653199398	yes	up	4.686688799	1.805217688	3.834567483	1.347977632	0.404767357	0.559698506	3.44215799	0.770814499
ENSOCUG00000017305	COQ8A	coenzyme Q8A [Source:HGNC Symbol;Acc:HGNC:16812]	0.207	-2.270731706	0.000963047	0.047251426	yes	down	19.06547071	53.14578797	24.65162688	71.35145953	200.8387315	96.96824387	32.28762852	123.0528116
ENSOCUG00000017318	FNDC7	fibronectin type III domain containing 7 [Source:HGNC Symbol;Acc:HGNC:26668]	0.031	-5.024486635	2.43E-05	0.002252659	yes	down	0.106187445	0.250914805	0	0.709209876	3.298529717	1.358657752	0.119034083	1.788799115
ENSOCUG00000017328	MYLK2	myosin light chain kinase 2 [Source:HGNC Symbol;Acc:HGNC:16243]	0.011	-6.444640757	3.05E-13	9.28E-10	yes	down	2.864888026	10.95045772	0	64.82894341	130.588616	147.284586	4.605115248	114.2340485
ENSOCUG00000017437	ADCK1	aarF domain containing kinase 1 [Source:HGNC Symbol;Acc:HGNC:19038]	0.451	-1.147927029	0.049086436	0.679967838	yes	down	10.32437682	18.30617859	17.84987471	23.24038527	57.14839024	26.30386063	15.49347671	35.56421205
ENSOCUG00000017445	PFKM	phosphofructokinase, muscle [Source:HGNC Symbol;Acc:HGNC:8877]	0.094	-3.41211073	1.13E-08	3.58E-06	yes	down	101.7850154	106.4826053	18.65629765	388.4121789	738.2690899	941.3389777	75.64130611	689.3400822
ENSOCUG00000017458	NEB	nebulin [Source:HGNC Symbol;Acc:HGNC:7720]	0.028	-5.140435845	0.006698494	0.192234134	yes	down	133.4897976	128.8758266	0	416.083649	1749.648562	613.0951639	87.45520806	926.2757918
ENSOCUG00000017516	RETREG1	reticulophagy regulator 1 [Source:HGNC Symbol;Acc:HGNC:25964]	0.5	-1.00126044	0.04058469	0.610576789	yes	down	48.26168875	32.39660629	26.20341249	58.42872815	94.51191455	49.00846442	35.62056918	67.31636904
ENSOCUG00000017551	XIRP2	xin actin binding repeat containing 2 [Source:HGNC Symbol;Acc:HGNC:14303]	0.035	-4.853229867	0.041280987	0.615275542	yes	down	26.08205631	18.5742946	0	56.40326796	210.0761246	92.64953915	14.8854503	119.7096439
ENSOCUG00000017601	CDH19	cadherin 19 [Source:HGNC Symbol;Acc:HGNC:1758]	0.275	-1.862264785	0.023540202	0.446441979	yes	down	3.432731013	10.41527555	2.584009947	5.123951469	12.81252159	9.296391455	5.477338837	9.077621503
ENSOCUG00000017622	NOVA1	NOVA alternative splicing regulator 1 [Source:HGNC Symbol;Acc:HGNC:7886]	0.129	-2.949224096	0.000197844	0.013256407	yes	down	3.104489991	8.435188075	2.429233517	11.30829523	21.03247835	13.79270325	4.656303861	15.37782561
ENSOCUG00000017659	ANPEP	alanyl aminopeptidase, membrane [Source:HGNC Symbol;Acc:HGNC:500]	2.643	1.40240046	0.023470464	0.446441979	yes	up	36.1987048	38.14671509	59.31916812	20.6994561	21.42035383	8.308749096	44.55486267	16.80951968
ENSOCUG00000017667	ATP1A2	ATPase Na+/K+ transporting subunit alpha 2 [Source:HGNC Symbol;Acc:HGNC:800]	0.135	-2.892153897	0.000301197	0.018868913	yes	down	16.75444068	33.58880566	3.787043581	66.92024591	189.439977	134.6906381	18.04342997	130.350287
ENSOCUG00000017722	GMPR	guanosine monophosphate reductase [Source:HGNC Symbol;Acc:HGNC:4376]	0.103	-3.272419873	1.44E-05	0.001451724	yes	down	2.573554538	6.49747995	0.721632108	16.66123196	42.61482176	38.40512771	3.264222199	32.56039381
ENSOCUG00000017754	ASB11	ankyrin repeat and SOCS box containing 11 [Source:HGNC Symbol;Acc:HGNC:17186]	0.027	-5.236705078	0.020909699	0.417919218	yes	down	2.102952895	1.782147768	0	8.752610626	18.5508271	18.95068744	1.295033554	15.41804172
ENSOCUG00000017790	CYP17A1	cytochrome P450 family 17 subfamily A member 1 [Source:HGNC Symbol;Acc:HGNC:2593]	35.929	5.167075015	0.000683624	0.036872078	yes	up	4.470327059	1.269960278	6.556731462	2.390008371	0.188939181	0.257911228	4.099006266	0.945619594
ENSOCUG00000017792	EIF4EBP1	eukaryotic translation initiation factor 4E binding protein 1 [Source:HGNC Symbol;Acc:HGNC:3288]	0.328	-1.608809798	0.020338507	0.413015616	yes	down	23.36569511	54.82050421	44.06969407	67.91474478	94.78294601	201.8081136	40.75196446	121.5019348
ENSOCUG00000017793		-	0.122	-3.03560016	0.004398563	0.142344996	yes	down	0.535268155	0.911313233	0.147002147	2.305721568	2.735604736	2.856398605	0.531194512	2.632574969
ENSOCUG00000017797		-	0.2	-2.319948234	0.040884206	0.612055877	yes	down	0.516070964	1.440339913	0.566148254	1.156484535	5.891481294	0.992253047	0.840853044	2.680072959
ENSOCUG00000017848	DCLK1	doublecortin like kinase 1 [Source:HGNC Symbol;Acc:HGNC:2700]	0.408	-1.294963505	0.033853245	0.55247624	yes	down	14.63570933	27.01041901	11.19212304	24.51292297	29.96930078	25.19271334	17.61275046	26.55831236
ENSOCUG00000017865	CAMK2A	calcium/calmodulin dependent protein kinase II alpha [Source:HGNC Symbol;Acc:HGNC:1460]	0.051	-4.28009472	1.97E-05	0.001917693	yes	down	1.520243575	1.104957636	0	4.238299549	9.966644822	9.958156861	0.875067071	8.054367077
ENSOCUG00000017871	ACTN2	actinin alpha 2 [Source:HGNC Symbol;Acc:HGNC:164]	0.043	-4.547354686	1.19E-06	0.000164875	yes	down	89.64437683	106.2514267	0	330.2755847	1227.750083	615.7439641	65.29860118	724.5898771
ENSOCUG00000017885	MUSK	muscle associated receptor tyrosine kinase [Source:HGNC Symbol;Acc:HGNC:7525]	0.019	-5.715910271	0.000504312	0.029616143	yes	down	0.012629855	0.014322324	0.012629855	0.594322324	0.509882712	0.675376999	0.013194011	0.593194011
ENSOCUG00000017890	MDGA1	MAM domain containing glycosylphosphatidylinositol anchor 1 [Source:HGNC Symbol;Acc:HGNC:19267]	2.931	1.551248803	0.039118302	0.600517937	yes	up	11.83348917	6.611550048	18.42176057	7.433899278	3.382907662	2.234886378	12.28893326	4.350564439
ENSOCUG00000017913	YIPF7	Yip1 domain family member 7 [Source:HGNC Symbol;Acc:HGNC:26825]	0.056	-4.153368819	0.000147355	0.010281053	yes	down	5.007599208	3.344755071	0	11.76148636	30.63986362	26.61079671	2.784118093	23.0040489
ENSOCUG00000017922	ABCD1	ATP binding cassette subfamily D member 1 [Source:HGNC Symbol;Acc:HGNC:61]	0.396	-1.335084152	0.021555252	0.424683129	yes	down	7.079391917	9.928028379	7.036612244	14.39192043	26.92869476	31.29222134	8.014677513	24.20427885
ENSOCUG00000018035	ocu-mir-221	ocu-mir-221 [Source:miRBase;Acc:MI0039357]	0.291	-1.779953492	0.043410717	0.631844021	yes	down	1.860203161	3.793152108	0.932440379	2.803530825	7.072244077	6.950854554	2.195265216	5.608876485
ENSOCUG00000018650		small nucleolar RNA, H/ACA box 24 [Source:HGNC Symbol;Acc:HGNC:32614]	0.425	-1.23308503	0.025944205	0.466277634	yes	down	12.55583177	18.28031276	11.55458779	24.28863634	28.71755255	33.52524994	14.13024411	28.84381294
ENSOCUG00000020310	MIR1-2	microRNA 1-2 [Source:HGNC Symbol;Acc:HGNC:31500]	0.055	-4.193246608	0.000918965	0.045529188	yes	down	0.423193938	0.442525192	0	1.168301466	5.578606134	1.987935826	0.288573043	2.911614475
ENSOCUG00000020919	TMOD4	tropomodulin 4 [Source:HGNC Symbol;Acc:HGNC:11874]	0.044	-4.49016274	8.44E-06	0.000923573	yes	down	20.31349191	15.21340891	0	65.08521446	150.5894928	134.8699735	11.84230027	116.8482269
ENSOCUG00000020941	WFDC5	WAP four-disulfide core domain 5 [Source:HGNC Symbol;Acc:HGNC:20477]	0.246	-2.023378772	0.011828978	0.284349039	yes	down	6.118146414	21.46737459	5.831661816	11.75376873	21.13158797	20.20268337	11.13906094	17.69601336
ENSOCUG00000020963		-	5.016	2.326414392	0.042211741	0.623405334	yes	up	2.209137451	1.951045894	7.411208817	1.273786911	0.917616749	0.30070444	3.857130721	0.8307027
ENSOCUG00000020971	BTBD6	BTB domain containing 6 [Source:HGNC Symbol;Acc:HGNC:19897]	0.436	-1.198406939	0.020769874	0.416767523	yes	down	23.934374	35.29506072	36.07000525	51.71141308	74.20421847	71.27257721	31.76647999	65.72940292
ENSOCUG00000021026		-	298.249	8.220371316	0.032575381	0.542685147	yes	up	8.712020784	1.642270125	1.112433053	3.734204926	0.776941744	0.776941744	3.822241321	1.762696138
ENSOCUG00000021096		-	7.767	2.957424912	0.040983319	0.612751827	yes	up	1.568778847	3.074439755	15.04949038	0.950791546	2.014457704	0.251786398	6.564236329	1.072345216
ENSOCUG00000021115	PKIA	cAMP-dependent protein kinase inhibitor alpha [Source:UniProtKB/Swiss-Prot;Acc:P61926]	0.095	-3.402317875	0.000791695	0.041380329	yes	down	29.02643125	27.58375756	0	100.727973	284.0680865	184.15888	18.87006293	189.6516465
ENSOCUG00000021126		Metallothionein-2A [Source:UniProtKB/Swiss-Prot;Acc:P18055]	0.338	-1.56403269	0.023330435	0.445798885	yes	down	29.78439425	38.01334057	46.28685843	53.28822423	77.09495256	191.434047	38.02819775	107.2724079
ENSOCUG00000021137	SFRP5	secreted frizzled related protein 5 [Source:HGNC Symbol;Acc:HGNC:10779]	0.148	-2.751673781	0.00336389	0.11681455	yes	down	1.011974463	2.776574298	1.620315099	5.443351288	4.618612519	13.13538142	1.80295462	7.73244841
ENSOCUG00000021185	FNDC5	fibronectin type III domain containing 5 [Source:HGNC Symbol;Acc:HGNC:20240]	0.201	-2.31288381	0.00194106	0.078104572	yes	down	6.617902573	6.928118438	2.086145939	10.80974719	42.4259552	14.4023719	5.210722317	22.54602476
ENSOCUG00000021249		-	79.626	6.315167807	0.006723058	0.192575724	yes	up	14.63559763	0	37.55096564	28.19051164	4.354101218	4.371311408	17.39552109	12.30530809
ENSOCUG00000021257	MATN3	matrilin 3 [Source:HGNC Symbol;Acc:HGNC:6909]	8.567	3.098758696	0.025158208	0.463349715	yes	up	2.430901895	0.71554865	4.534050145	1.451554898	0.264574719	0.170531505	2.560166897	0.628887041
ENSOCUG00000021258		-	0.117	-3.098128821	0.00242623	0.092721017	yes	down	0.428996453	1.44973536	0.420554758	2.248025781	2.920159063	5.798776947	0.766428857	3.655653931
ENSOCUG00000021287	HSPB6	heat shock protein family B (small) member 6 [Source:HGNC Symbol;Acc:HGNC:26511]	0.063	-3.981721108	1.85E-09	1.04E-06	yes	down	20.99550438	41.63986208	0	157.2976417	406.1035254	349.7397102	20.87845549	304.3802924
ENSOCUG00000021288		-	7.715	2.947732305	0.012274965	0.291267102	yes	up	11.32304455	3.33605448	2.075791214	0.752965612	0.789873381	0.740201474	5.578296749	0.761013489
ENSOCUG00000021302	U6	U6 spliceosomal RNA [Source:RFAM;Acc:RF00026]	0.071	-3.820536272	0.024864106	0.460637085	yes	down	0.281351782	0.234798867	0	1.01832243	2.035510933	2.551998827	0.172050216	1.86861073
ENSOCUG00000021380	SMCO1	single-pass membrane protein with coiled-coil domains 1 [Source:HGNC Symbol;Acc:HGNC:27407]	0.1	-3.320252211	8.98E-05	0.006793479	yes	down	2.821976786	1.857389131	2.574061664	7.946783642	24.17904165	7.758796781	2.417809194	13.29487402
ENSOCUG00000021412		-	67.965	6.086725158	0.007684581	0.213289205	yes	up	0	3.35	1.7	0	0	0	1.683333333	0
ENSOCUG00000021444		-	0.034	-4.875487633	0.020651574	0.414941134	yes	down	0.473834885	3.640354677	0.473834885	2.090040953	3.453566229	20.06557758	1.529341482	8.53639492
ENSOCUG00000021520	RASD2	RASD family member 2 [Source:HGNC Symbol;Acc:HGNC:18229]	7.935	2.988289582	0.017536216	0.374614962	yes	up	12.63797708	3.035294602	30.54485793	12.96313595	2.768831218	1.838492794	15.40604321	5.856819986
ENSOCUG00000021647		-	0.135	-2.89108243	5.11E-07	8.01E-05	yes	down	28.019602	71.99400978	38.64662967	206.0909841	433.4766193	345.9358392	46.22008048	328.5011475
ENSOCUG00000021735	ITGA7	integrin subunit alpha 7 [Source:HGNC Symbol;Acc:HGNC:6143]	0.302	-1.727032891	0.023737181	0.447943582	yes	down	5.604002821	13.92309738	5.257422593	11.07466989	28.47226759	24.5472465	8.261507598	21.36472799
ENSOCUG00000021803		-	0.047	-4.423512301	4.66E-11	4.73E-08	yes	down	1.905232581	2.523935631	0.342711027	10.13631871	27.22284897	19.30044239	1.590626413	18.88653669
ENSOCUG00000021896		-	310.392	8.277949272	0.000930194	0.045789055	yes	up	657.7435698	66.07791481	972.3907585	662.394709	94.5989066	87.80378234	565.4040811	281.5991326
ENSOCUG00000021918	DGKA	diacylglycerol kinase alpha [Source:HGNC Symbol;Acc:HGNC:2849]	2.105	1.073990423	0.036506401	0.575998305	yes	up	18.68142582	14.089779	22.56492533	9.786377882	7.82280334	5.430979139	18.44537671	7.680053454
ENSOCUG00000021974		-	7.608	2.927582363	0.017089183	0.368503058	yes	up	1.295041734	0.697653678	5.257927513	1.012513715	0.216914515	0.200158127	2.416874308	0.476528786
ENSOCUG00000021978		-	25.831	4.691019318	0.00176378	0.072899715	yes	up	3.809438735	2.834875085	3.167300929	0.143148369	0	0.244126682	3.27053825	0.129091684
ENSOCUG00000021993	TWF2	twinfilin actin binding protein 2 [Source:HGNC Symbol;Acc:HGNC:9621]	0.253	-1.98220986	0.000316498	0.019729271	yes	down	27.01565037	50.6445559	34.97256573	86.14610416	176.6444425	126.7011971	37.54425733	129.8305813
ENSOCUG00000022007	ISLR	immunoglobulin superfamily containing leucine rich repeat [Source:HGNC Symbol;Acc:HGNC:6133]	0.399	-1.325902053	0.03791103	0.594460588	yes	down	12.4326214	28.25654085	21.76585672	32.59212896	43.83072681	52.09828886	20.81833966	42.84038155
ENSOCUG00000022033	ITLN1	intelectin 1 [Source:HGNC Symbol;Acc:HGNC:18259]	0.283	-1.820380108	0.002628426	0.097986174	yes	down	8.878983111	2.90809883	7.346102326	38.86729709	13.39946102	21.32077234	6.377728089	24.52917682
ENSOCUG00000022067	DLX4	distal-less homeobox 4 [Source:HGNC Symbol;Acc:HGNC:2917]	23.983	4.583942828	0.015070411	0.337428845	yes	up	15.45408106	3.382195055	24.9646785	10.39555899	1.173384645	1.173384645	14.6003182	4.24744276
ENSOCUG00000022082	SH2B2	SH2B adaptor protein 2 [Source:HGNC Symbol;Acc:HGNC:17381]	0.381	-1.391488399	0.026046075	0.466560332	yes	down	1.43962427	1.409822696	1.185062972	2.279139136	3.678029585	3.983503143	1.344836646	3.313557288
ENSOCUG00000022110	TCEAL7	transcription elongation factor A like 7 [Source:HGNC Symbol;Acc:HGNC:28336]	0.123	-3.018897331	0.00114286	0.053000197	yes	down	8.534393279	5.04888096	0.581840821	15.32261314	40.10969371	32.02263719	4.72170502	29.15164801
ENSOCUG00000022123		Phospholemman [Source:UniProtKB/Swiss-Prot;Acc:G1TZA0]	0.182	-2.456074974	0.005571391	0.17050475	yes	down	8.034845153	24.90270704	8.498977876	25.92817705	44.74855856	99.46558731	13.81217669	56.71410764
ENSOCUG00000022132	KCNA7	potassium voltage-gated channel subfamily A member 7 [Source:HGNC Symbol;Acc:HGNC:6226]	0.071	-3.808790407	1.66E-06	0.000215217	yes	down	5.834114741	3.461054875	0.373492379	12.32570971	29.31174606	24.3054744	3.222887332	21.98097672
ENSOCUG00000022219	BEST3	bestrophin 3 [Source:HGNC Symbol;Acc:HGNC:17105]	0.112	-3.154858462	0.000160637	0.011055638	yes	down	0.724182882	0.448653745	0.059343471	1.386733909	4.16935635	1.950454817	0.410726699	2.502181692
ENSOCUG00000022291		-	0.231	-2.114253726	0.006290361	0.183639913	yes	down	9.083539569	25.38429953	12.21786464	29.17463421	37.44815575	69.96042505	15.56190125	45.52773834
ENSOCUG00000022295	COX17	cytochrome c oxidase copper chaperone COX17 [Source:HGNC Symbol;Acc:HGNC:2264]	0.357	-1.487177456	0.025991441	0.466277634	yes	down	70.7919541	20.61868504	28.94442913	108.2157822	153.1180917	95.32240199	40.11835609	118.8854253
ENSOCUG00000022310	SH2D5	SH2 domain containing 5 [Source:HGNC Symbol;Acc:HGNC:28819]	44.252	5.467657518	0.032280316	0.538359211	yes	up	4.874124729	0.377838254	11.79347261	6.894818084	1.014330781	0.954237189	5.681811865	2.954462018
ENSOCUG00000022325		-	2901.285	11.50247629	0.002770838	0.101798174	yes	up	94.00824659	7.061994378	6.909407683	10.55245092	1.547624405	1.547624405	35.99321622	4.549233244
ENSOCUG00000022509		-	0.254	-1.97833724	0.010913827	0.269479391	yes	down	2.846694945	2.546063124	0.531561017	4.369078017	8.840328069	6.685732625	1.974773028	6.631712904
ENSOCUG00000022531	CLIC5	chloride intracellular channel 5 [Source:HGNC Symbol;Acc:HGNC:13517]	0.551	-0.860033474	0.033916989	0.552923268	yes	down	30.98762985	20.61288597	21.74449266	26.73007081	50.08926494	32.11604574	24.44833616	36.31179383
ENSOCUG00000022536	SPP1	Oryctolagus cuniculus secreted phosphoprotein 1 (SPP1), mRNA. [Source:RefSeq mRNA;Acc:NM_001082194]	0.297	-1.752254505	0.03429828	0.554030458	yes	down	4.072295306	11.74347687	3.380678442	6.530747635	19.18460444	13.41824884	6.398816871	13.04453364
ENSOCUG00000022539		-	0.174	-2.525481043	0.03854763	0.596449094	yes	down	0.422526822	1.994393074	0.41383999	0.262453515	1.219089059	1.540501855	0.943586628	1.007348143
ENSOCUG00000022568		-	3.974	1.990507819	0.018379962	0.385598929	yes	up	44.4381024	34.05736674	155.049622	29.38943333	14.5235015	11.69287531	77.84836371	18.53527005
ENSOCUG00000022621	KLHL33	kelch like family member 33 [Source:HGNC Symbol;Acc:HGNC:31952]	0.195	-2.354911304	7.12E-05	0.005562302	yes	down	3.44737689	4.708893197	2.127854831	10.06014927	20.0400643	17.95796131	3.428041639	16.01939162
ENSOCUG00000022657		-	0.074	-3.74807202	3.49E-05	0.003029114	yes	down	15.5200253	125.8382334	46.83041121	268.8993906	439.4273307	1117.916618	62.72955663	608.7477797
ENSOCUG00000022666		-	0.491	-1.025469751	0.045208715	0.649920267	yes	down	99.88513439	187.2399672	132.9124199	204.3832467	270.7989292	202.0295542	140.0125072	225.7372434
ENSOCUG00000022735		-	0.066	-3.915663597	0.048229516	0.673025847	yes	down	0.508818047	0.872946497	0	2.589026765	4.553010509	11.67340163	0.460588181	6.271812967
ENSOCUG00000022751		-	7.014	2.810279914	0.002946662	0.106205507	yes	up	39.87628726	13.08826452	6.815947594	3.171276761	3.847460277	2.009394811	19.92683312	3.009377283
ENSOCUG00000022761		-	0.097	-3.365770913	0.007678226	0.213289205	yes	down	1.044275905	3.765492496	0.919251539	2.476601367	23.12209744	2.568091737	1.909673314	9.388930182
ENSOCUG00000022791	ART1	Oryctolagus cuniculus ADP-ribosyltransferase 1 (ART1), mRNA. [Source:RefSeq mRNA;Acc:NM_001082670]	0.091	-3.462952673	2.58E-08	6.32E-06	yes	down	10.65664475	9.390845972	0.472714216	35.91507434	68.21120765	87.01426211	6.840068313	63.7135147
ENSOCUG00000022830		-	16.672	4.059383214	0.035713796	0.567614254	yes	up	0.975809226	0.344602036	0.609825857	0.166060764	0.00528464	0.00528464	0.643412373	0.058876681
ENSOCUG00000022882	NEURL2	neuralized E3 ubiquitin protein ligase 2 [Source:HGNC Symbol;Acc:HGNC:16156]	0.339	-1.559336828	0.017393804	0.372619378	yes	down	2.059173349	2.473830731	3.339212719	5.355906557	7.828008352	7.670081417	2.624072266	6.951332109
ENSOCUG00000022960	S100G	S100 calcium binding protein G [Source:HGNC Symbol;Acc:HGNC:1436]	80.615	6.332985307	0.000363106	0.022450567	yes	up	30.64354551	9.568374583	34.5586686	4.260812622	0	0	24.92352957	1.420270874
ENSOCUG00000023007	SEC14L5	SEC14 like lipid binding 5 [Source:HGNC Symbol;Acc:HGNC:29032]	0.159	-2.64979024	0.01207197	0.287797271	yes	down	0.185998757	0.351449339	0.040572104	0.584562666	1.854332557	1.477934161	0.1926734	1.305609795
ENSOCUG00000023078		-	0.334	-1.583885806	0.021386625	0.4235546	yes	down	2.260398344	5.20840099	3.783944259	7.141756337	6.84720985	10.78654404	3.750914531	8.258503408
ENSOCUG00000023092		-	172.518	7.430607193	0.011120853	0.272694925	yes	up	400.8716296	54.42994003	716.6380434	386.8228072	47.87218546	46.54420393	390.6465377	160.4130655
ENSOCUG00000023100	CAPN12	calpain 12 [Source:HGNC Symbol;Acc:HGNC:13249]	49.194	5.620417083	0.013188731	0.306260457	yes	up	23.64443285	1.831383119	45.86514505	29.53748419	4.361270481	4.033480472	23.78032034	12.64407838
ENSOCUG00000023161	RYR1	ryanodine receptor 1 [Source:HGNC Symbol;Acc:HGNC:10483]	0.025	-5.320617598	8.26E-09	2.85E-06	yes	down	98.07642974	105.9272287	0	581.9856277	1163.976187	1228.722779	68.00121949	991.5615314
ENSOCUG00000023214		-	6.041	2.594865234	0.048658957	0.676510727	yes	up	3.654097501	0.976669687	13.14017095	6.979164227	1.308282042	1.461420447	5.923646045	3.249622239
ENSOCUG00000023226		-	0.235	-2.091315972	0.028487099	0.495187174	yes	down	0.756447822	2.084282239	0.662572556	1.75460588	2.246447822	4.072748453	1.167767539	2.691267385
ENSOCUG00000023248		-	15.032	3.909953613	0.034631304	0.556221897	yes	up	1.124884269	0.445639064	0.839237145	0.517581097	0.071941791	0.071941791	0.803253493	0.220488227
ENSOCUG00000023317	ACTN3	actinin alpha 3 (gene/pseudogene) [Source:HGNC Symbol;Acc:HGNC:165]	0.015	-6.077401151	4.89E-09	1.91E-06	yes	down	64.11847774	90.75175668	0	452.3944768	747.6800862	1211.164166	51.62341147	803.7462429
ENSOCUG00000023342	RTN2	reticulon 2 [Source:HGNC Symbol;Acc:HGNC:10468]	0.095	-3.389385128	3.34E-09	1.49E-06	yes	down	12.29982999	16.13576863	1.200135613	62.84283434	120.5559282	154.3641716	9.878578079	112.5876447
ENSOCUG00000023372		-	91.191	6.510815621	0.027994022	0.490540403	yes	up	305.1333508	83.69254457	28.40228367	3.844039537	12.93241431	6.231904213	139.0760597	7.669452688
ENSOCUG00000023426	SYN3	synapsin III [Source:HGNC Symbol;Acc:HGNC:11496]	0.159	-2.649195926	0.032139813	0.537222577	yes	down	0.36723843	1.030443678	0.467332504	0.832326545	1.296615449	6.226248587	0.621671537	2.785063527
ENSOCUG00000023448	GSTM2	glutathione S-transferase mu 2 (muscle) [Source:NCBI gene;Acc:100009073]	0.395	-1.33863109	0.00188179	0.076168594	yes	down	154.2083152	119.8061083	127.7746482	224.689847	317.0564382	323.0242744	133.9296905	288.2568532
ENSOCUG00000023462	MYL11	myosin light chain, phosphorylatable, fast skeletal muscle [Source:HGNC Symbol;Acc:HGNC:29824]	0.008	-6.93551421	2.02E-05	0.001947535	yes	down	151.8545941	374.166587	0	990.7824313	1505.706135	5827.866103	175.3403937	2774.78489
ENSOCUG00000023485		-	0.047	-4.42634844	6.12E-06	0.000706554	yes	down	2.383915553	2.111790954	0	7.985255072	16.94974578	21.64130155	1.498568836	15.52543414
ENSOCUG00000023492		-	317.066	8.308638536	0.001053654	0.050238475	yes	up	6314.460097	1054.578943	9449.257248	4674.401507	497.0548196	485.859733	5606.098763	1885.77202
ENSOCUG00000023498	TBX2	T-box transcription factor 2 [Source:HGNC Symbol;Acc:HGNC:11597]	0.256	-1.967905988	0.009109352	0.236438972	yes	down	1.429756637	2.784764186	1.248829134	3.717397734	8.968126993	8.442575676	1.821116653	7.042700135
ENSOCUG00000023508		-	0.012	-6.325249616	0.001608444	0.068255475	yes	down	29.50555038	135.7540571	30.73118931	162.5472043	187.0456352	176.3405791	65.33026559	175.3111395
ENSOCUG00000023518	FXR1	FMR1 autosomal homolog 1 [Source:HGNC Symbol;Acc:HGNC:4023]	0.344	-1.537808736	0.01695245	0.366259602	yes	down	98.78719119	91.26062217	33.9689987	111.6805952	277.9094825	164.561607	74.67227069	184.7172282
ENSOCUG00000023526		-	0.112	-3.15346483	0.023515861	0.446441979	yes	down	2.459014287	1.518662394	0	5.334632575	11.0510445	14.16881741	1.325892227	10.1848315
ENSOCUG00000023599	APOD	Oryctolagus cuniculus apolipoprotein D (APOD), mRNA. [Source:RefSeq mRNA;Acc:NM_001082258]	0.379	-1.399345477	0.015878503	0.350017444	yes	down	234.8180669	194.7975414	193.1243327	395.5851329	311.4436473	626.5391879	207.5799803	444.522656
ENSOCUG00000023670	RAMP2	receptor activity modifying protein 2 [Source:HGNC Symbol;Acc:HGNC:9844]	0.359	-1.47925331	0.038009626	0.594780256	yes	down	28.23151583	93.64876273	62.29162371	101.4682197	148.9881563	222.4009202	61.39063409	157.6190987
ENSOCUG00000023698	ASB12	ankyrin repeat and SOCS box containing 12 [Source:HGNC Symbol;Acc:HGNC:19763]	0.043	-4.539938159	2.11E-05	0.00199044	yes	down	3.770325295	2.574976436	0	10.10653621	26.16192055	19.22528365	2.115100577	18.49791347
ENSOCUG00000023774	FITM1	fat storage inducing transmembrane protein 1 [Source:HGNC Symbol;Acc:HGNC:33714]	0.054	-4.215804606	5.09E-07	8.01E-05	yes	down	2.65393997	5.296039183	0	16.8233019	38.20371805	55.7905043	2.649993051	36.93917475
ENSOCUG00000023778		-	0.37	-1.434500683	0.01893905	0.394606776	yes	down	2.659623343	4.064094412	3.73035266	5.383371048	8.381818572	12.58885739	3.484690138	8.784682336
ENSOCUG00000023797		-	142.396	7.153763033	0.003773848	0.127556068	yes	up	5.048604486	0.73791219	9.427940638	5.411519433	0.72549047	0.699628249	5.071485771	2.278879384
ENSOCUG00000023813	NME4	NME/NM23 nucleoside diphosphate kinase 4 [Source:HGNC Symbol;Acc:HGNC:7852]	0.398	-1.330198782	0.019580054	0.402702177	yes	down	3.300012381	4.042064866	4.616328301	6.427393878	9.158806758	11.30515628	3.986135183	8.96378564
ENSOCUG00000023825	SNCA	synuclein alpha [Source:HGNC Symbol;Acc:HGNC:11138]	0.183	-2.449396716	0.00648462	0.187511544	yes	down	1.744690668	4.208810125	1.253274458	5.720518599	6.715202886	12.1207812	2.402258417	8.185500896
ENSOCUG00000023935		-	7.873	2.97694256	0.004271529	0.139420499	yes	up	109.2599316	157.6680465	227.3082436	5.502526362	8.94999716	52.05014715	164.7454072	22.16755689
ENSOCUG00000024073		-	0.174	-2.526673266	8.12E-05	0.006272396	yes	down	10.46567473	14.58854095	4.795116158	33.71007834	71.48000162	78.7927129	9.949777278	61.32759762
ENSOCUG00000024221	INMT	Oryctolagus cuniculus indolethylamine N-methyltransferase (INMT), mRNA. [Source:RefSeq mRNA;Acc:NM_001082043]	0.106	-3.240845848	2.29E-05	0.002135564	yes	down	0.834125841	1.421610292	1.090531084	7.131294636	5.109322178	8.86441832	1.115422406	7.035011711
ENSOCUG00000024271	PHKA1	Oryctolagus cuniculus phosphorylase kinase regulatory subunit alpha 1 (PHKA1), mRNA. [Source:RefSeq mRNA;Acc:NM_001165917]	0.186	-2.4235027	0.000156301	0.010855396	yes	down	15.60242667	12.71557399	3.158723435	33.06060283	70.03663135	56.22437419	10.49224137	53.10720279
ENSOCUG00000024272	NEXN	nexilin F-actin binding protein [Source:HGNC Symbol;Acc:HGNC:29557]	0.097	-3.364554887	0.000231974	0.015274128	yes	down	21.62497366	51.19392284	6.111260058	76.1987053	308.7810673	127.2252859	26.31005219	170.7350195
ENSOCUG00000024282	PLEKHB2	pleckstrin homology domain containing B2 [Source:HGNC Symbol;Acc:HGNC:19236]	0	-12.25131208	0.00143442	0.061806026	yes	down	11.65122018	49.18036035	11.65122018	24.17242181	43.77528581	11.9286861	24.16093357	26.62546457
ENSOCUG00000024316		-	0.085	-3.563733136	0.000114425	0.00828764	yes	down	2.011112608	1.385670651	0	5.819974043	10.83174344	11.94935936	1.132261087	9.533692281
ENSOCUG00000024352		-	231.496	7.854843508	0.001778844	0.073323071	yes	up	4886.304529	833.0866822	5739.712165	2877.365861	272.5733982	262.4060378	3819.701125	1137.448432
ENSOCUG00000024462		-	368.328	8.52484736	0.029151722	0.504434229	yes	up	66.9	63.95	0	0	0	0	43.61666667	0
ENSOCUG00000024471		-	9.947	3.31420423	0.014083141	0.32162849	yes	up	6.11416882	1.537676169	6.903228541	3.050308205	0.374520737	0.409204681	4.851691176	1.278011207
ENSOCUG00000024481	CAPN3	calpain 3 [Source:HGNC Symbol;Acc:HGNC:1480]	0.032	-4.970043976	5.82E-09	2.16E-06	yes	down	12.62294335	15.47655445	0	72.8044365	168.2085366	159.8841593	9.366499265	133.6323775
ENSOCUG00000024484	GGT6	gamma-glutamyltransferase 6 [Source:HGNC Symbol;Acc:HGNC:26891]	4.743	2.245877067	0.016087726	0.353094239	yes	up	6.844508806	5.040669113	14.24279488	6.345471822	2.37236763	1.309395493	8.709324265	3.342411648
ENSOCUG00000024522		-	358.41	8.485465626	0.00315564	0.111881783	yes	up	619.7850446	43.23275348	955.0631415	683.8452795	92.47376242	91.15660156	539.3603132	289.1585478
ENSOCUG00000024537		-	0.036	-4.811002649	0.01454257	0.328178759	yes	down	3.639162276	2.009867424	0	8.929966089	22.36754518	13.07058155	1.8830099	14.78936427
ENSOCUG00000024541	CHRNG	cholinergic receptor nicotinic gamma subunit [Source:HGNC Symbol;Acc:HGNC:1967]	0.018	-5.787188691	0.002660172	0.098475106	yes	down	0	0	0	0.36	1.06	0.43	0	0.616666667
ENSOCUG00000024691		-	0.01	-6.704601751	1.38E-07	2.84E-05	yes	down	1.050074933	0	0.595145891	19.42926511	17.05729902	14.54231394	0.548406941	17.00962602
ENSOCUG00000024729	HSPB3	heat shock protein family B (small) member 3 [Source:HGNC Symbol;Acc:HGNC:5248]	0.113	-3.140938857	0.019805979	0.404904496	yes	down	1.1767761	1.328949949	0	3.671037038	10.69820517	7.765293011	0.835242016	7.378178406
ENSOCUG00000024739	ZBED6	zinc finger BED-type containing 6 [Source:HGNC Symbol;Acc:HGNC:33273]	544.163	9.087894132	0.018116075	0.38214012	yes	up	0.719961893	2.001476552	5.340581049	1.220200846	0.370791556	0.370791556	2.687339832	0.653927986
ENSOCUG00000024789	LPAR3	lysophosphatidic acid receptor 3 [Source:HGNC Symbol;Acc:HGNC:14298]	2.503	1.323774764	0.033368318	0.549277175	yes	up	28.59748854	18.41966111	28.9976084	14.42938457	5.94673262	6.564308931	25.33825268	8.980142039
ENSOCUG00000024805	COL28A1	collagen type XXVIII alpha 1 chain [Source:HGNC Symbol;Acc:HGNC:22442]	0.239	-2.066502107	0.009431135	0.240921195	yes	down	1.452159545	3.830888534	1.115919035	3.159458381	4.497965568	6.437814668	2.132989038	4.698412872
ENSOCUG00000024814	CHRNA1	cholinergic receptor nicotinic alpha 1 subunit [Source:HGNC Symbol;Acc:HGNC:1955]	0.066	-3.914304422	0.001090665	0.051518688	yes	down	0.092920989	0.991251997	0.084524817	2.263820898	8.605756737	3.870315563	0.389565934	4.913297733
ENSOCUG00000024871	GDF11	growth differentiation factor 11 [Source:HGNC Symbol;Acc:HGNC:4216]	2.115	1.08077611	0.032141522	0.537222577	yes	up	10.6030389	9.440430171	7.885594233	3.240689209	5.865258577	2.543016776	9.309687767	3.882988187
ENSOCUG00000025000		-	0.019	-5.707533074	0.006345569	0.184896766	yes	down	0.570415843	0	0.570415843	8.009015097	14.75170208	1.961974222	0.380277229	8.240897134
ENSOCUG00000025022	NUPR1	nuclear protein 1, transcriptional regulator [Source:HGNC Symbol;Acc:HGNC:29990]	0.21	-2.253495841	0.013348057	0.309487717	yes	down	11.04630987	32.56709375	8.642820935	6.628361826	14.46096864	35.03655072	17.41874152	18.70862706
ENSOCUG00000025023		-	0.073	-3.772749276	4.29E-07	7.25E-05	yes	down	26.92174889	183.8282544	61.39378164	466.4051616	915.1147093	1866.032614	90.71459498	1082.517495
ENSOCUG00000025053		-	6.859	2.778030827	0.035343295	0.564167475	yes	up	3.001014501	4.40300778	3.240913913	0	1.776491282	0.37993399	3.548312065	0.718808424
ENSOCUG00000025111	GALNT15	polypeptide N-acetylgalactosaminyltransferase 15 [Source:HGNC Symbol;Acc:HGNC:21531]	0.196	-2.352832518	0.002312102	0.089483642	yes	down	2.334693528	6.886622758	4.275893996	14.77886072	20.03572029	10.5785898	4.499070094	15.13105694
ENSOCUG00000025113	MYCL	MYCL proto-oncogene, bHLH transcription factor [Source:HGNC Symbol;Acc:HGNC:7555]	3.832	1.938228448	0.024029274	0.450937443	yes	up	32.844263	11.59642475	31.00320973	16.51584339	4.043118153	4.277591918	25.14796583	8.278851153
ENSOCUG00000025140	SRL	sarcalumenin [Source:HGNC Symbol;Acc:HGNC:11295]	0.051	-4.285622975	1.51E-06	0.000198068	yes	down	21.58561207	21.00522862	0	79.75864584	174.6827981	209.88926	14.1969469	154.7769013
ENSOCUG00000025148		-	0.356	-1.489738016	0.049574919	0.683002278	yes	down	49.14474842	123.9676583	64.19483404	88.23813572	157.8262014	220.5952298	79.10241359	155.553189
ENSOCUG00000025160	TCAP	titin-cap [Source:HGNC Symbol;Acc:HGNC:11610]	0.053	-4.232616212	3.29E-07	5.88E-05	yes	down	35.45037382	43.81248497	0	147.2899272	507.8469923	262.1033095	26.42095293	305.746743
ENSOCUG00000025201		-	0.289	-1.789045897	0.001277068	0.057524536	yes	down	2.935184808	1.345202319	1.971228551	6.071905828	9.035300685	4.693378057	2.083871892	6.600194857
ENSOCUG00000025222	KRTAP17-1	keratin associated protein 17-1 [Source:HGNC Symbol;Acc:HGNC:18917]	307.485	8.264371997	0.031625331	0.532103196	yes	up	64.28827905	0	99.22752681	126.1398771	20.36927227	20.36927227	54.50526862	55.62614054
ENSOCUG00000025315	CALHM4	calcium homeostasis modulator family member 4 [Source:HGNC Symbol;Acc:HGNC:21094]	109.558	6.775553707	0.004268973	0.139420499	yes	up	326.4333095	39.22545825	195.9774114	136.9002724	14.26772457	13.0879465	187.2120597	54.75198116
ENSOCUG00000025317	PTP4A3	protein tyrosine phosphatase 4A3 [Source:HGNC Symbol;Acc:HGNC:9636]	0.057	-4.141956179	1.13E-06	0.000158642	yes	down	29.36337416	21.5423822	0	96.14913252	193.1500155	204.9694545	16.96858545	164.7562008
ENSOCUG00000025335	SYNPO2L	synaptopodin 2 like [Source:HGNC Symbol;Acc:HGNC:23532]	0.039	-4.665003462	1.13E-05	0.001178386	yes	down	8.606057583	6.332408715	0	23.8534921	65.4821769	44.15870335	4.979488766	44.49812412
ENSOCUG00000025341	ADSS1	adenylosuccinate synthase 1 [Source:HGNC Symbol;Acc:HGNC:20093]	0.029	-5.131902484	3.29E-09	1.49E-06	yes	down	6.876448458	12.78915869	0	55.97019061	105.7834899	158.4210328	6.555202383	106.7249045
ENSOCUG00000025363		-	0.021	-5.599830666	0.00924053	0.238622166	yes	down	0	0	0	0.28	0.16	1.25	0	0.563333333
ENSOCUG00000025449	CPT1B	carnitine palmitoyltransferase 1B [Source:HGNC Symbol;Acc:HGNC:2329]	0.199	-2.32771523	1.84E-05	0.001803173	yes	down	3.488604888	5.222016747	3.84781246	12.24990245	29.57227132	15.7469566	4.186144698	19.18971012
ENSOCUG00000025476		-	0.205	-2.285200888	5.87E-05	0.004749005	yes	down	9.984273258	7.247441097	12.99666205	24.71924436	28.18073413	42.64834193	10.07612547	31.84944014
ENSOCUG00000025477	MYF5	Oryctolagus cuniculus myogenic factor 5 (MYF5), mRNA. [Source:RefSeq mRNA;Acc:NM_001319577]	0.057	-4.132208657	0.004970277	0.157168214	yes	down	0.244474387	0.091689036	0	0.949574171	1.159285178	1.332934484	0.112054474	1.147264611
ENSOCUG00000025487	MBP	myelin basic protein [Source:HGNC Symbol;Acc:HGNC:6925]	0.211	-2.242136321	0.019181512	0.39693985	yes	down	6.510544346	18.40832398	8.35548206	21.45349154	18.630794	74.11249556	11.09145013	38.0655937
ENSOCUG00000025543		-	0.113	-3.14551047	0.006104436	0.180134357	yes	down	0.939711823	0.292698938	0.09029667	1.339706264	1.839891037	2.18292408	0.440902477	1.787507127
ENSOCUG00000025567	STBD1	starch binding domain 1 [Source:HGNC Symbol;Acc:HGNC:24854]	0.362	-1.466884356	0.000916801	0.045529188	yes	down	24.24111092	19.69097608	26.85854268	42.92081211	61.7413123	63.19902045	23.59687656	55.95371495
ENSOCUG00000025586	MYL2	myosin light chain 2 [Source:HGNC Symbol;Acc:HGNC:7583]	0.011	-6.487196714	0.000142638	0.010104024	yes	down	77.83941657	222.3553796	0	853.5248931	2463.042948	2242.024843	100.0649321	1852.864228
ENSOCUG00000025649	TPI1	Triosephosphate isomerase [Source:UniProtKB/Swiss-Prot;Acc:P00939]	0.288	-1.79763662	0.001826417	0.074676885	yes	down	462.8848401	483.7178524	295.1263909	835.162536	1401.304122	1894.807789	413.9096945	1377.091483
ENSOCUG00000025690	ART5	ADP-ribosyltransferase 5 [Source:HGNC Symbol;Acc:HGNC:24049]	0.021	-5.602262168	3.40E-12	5.18E-09	yes	down	0.169672918	1.29828976	0	7.858467483	17.18555437	16.13317555	0.489320893	13.72573247
ENSOCUG00000025701	CRHR1	corticotropin releasing hormone receptor 1 [Source:HGNC Symbol;Acc:HGNC:2357]	45.814	5.517724854	0.023401391	0.446441979	yes	up	10.13817139	1.971960935	8.545923181	3.659737495	0.2897573	0.194568549	6.885351834	1.381354448
ENSOCUG00000025753		-	0.168	-2.569558378	0.006072424	0.179691774	yes	down	0.581662337	0.239632454	0.226385333	1.246174653	3.180421475	0.660433423	0.349226708	1.695676517
ENSOCUG00000025758		-	0.176	-2.50519609	0.014495631	0.327605565	yes	down	119.2718029	53.49633348	408.4565823	1018.005165	314.4727924	1661.355476	193.7415729	997.9444777
ENSOCUG00000025760	MEIS3	Meis homeobox 3 [Source:HGNC Symbol;Acc:HGNC:29537]	0.165	-2.5987357	0.023992107	0.450937443	yes	down	0.424581941	1.586260289	0.268745106	0.728195722	2.435751277	1.699855114	0.759862445	1.621267371
ENSOCUG00000025851		-	3.344	1.741668211	0.044549893	0.64533702	yes	up	180.7929163	51.12660002	133.5501892	99.41685677	31.24855744	18.33427586	121.8232352	49.66656336
ENSOCUG00000025907	PNMT	phenylethanolamine N-methyltransferase [Source:HGNC Symbol;Acc:HGNC:9160]	0.095	-3.390921859	0.002102502	0.082750441	yes	down	0.691990146	1.040251577	0.030552749	1.940388958	4.179822607	9.747618415	0.587598157	5.28927666
ENSOCUG00000025967		-	219.061	7.775187712	0.046678683	0.660449092	yes	up	0	1.96	3.89	0	0	0	1.95	0
ENSOCUG00000025973	POPDC3	popeye domain containing 3 [Source:HGNC Symbol;Acc:HGNC:17649]	0.125	-3.003749826	0.000421628	0.025347662	yes	down	19.88171432	16.86139458	0.615696241	45.37703738	136.0437739	75.10725014	12.45293505	85.5093538
ENSOCUG00000025985		-	97.467	6.606836262	0.01528065	0.33979341	yes	up	161.4120222	27.07584077	255.4915024	128.4505014	15.2416162	13.97202255	147.9931218	52.55471339
ENSOCUG00000025991	HSF2	heat shock transcription factor 2 [Source:HGNC Symbol;Acc:HGNC:5225]	0.391	-1.355382419	0.046484296	0.660449092	yes	down	28.50838992	34.87385587	14.01380392	53.19125404	113.232101	36.06069651	25.79868324	67.49468387
ENSOCUG00000025995	ASB2	ankyrin repeat and SOCS box containing 2 [Source:HGNC Symbol;Acc:HGNC:16012]	0.056	-4.162171804	1.50E-07	2.93E-05	yes	down	3.879324575	7.880330724	0	27.4764169	49.78820681	82.45846905	3.9198851	53.24103092
ENSOCUG00000026004	SLC43A1	solute carrier family 43 member 1 [Source:HGNC Symbol;Acc:HGNC:9225]	0.391	-1.35405103	0.0189736	0.394785853	yes	down	2.580963051	4.560732527	2.701160893	5.479568388	8.340577641	6.400241056	3.280952157	6.740129028
ENSOCUG00000026099		-	0.418	-1.259911677	0.035600811	0.566489846	yes	down	127.886883	259.9595019	117.8645112	233.4608752	318.7701631	378.2801632	168.5702987	310.1704005
ENSOCUG00000026126	MB	myoglobin [Source:HGNC Symbol;Acc:HGNC:6915]	0.027	-5.197393433	1.42E-07	2.84E-05	yes	down	39.31719694	80.71505873	0	264.2287399	982.6667483	535.3518506	40.01075189	594.0824462
ENSOCUG00000026133	BCAN	brevican [Source:HGNC Symbol;Acc:HGNC:23059]	13.406	3.744844395	0.007897354	0.217212943	yes	up	0.725125813	0.342605389	1.371075231	0.12485383	0.112571162	0	0.812935478	0.079141664
ENSOCUG00000026189	DUSP29	dual specificity phosphatase and pro isomerase domain containing 1 [Source:HGNC Symbol;Acc:HGNC:23481]	0.059	-4.072926549	0.000205431	0.013704388	yes	down	0.535064117	0.669138169	0	2.238869549	6.001445738	6.180683249	0.401400762	4.806999512
ENSOCUG00000026208	ST6GALNAC6	ST6 N-acetylgalactosaminide alpha-2,6-sialyltransferase 6 [Source:HGNC Symbol;Acc:HGNC:23364]	0.334	-1.580517045	0.027720632	0.487771876	yes	down	25.41018672	62.78833448	30.59359725	49.69238908	92.5638656	88.37191279	39.59737282	76.87605582
ENSOCUG00000026221		-	0.128	-2.96719326	0.00303663	0.108675627	yes	down	9.090029432	9.828692476	0.865484792	13.44631822	25.19659727	61.58372304	6.594735567	33.40887951
ENSOCUG00000026324		-	167.998	7.392303161	0.017865609	0.378544863	yes	up	1178.622219	134.0683263	2909.823069	1517.068661	208.7947193	201.3398858	1407.504538	642.4010885
ENSOCUG00000026334	GPNMB	glycoprotein nmb [Source:HGNC Symbol;Acc:HGNC:4462]	2.011	1.007809256	0.035832537	0.568788582	yes	up	96.92076228	142.7614938	151.3373808	64.97644051	64.24028953	48.60796898	130.339879	59.27489967
ENSOCUG00000026343	VTCN1	V-set domain containing T cell activation inhibitor 1 [Source:HGNC Symbol;Acc:HGNC:28873]	12.005	3.585606623	0.0384803	0.596163551	yes	up	42.88066064	7.285119598	33.42878298	18.60224931	1.954205221	2.361016805	27.8648544	7.639157111
ENSOCUG00000026383	AKR1B10	aldo-keto reductase family 1 member B10 [Source:HGNC Symbol;Acc:HGNC:382]	0.316	-1.66345589	0.012708907	0.298968403	yes	down	10.98297981	16.97852226	6.305994388	18.52292248	45.47399094	25.80862288	11.42249882	29.93517876
ENSOCUG00000026395	DIO3	iodothyronine deiodinase 3 [Source:HGNC Symbol;Acc:HGNC:2885]	9.178	3.19816023	0.025270601	0.463649981	yes	up	4.700288544	1.42111042	13.9616917	4.223111865	0.51697454	0.796340449	6.694363556	1.845475618
ENSOCUG00000026398		-	0.069	-3.856385255	6.72E-06	0.000757332	yes	down	3.410212674	10.46929959	0	31.05807396	71.25746143	64.22393596	4.626504087	55.51315712
ENSOCUG00000026443	UNC45B	unc-45 myosin chaperone B [Source:HGNC Symbol;Acc:HGNC:14304]	0.054	-4.208437943	4.08E-09	1.68E-06	yes	down	2.506037254	2.995146534	0	12.23482519	21.77883739	34.09557332	1.833727929	22.70307863
ENSOCUG00000026517	RAI2	retinoic acid induced 2 [Source:HGNC Symbol;Acc:HGNC:9835]	0.339	-1.559096373	0.022045903	0.428247998	yes	down	8.061114482	19.79339245	8.761727168	16.55120147	34.97683985	27.04521228	12.20541137	26.19108454
ENSOCUG00000026533		-	0.079	-3.660947137	0.009095552	0.236438972	yes	down	5.622023273	31.77226597	6.757661591	6.49858381	14.20952051	45.76831168	14.71731694	22.15880533
ENSOCUG00000026549		-	63.585	5.990624075	0.005964976	0.17824613	yes	up	21.40805818	3.856284131	51.95840057	22.56434312	2.923538998	2.812415761	25.74091429	9.433432627
ENSOCUG00000026610	TMEM100	transmembrane protein 100 [Source:HGNC Symbol;Acc:HGNC:25607]	0.3	-1.736742515	0.031917286	0.535773911	yes	down	25.48527953	88.98184022	26.63118468	33.76986535	109.4150052	84.28322172	47.03276814	75.82269741
ENSOCUG00000026636	MYH1	Oryctolagus cuniculus myosin heavy chain 1 (MYH4), mRNA. [Source:RefSeq mRNA;Acc:NM_001109816]	0.015	-6.034575625	0.018671695	0.391179723	yes	down	664.1131095	730.1591987	0	3631.341674	7487.480482	8414.981125	464.7574361	6511.26776
ENSOCUG00000026686	FSD2	fibronectin type III and SPRY domain containing 2 [Source:HGNC Symbol;Acc:HGNC:18024]	0.062	-4.002918583	1.96E-09	1.06E-06	yes	down	1.075433557	0.982492827	0.09781542	5.341726725	9.274044161	9.99663148	0.718580602	8.204134122
ENSOCUG00000026736	SGCA	sarcoglycan alpha [Source:HGNC Symbol;Acc:HGNC:10805]	0.068	-3.887076653	5.80E-07	8.92E-05	yes	down	1.388471156	5.828989833	0.377449318	17.02243155	34.86911034	50.02594193	2.531636769	33.9724946
ENSOCUG00000026826	CLDN19	claudin 19 [Source:HGNC Symbol;Acc:HGNC:2040]	0.115	-3.124875597	0.005648907	0.171496771	yes	down	0.16285596	0.474355482	0.187849809	0.573402614	0.604140653	3.045206615	0.275020417	1.407583294
ENSOCUG00000026883	DNASE1L2	deoxyribonuclease 1 like 2 [Source:HGNC Symbol;Acc:HGNC:2958]	12.314	3.622182712	0.039031168	0.600517937	yes	up	88.29983589	18.90926902	190.8293734	86.0560992	12.1243372	13.70052861	99.34615944	37.293655
ENSOCUG00000026898	AKR1C26	Prostaglandin-E(2) 9-reductase [Source:UniProtKB/Swiss-Prot;Acc:P80508]	0.364	-1.458984773	0.038328624	0.596163551	yes	down	8.661575873	17.53093385	6.105378389	13.01471751	30.79401253	15.12562595	10.7659627	19.64478533
ENSOCUG00000026908		-	0.041	-4.600121724	7.90E-07	0.000116732	yes	down	1.314370194	39.44303867	0	102.3522321	214.3512974	462.5681251	13.58580295	259.7572182
ENSOCUG00000026915	PTGIR	prostaglandin I2 receptor [Source:HGNC Symbol;Acc:HGNC:9602]	0.168	-2.575535905	0.003787574	0.12773614	yes	down	0.346827128	1.292620284	0.628815694	2.173439172	3.871774187	5.367168095	0.756087702	3.804127151
ENSOCUG00000026936	DLK1	delta like non-canonical Notch ligand 1 [Source:HGNC Symbol;Acc:HGNC:2907]	0.004	-7.989764462	6.11E-13	1.55E-09	yes	down	0.126927604	1.835535293	0	9.740226915	13.11725467	33.6952952	0.654154299	18.8509256
ENSOCUG00000026977	SLC38A8	solute carrier family 38 member 8 [Source:HGNC Symbol;Acc:HGNC:32434]	9.629	3.267434476	0.030854451	0.522601558	yes	up	0.972232469	0.481982039	3.567690369	0.32019578	0.040352722	0.032007198	1.673968293	0.1308519
ENSOCUG00000026982		ADP-ribosylhydrolase like 1 [Source:HGNC Symbol;Acc:HGNC:21303]	0.148	-2.752843143	0.004196197	0.13874817	yes	down	5.650947383	9.545429435	0.329721561	14.974626	47.8722419	37.91419229	5.175366126	33.58702006
ENSOCUG00000027125		-	28.853	4.850650984	0.002201111	0.086285833	yes	up	1.37	0	0.34	0	0.02	0	0.57	0.006666667
ENSOCUG00000027132	NACAD	NAC alpha domain containing [Source:HGNC Symbol;Acc:HGNC:22196]	0.172	-2.53743298	0.003403755	0.117394799	yes	down	0.326356278	0.603814977	0.500830579	1.350243946	1.204661972	3.647302192	0.477000612	2.067402703
ENSOCUG00000027154	CKM	creatine kinase, M-type [Source:HGNC Symbol;Acc:HGNC:1994]	0.047	-4.424903897	1.76E-06	0.000227164	yes	down	356.1292779	329.3727149	0	1145.272576	2022.048444	3650.518299	228.5006643	2272.613106
ENSOCUG00000027176		Oryctolagus cuniculus glycine cleavage system protein H (aminomethyl carrier) (GCSH), mRNA. [Source:RefSeq mRNA;Acc:NM_001082720]	9.48	3.244957711	0.036227185	0.573974466	yes	up	5.269010273	2.904108841	2.165928404	0.418217927	0.741831129	0.14603941	3.446349172	0.435362822
ENSOCUG00000027187		-	0.043	-4.552924758	5.44E-10	3.94E-07	yes	down	0.017911379	1.220808869	0.346423661	5.403953702	14.79053285	9.146860307	0.528381303	9.780448952
ENSOCUG00000027198	SLC38A4	solute carrier family 38 member 4 [Source:HGNC Symbol;Acc:HGNC:14679]	0.355	-1.495411246	0.015100628	0.337428845	yes	down	0.750554258	0.605966352	1.074573656	2.285577021	2.054840405	1.705240529	0.810364755	2.015219318
ENSOCUG00000027205	SIX2	SIX homeobox 2 [Source:HGNC Symbol;Acc:HGNC:10888]	0.011	-6.51482743	9.75E-05	0.007302213	yes	down	0	0	0	0.2	1.22	1.85	0	1.09
ENSOCUG00000027228	SMTNL1	smoothelin like 1 [Source:HGNC Symbol;Acc:HGNC:32394]	0.042	-4.586682188	1.61E-08	4.81E-06	yes	down	2.723173153	8.283692447	0	32.66867028	92.39396361	75.73706868	3.6689552	66.93323419
ENSOCUG00000027279	CHRND	cholinergic receptor nicotinic delta subunit [Source:HGNC Symbol;Acc:HGNC:1965]	0.07	-3.83089578	0.001156877	0.053321528	yes	down	0.088287204	0.113969303	0.063259579	0.367529278	1.256077262	0.613701567	0.088505362	0.745769369
ENSOCUG00000027416		Parvalbumin alpha [Source:UniProtKB/Swiss-Prot;Acc:P02624]	0.007	-7.118479717	0.000139401	0.009954378	yes	down	8.148658584	16.31414967	2.01603066	43.10533397	39.76285512	324.9425014	8.826279637	135.9368968
ENSOCUG00000027420		-	0.157	-2.668507467	1.14E-07	2.41E-05	yes	down	94.53530993	162.657283	103.9124856	460.9359345	1002.286801	593.6799339	120.3683595	685.6342232
ENSOCUG00000027535		Oryctolagus cuniculus paternally expressed 10 (PEG10), transcript variant 1, mRNA. [Source:RefSeq mRNA;Acc:NM_001292089]	0.444	-1.1722801	0.038077808	0.595234804	yes	down	1.829661447	2.290232458	1.535610086	2.492742633	6.001502805	3.271025881	1.885167997	3.921757106
ENSOCUG00000027593	PSORS1C2	psoriasis susceptibility 1 candidate 2 [Source:HGNC Symbol;Acc:HGNC:17199]	15.627	3.965970361	0.038420538	0.596163551	yes	up	361.3047192	72.74020753	868.7203769	388.540011	51.24708059	62.50626583	434.2551012	167.4311191
ENSOCUG00000027605	ISL1	ISL LIM homeobox 1 [Source:HGNC Symbol;Acc:HGNC:6132]	0.062	-4.018610205	0.001017595	0.049291794	yes	down	0.939515883	0.73417474	0	2.511044106	6.947889996	6.006015313	0.557896874	5.154983138
ENSOCUG00000027635	GCG	glucagon [Source:HGNC Symbol;Acc:HGNC:4191]	0.052	-4.262598872	0.006383476	0.185645643	yes	down	0.163999735	0.123033638	1.130229505	2.666655991	1.154050546	6.778003309	0.47242096	3.532903282
ENSOCUG00000027638		-	0.213	-2.233511804	0.034909089	0.558912884	yes	down	229.9407014	860.3149499	346.1717573	423.0150087	465.9757833	2374.835092	478.8091362	1087.941961
ENSOCUG00000027672	PPFIA4	PTPRF interacting protein alpha 4 [Source:HGNC Symbol;Acc:HGNC:9248]	0.241	-2.05459166	0.000370906	0.022747897	yes	down	0.703993274	0.747340006	0.58516572	1.780624187	3.229057139	2.838623747	0.678833	2.616101691
ENSOCUG00000027715	PACSIN3	protein kinase C and casein kinase substrate in neurons 3 [Source:HGNC Symbol;Acc:HGNC:8572]	0.269	-1.89493651	0.012191022	0.289727246	yes	down	10.17522492	25.85582818	14.96357398	29.7946348	56.51249346	77.17349154	16.99820902	54.49353993
ENSOCUG00000027773	TMEM233	transmembrane protein 233 [Source:HGNC Symbol;Acc:HGNC:37219]	0.105	-3.256384795	0.000284813	0.017975137	yes	down	2.120411633	4.62753192	1.690968895	7.218380504	13.74839779	26.7158844	2.812970816	15.8942209
ENSOCUG00000027792	TMEM52	transmembrane protein 52 [Source:HGNC Symbol;Acc:HGNC:27916]	0.077	-3.705289014	5.73E-08	1.32E-05	yes	down	1.569736527	2.061158758	0.932996862	8.629981394	17.18652973	20.20043081	1.521297382	15.33898065
ENSOCUG00000027804		sine oculis binding protein homolog [Source:HGNC Symbol;Acc:HGNC:29256]	0.273	-1.875363975	0.005128256	0.161158627	yes	down	0.624454694	1.011608013	0.813882424	2.036904307	3.049032154	3.005980397	0.816648377	2.697305619
ENSOCUG00000027809		-	0.069	-3.853132678	0.000532332	0.030628243	yes	down	0.101090767	0.334261187	0.101090767	1.135222407	1.398678129	2.779756012	0.17881424	1.771218849
ENSOCUG00000027846	DNAJB5	DnaJ heat shock protein family (Hsp40) member B5 [Source:HGNC Symbol;Acc:HGNC:14887]	0.171	-2.546610939	0.000142825	0.010104024	yes	down	4.432731496	4.921588918	1.300621827	10.76703402	30.60823388	17.61795598	3.551647414	19.66440796
ENSOCUG00000027853	PGAM2	phosphoglycerate mutase 2 [Source:HGNC Symbol;Acc:HGNC:8889]	0.02	-5.669388128	1.80E-08	5.07E-06	yes	down	77.83067102	123.2513056	0	410.9698725	735.3411314	1570.623837	67.02732556	905.644947
ENSOCUG00000027867		-	7.006	2.808491929	0.046941226	0.662315446	yes	up	1.251427254	1.29246809	0.885713235	0	0.229400709	0.297440526	1.143202859	0.175613745
ENSOCUG00000027912	PRX	periaxin [Source:HGNC Symbol;Acc:HGNC:13797]	0.124	-3.009003966	0.001672387	0.070267963	yes	down	1.683456889	4.155823258	2.356991186	7.08033076	5.992479315	28.46856825	2.732090444	13.84712611
ENSOCUG00000027916	FZD5	frizzled class receptor 5 [Source:HGNC Symbol;Acc:HGNC:4043]	4.012	2.004224213	0.034218384	0.554030458	yes	up	24.23712673	5.507264021	17.55013155	12.55295814	3.31095251	2.376676341	15.76484077	6.080195665
ENSOCUG00000028008	APOBEC2	apolipoprotein B mRNA editing enzyme catalytic subunit 2 [Source:HGNC Symbol;Acc:HGNC:605]	0.017	-5.917071805	0.00137672	0.060519976	yes	down	29.54828504	35.73976872	0	174.2274275	433.7694449	333.0540678	21.76268459	313.6836467
ENSOCUG00000028035	ASB18	ankyrin repeat and SOCS box containing 18 [Source:HGNC Symbol;Acc:HGNC:19770]	0.054	-4.212024232	0.00603499	0.179281623	yes	down	0.037131247	0.133914605	0	0.337151106	0.691796307	1.206940088	0.057015284	0.745295834
ENSOCUG00000028229		-	199.331	7.639022486	0.001983643	0.078820555	yes	up	196.3097708	10.04352737	441.6189529	282.6174735	40.55400318	39.81395373	215.9907504	120.9951435
ENSOCUG00000029120		-	2.983	1.576659591	0.04010185	0.606311265	yes	up	1.886809006	2.520798218	3.002179608	0.956191631	0.60701257	0.739204641	2.469928944	0.767469614
ENSOCUG00000029129		-	0.027	-5.233204158	0.003633771	0.123369757	yes	down	0.027273659	0.140396422	0.027273659	0.50252319	0.438768291	1.669226108	0.064981246	0.87017253
ENSOCUG00000029153	CDH3	cadherin 3 [Source:HGNC Symbol;Acc:HGNC:1762]	5.883	2.556466519	0.023327894	0.445798885	yes	up	73.95513797	21.40688353	127.4764746	43.15258484	9.972988635	5.946251284	74.27949871	19.69060825
ENSOCUG00000029166	PPDPFL	pancreatic progenitor cell differentiation and proliferation factor like [Source:HGNC Symbol;Acc:HGNC:31745]	0.068	-3.876722757	0.002667439	0.098475106	yes	down	1.765922302	1.042763681	0	3.307994004	7.722833693	8.837563556	0.936228661	6.622797084
ENSOCUG00000029185	ATP1A4	ATPase Na+/K+ transporting subunit alpha 4 [Source:HGNC Symbol;Acc:HGNC:14073]	0.069	-3.855810918	0.042813362	0.62735186	yes	down	0.043861067	0.209176159	0.018663056	0.104719971	0.272139446	1.028079782	0.090566761	0.468313066
ENSOCUG00000029195	KRT73	keratin 73 [Source:HGNC Symbol;Acc:HGNC:28928]	167.476	7.387806847	0.011806681	0.284349039	yes	up	1144.322754	122.8035021	1502.089422	1011.697181	129.4606484	124.2698374	923.071893	421.8092222
ENSOCUG00000029200	ANGPTL5	angiopoietin like 5 [Source:HGNC Symbol;Acc:HGNC:19705]	0.126	-2.989922657	0.024300277	0.453850716	yes	down	0.871261703	0.43514037	0.059800888	1.186072588	5.664114707	1.052036404	0.455400987	2.634074566
ENSOCUG00000029234	KRT71	keratin 71 [Source:HGNC Symbol;Acc:HGNC:28927]	368.197	8.524332599	0.006184208	0.181236628	yes	up	4086.470774	823.618716	9346.810617	3753.039526	430.9172417	418.6583066	4752.300036	1534.205025
ENSOCUG00000029252	HFM1	helicase for meiosis 1 [Source:HGNC Symbol;Acc:HGNC:20193]	0.193	-2.374118318	0.021723485	0.425821033	yes	down	0.158443953	0.330970631	0.08278193	0.437773754	0.884188572	0.404995763	0.190732171	0.575652696
ENSOCUG00000029278	KRT78	keratin 78 [Source:HGNC Symbol;Acc:HGNC:28926]	0.099	-3.334095539	0.005777253	0.17400399	yes	down	0.720463604	3.178786235	0.880170068	2.08029459	2.048658011	8.495755804	1.593139969	4.208236135
ENSOCUG00000029295		fructose-bisphosphatase 1 [Source:HGNC Symbol;Acc:HGNC:3606]	0.327	-1.614077264	0.042685626	0.62617945	yes	down	70.8909637	25.58882374	84.26135221	118.474792	88.03577986	143.2855949	60.24704655	116.5987223
ENSOCUG00000029364	IP6K3	inositol hexakisphosphate kinase 3 [Source:HGNC Symbol;Acc:HGNC:17269]	0.109	-3.199621114	2.88E-07	5.29E-05	yes	down	0.767066561	1.327897976	0.454041836	3.289604817	6.559330519	9.723418277	0.849668791	6.524117871
ENSOCUG00000029367	C1QA	complement C1q A chain [Source:HGNC Symbol;Acc:HGNC:1241]	0.098	-3.348122815	0.000301456	0.018868913	yes	down	5.71724139	27.88464075	7.151220387	28.67361143	43.36718726	89.05935826	13.58436751	53.70005232
ENSOCUG00000029405		-	383.966	8.584833461	0.025626451	0.466200233	yes	up	4.082475886	0.484219327	2.26194562	1.561692561	0.142822442	0.142822442	2.276213611	0.615779148
ENSOCUG00000029423	PPM1H	protein phosphatase, Mg2+/Mn2+ dependent 1H [Source:HGNC Symbol;Acc:HGNC:18583]	3.461	1.791133457	0.017563674	0.37467529	yes	up	24.14979267	9.255771547	17.49970192	8.197799749	3.552025665	2.108595114	16.96842204	4.619473509
ENSOCUG00000029466	TMEM35B	transmembrane protein 35B [Source:HGNC Symbol;Acc:HGNC:40021]	0.004	-7.855716418	0.041158071	0.61434177	yes	down	0.273108274	1.709879866	0.273108274	0	2.0276617	0.694017539	0.752032138	0.907226413
ENSOCUG00000029483	TAFA2	TAFA chemokine like family member 2 [Source:HGNC Symbol;Acc:HGNC:21589]	15.511	3.955174754	0.008567452	0.229017487	yes	up	15.38609565	3.905242989	2.600743415	4.787661785	2.471922288	1.010500576	7.297360684	2.756694883
ENSOCUG00000029486	GSTA5	Glutathione S-transferase Yc [Source:UniProtKB/Swiss-Prot;Acc:Q08862]	0.346	-1.532280755	0.030633992	0.520025685	yes	down	44.71925443	124.9907915	38.87694498	73.0206936	153.506399	104.6018677	69.52899697	110.3763201
ENSOCUG00000029489		-	0.1	-3.317252736	0.0092086	0.238202044	yes	down	0.220958279	0.068712111	0.072622588	0.552212171	0.481909787	1.099975164	0.120764326	0.711365707
ENSOCUG00000029496	UNC93A	unc-93 homolog A [Source:HGNC Symbol;Acc:HGNC:12570]	239.857	7.906032332	0.039898969	0.605048171	yes	up	2.34262846	0.297000579	2.846257085	1.760247205	0.197755924	0.197755924	1.828628708	0.718586351
ENSOCUG00000029546	LIPJ	lipase family member J [Source:HGNC Symbol;Acc:HGNC:21773]	0.278	-1.847741165	0.047404826	0.667295709	yes	down	0.536732864	0.428844205	0.353508083	1.61587713	1.430633266	1.005884911	0.439695051	1.350798436
ENSOCUG00000029569	KRT17	keratin 17 [Source:HGNC Symbol;Acc:HGNC:6427]	3.218	1.686048283	0.045454044	0.651607926	yes	up	1476.856362	728.8336217	2827.337545	1218.657188	461.240274	297.2523581	1677.675843	659.0499401
ENSOCUG00000029602	PNLIP	pancreatic lipase [Source:NCBI gene;Acc:100009157]	30.077	4.910587651	0.049874644	0.685889088	yes	up	6.930536287	1.222155456	8.257338178	4.033895358	0.416957312	0.399613497	5.470009974	1.616822056
ENSOCUG00000029623	ATP2B3	ATPase plasma membrane Ca2+ transporting 3 [Source:HGNC Symbol;Acc:HGNC:816]	0.086	-3.534863134	7.58E-05	0.005879698	yes	down	0.769589731	0.468326379	0.090950271	1.475467944	2.867970794	4.040927886	0.44295546	2.794788875
ENSOCUG00000029639		-	0.054	-4.204827871	0.017901691	0.378544863	yes	down	0.080208945	0.274105018	0.080208945	0.726470996	1.145183513	0.488634026	0.14484097	0.786762845
ENSOCUG00000029652	MYH4	myosin heavy chain 4 [Source:HGNC Symbol;Acc:HGNC:7574]	0.018	-5.795208241	0.000637649	0.034887223	yes	down	16.82172109	18.36075651	0	90.35562118	168.0641149	222.3286858	11.72749253	160.249474
ENSOCUG00000029663	KRT1	keratin 1 [Source:HGNC Symbol;Acc:HGNC:6412]	0.247	-2.014659364	0.022450972	0.43280011	yes	down	465.7889416	1709.234518	483.9954522	673.8507934	1220.925427	2192.743142	886.3396372	1362.506454
ENSOCUG00000029667	CUBN	cubilin [Source:HGNC Symbol;Acc:HGNC:2548]	0.272	-1.876757682	0.040463612	0.610566996	yes	down	0.04	0.2	0.03	0.42	0.27	0.05	0.09	0.246666667
ENSOCUG00000029713		-	5.443	2.444391231	0.008080802	0.220049349	yes	up	2.745651944	1.637981611	1.244874332	0.775548704	0.331808843	0.265107616	1.876169296	0.457488388
ENSOCUG00000029757		-	0.108	-3.214360832	0.02358302	0.446697056	yes	down	0.35423483	0.182359667	0	0.377083579	1.837157138	0.609290323	0.178864832	0.941177014
ENSOCUG00000029760		-	0.082	-3.610426541	0.000390039	0.023729981	yes	down	2.429882699	8.629508942	2.02103481	14.88697295	20.27380096	70.55374745	4.36014215	35.23817379
ENSOCUG00000029827		-	749.664	9.550099684	0.001142937	0.053000197	yes	up	5102.411018	499.7617944	8526.385297	5358.208616	695.2642733	685.3296353	4709.51937	2246.267508
ENSOCUG00000029859		-	410.87	8.682536571	0.02396718	0.450937443	yes	up	4.879856656	0.448804064	3.056786436	2.585657649	0.292633529	0.292633529	2.795149052	1.056974902
ENSOCUG00000029864		small transmembrane regulator of ion transport 1 [Source:HGNC Symbol;Acc:HGNC:52297]	0.014	-6.119073401	0.000972712	0.047572182	yes	down	20.56172703	33.98135111	0	102.0093886	455.7193625	176.3768452	18.18102605	244.7018654
ENSOCUG00000029885		-	2.925	1.548298514	0.038436173	0.596163551	yes	up	22.33571703	5.237670617	4.694056465	2.170241357	0.882169822	0.832311149	10.7558147	1.294907443
ENSOCUG00000029891		Oryctolagus cuniculus glyceraldehyde-3-phosphate dehydrogenase (GAPDH), mRNA. [Source:RefSeq mRNA;Acc:NM_001082253]	0.175	-2.513361371	3.52E-05	0.00304066	yes	down	745.0197858	719.082947	273.6002898	1853.45121	3011.353099	4006.174094	579.2343409	2956.992801
ENSOCUG00000029954		-	0.167	-2.582274488	0.010685848	0.266445477	yes	down	123.6927846	653.3023731	260.8199475	500.5821462	685.6624331	2182.792343	345.9383684	1123.012308
ENSOCUG00000030067		-	0.269	-1.89300881	0.046850196	0.662259747	yes	down	0.710067137	2.561051829	0.597144226	0.697760847	1.836444447	2.166526805	1.289421064	1.5669107
ENSOCUG00000030073		-	7.984	2.997097341	0.008798086	0.230925363	yes	up	50.0731591	0	66.17729246	83.92000641	25.90878298	17.98273353	38.75015052	42.60384097
ENSOCUG00000030124		-	0.048	-4.36974902	0.001190255	0.054365721	yes	down	0.09664594	0.167256043	0.029829954	0.555321136	0.946085995	2.107013739	0.097910646	1.202806957
ENSOCUG00000030231		-	79.16	6.306695916	0.013996034	0.320119805	yes	up	3.007036848	0.517404682	5.588951446	2.748661583	0.370579503	0.318941211	3.037797659	1.146060766
ENSOCUG00000030313		-	0.193	-2.376869486	0.001869665	0.076036357	yes	down	1.439923526	2.249304203	2.855480078	14.63984244	11.85501732	22.17781861	2.181569269	16.22422612
ENSOCUG00000030321		-	26.485	4.727105748	0.034242967	0.554030458	yes	up	1.12	0	1.43	0	0	0	0.85	0
ENSOCUG00000030440		-	0.042	-4.581297155	9.47E-07	0.00013693	yes	down	0.254780208	1.007511725	0	4.152803008	9.231734196	10.43776748	0.420763978	7.940768227
ENSOCUG00000030603		-	1185.965	10.2118459	0.008265414	0.222902381	yes	up	90.98121188	8.284660289	6.614143824	4.876022924	0.585039576	0.585039576	35.29333866	2.015367359
ENSOCUG00000030614		-	0.02	-5.647909242	7.59E-06	0.000836291	yes	down	0.018290176	0.325044757	0	1.17186843	2.956870197	3.969808166	0.114444978	2.699515598
ENSOCUG00000030744		-	3958.702	11.95081175	0.000463604	0.02776146	yes	up	67.48847579	9.90040192	31.44255589	14.28592845	0.504405371	0.504405371	36.27714453	5.098246398
ENSOCUG00000030762		-	0.168	-2.573156932	0.019671776	0.402702177	yes	down	1.976906952	8.814540112	1.648343287	11.15466644	28.28964499	29.93246331	4.146596784	23.12559158
ENSOCUG00000030778		-	0.053	-4.231710972	6.43E-06	0.000730248	yes	down	15.05991722	14.4739609	0	50.71491288	85.65637438	165.5788747	9.844626042	100.650054
ENSOCUG00000030835	Metazoa_SRP	Metazoan signal recognition particle RNA [Source:RFAM;Acc:RF00017]	0.137	-2.864410257	0.015169955	0.337825801	yes	down	9.658176574	39.95281423	21.55447823	48.30883683	47.30785059	361.4915883	23.72182301	152.3694252
ENSOCUG00000030841		-	519.938	9.022194684	0.001808804	0.074156086	yes	up	130.0490866	0	368.7157947	265.5944869	40.96060986	40.72009635	166.2549604	115.7583977
ENSOCUG00000031036		-	0.004	-7.986892739	0.038304527	0.596163551	yes	down	0.438829535	5.791667963	0.438829535	7.3269699	9.789305718	74.03984955	2.223109011	30.38537506
ENSOCUG00000031074	RGS22	regulator of G protein signaling 22 [Source:HGNC Symbol;Acc:HGNC:24499]	4.556	2.187918225	0.045154746	0.64976697	yes	up	1.269212269	0.473975491	0.278833853	0.088423082	0.178580115	0.186833269	0.674007204	0.151278822
ENSOCUG00000031178	KRT77	keratin 77 [Source:HGNC Symbol;Acc:HGNC:20411]	0.241	-2.051263702	0.032875803	0.545007686	yes	down	109.4803635	408.1310641	121.7802798	133.3270228	243.8472342	649.9150662	213.1305691	342.3631077
ENSOCUG00000031203		-	541.237	9.080116592	0.018195638	0.38278791	yes	up	121.8674248	6.463759273	140.88686	118.7535613	15.80691472	15.80691472	89.73934803	50.1224636
ENSOCUG00000031432		keratin associated protein 4-3 [Source:HGNC Symbol;Acc:HGNC:18908]	430.806	8.750895329	0.003189203	0.112808768	yes	up	951.343813	163.9465895	736.5519792	343.4843213	21.54906577	20.28710972	617.2807939	128.4401656
ENSOCUG00000031670		-	230.374	7.847831868	0.003354907	0.11676919	yes	up	190.7477768	10.85142954	298.7863529	226.9511863	31.82652783	31.34986157	166.7951864	96.7091919
ENSOCUG00000031688		-	19.662	4.297329227	0.009380889	0.240921195	yes	up	0.53	0	4.93	0	0.13	0	1.82	0.043333333
ENSOCUG00000031697		-	0.117	-3.092387864	1.31E-05	0.001338558	yes	down	0.788460761	1.760318584	0.668272951	5.376847454	8.611660115	9.813538217	1.072350765	7.934015262
ENSOCUG00000031729		late cornified envelope 1C [Source:HGNC Symbol;Acc:HGNC:29464]	0.241	-2.054703761	0.041618415	0.616974754	yes	down	18.43693064	79.7370953	28.80462484	34.87745054	42.23571631	138.7382817	42.32621693	71.95048287
ENSOCUG00000031735		-	3.703	1.888879612	0.03434916	0.554030458	yes	up	21.05790719	10.32026397	9.794636873	8.528787134	4.114585854	2.473077848	13.72426934	5.038816946
ENSOCUG00000031913		-	2.948	1.55956808	0.046570285	0.660449092	yes	up	83.68432026	120.3467707	60.32947699	5.976718374	49.91934785	29.70378189	88.12018931	28.5332827
ENSOCUG00000031946		-	4.899	2.292457271	0.020442741	0.414578787	yes	up	8.769804642	2.010136831	3.836250383	1.150448521	1.123071374	0.09455074	4.872063952	0.789356878
ENSOCUG00000031949		-	10.091	3.3349764	0.021700875	0.425821033	yes	up	3.315044977	0.523923123	5.440643713	3.180861175	0.452120015	0.495323241	3.093203938	1.376101477
ENSOCUG00000031964		-	0.213	-2.231466409	0.010217936	0.255616463	yes	down	15.77716809	39.79101585	13.47350264	31.92313069	44.73700426	113.2225309	23.01389553	63.29422195
ENSOCUG00000032014		-	2702.102	11.39986634	0.000480757	0.02834232	yes	up	34.77752145	9.161390778	72.67689939	22.05651948	1.754183227	1.754183227	38.87193721	8.521628645
ENSOCUG00000032099	ZNF853	zinc finger protein 853 [Source:HGNC Symbol;Acc:HGNC:21767]	0.273	-1.873624843	0.008700935	0.230158633	yes	down	0.946341132	2.197888068	1.716076505	3.415398106	6.095505421	7.455371247	1.620101902	5.655424925
ENSOCUG00000032235		late cornified envelope 1B [Source:HGNC Symbol;Acc:HGNC:16611]	0.194	-2.368338039	0.025986841	0.466277634	yes	down	19.31828112	82.07731966	30.6531798	37.84528391	40.43625273	150.7107961	44.01626019	76.33077756
ENSOCUG00000032254	ZNF213	zinc finger protein 213 [Source:HGNC Symbol;Acc:HGNC:13005]	0.037	-4.760341338	0.016257569	0.355283941	yes	down	0.124329926	0	0.03317144	0.616170861	0.267689352	0.880937348	0.052500455	0.588265854
ENSOCUG00000032281		-	137.087	7.098945702	0.037758163	0.592792605	yes	up	76.34436608	11.27573587	122.0821406	64.67286673	7.733165953	7.309828032	69.90074752	26.57195357
ENSOCUG00000032370		-	1081.754	10.07915697	0.008745061	0.230924279	yes	up	7.874498866	0.979866418	6.382303702	4.273791621	0.434227424	0.434227424	5.078889662	1.714082157
ENSOCUG00000032380		-	0.07	-3.830802502	0.002752722	0.101377484	yes	down	0.500915949	0.31570799	0.260896668	1.047061353	0.668804576	5.651273787	0.359173536	2.455713239
ENSOCUG00000032410		-	2.613	1.385906618	0.032230493	0.538118328	yes	up	29.61586572	69.1831776	60.48704075	5.010474983	18.72109982	22.00508683	53.09536136	15.24555388
ENSOCUG00000032475		Oryctolagus cuniculus myoregulin (LOC103351359), mRNA. [Source:RefSeq mRNA;Acc:NM_001306216]	0.106	-3.243593406	0.0054648	0.16858501	yes	down	1.138672843	5.073718627	0.387220906	8.342805177	12.77975705	45.18403448	2.199870792	22.1021989
ENSOCUG00000032533		-	180.088	7.492558087	0.008071007	0.220049349	yes	up	256.1412173	7.873818832	603.8723947	398.5300418	58.79904833	57.32808971	289.2958103	171.5523933
ENSOCUG00000032580		-	7.426	2.892637733	0.002486093	0.094063363	yes	up	116.3756342	41.16767999	101.0102216	23.50204369	4.91710306	5.321229749	86.18451195	11.24679217
ENSOCUG00000032684		-	670.771	9.389676985	0.001306436	0.058210515	yes	up	120.3788419	2.32011945	301.0486025	197.989656	29.02147927	28.84099858	141.249188	85.28404462
ENSOCUG00000032694		-	126.87	6.987203333	2.24E-05	0.002102654	yes	up	2.73	1.49	0.68	0	0	0	1.633333333	0
ENSOCUG00000032715		-	2342.006	11.19352878	0.001413731	0.061409502	yes	up	51.46507392	0	103.1645709	86.6773602	13.0409319	13.0409319	51.54321495	37.586408
ENSOCUG00000032761		-	0.114	-3.1309812	4.38E-07	7.30E-05	yes	down	52.31726939	182.0082927	97.35445467	516.843266	1169.752618	1467.243141	110.5600056	1051.279675
ENSOCUG00000032767		-	31.138	4.960612051	0.004227458	0.138876117	yes	up	1.581237079	0.680511785	2.439462679	0.251590025	0	0	1.567070514	0.083863342
ENSOCUG00000032852		-	3.387	1.759888859	0.00278439	0.102049562	yes	up	70.64535703	36.14151311	39.17560694	23.7919516	15.59186984	13.57565521	48.65415903	17.65315888
ENSOCUG00000032929		-	0.049	-4.364739535	0.01279675	0.299905353	yes	down	0.871284386	3.368379673	0.550504447	0.023542777	7.318958631	0.861151972	1.596722835	2.734551127
ENSOCUG00000032950		-	0.176	-2.509610717	0.033557254	0.550397399	yes	down	4.838364679	22.66363175	5.442816534	3.756926819	12.66660996	41.75691969	10.98160432	19.39348549
ENSOCUG00000033100		-	489.442	8.934994699	0.001882932	0.076168594	yes	up	188.0901101	27.72333372	448.9727726	214.5451594	27.34088846	27.04973434	221.5954055	89.64526072
ENSOCUG00000033132		-	0.266	-1.909644731	0.024251049	0.453700433	yes	down	203.3217287	700.8885961	174.9351487	253.1617662	449.5325038	638.9811297	359.7151578	447.2251332
ENSOCUG00000033192	KRTAP24-1	keratin associated protein 24-1 [Source:HGNC Symbol;Acc:HGNC:33902]	68.483	6.097665304	0.025171366	0.463349715	yes	up	101.9562366	1.103733142	49.80900615	73.95089169	11.24931977	10.64526448	50.95632531	31.94849198
ENSOCUG00000033215		-	13.12	3.713748551	0.048385485	0.674558409	yes	up	0.650546032	0.274070802	0.312307629	0.195748305	0.034072749	0.034072749	0.412308154	0.087964601
ENSOCUG00000033265	C4orf54	chromosome 4 open reading frame 54 [Source:HGNC Symbol;Acc:HGNC:27741]	0.022	-5.528637899	0.005475411	0.16858501	yes	down	4.167352904	3.350996902	0	16.72788186	39.96200258	28.01221365	2.506116602	28.2340327
ENSOCUG00000033287		-	206.105	7.687237732	0.001951274	0.078308373	yes	up	286.370151	25.65054169	580.8175265	348.6043879	47.37307503	46.56339643	297.6127397	147.5136198
ENSOCUG00000033416		-	0.191	-2.389848442	0.016225913	0.355283941	yes	down	61.62282307	248.5945963	92.27575589	145.5775555	184.5350342	661.2676975	134.1643917	330.4600958
ENSOCUG00000033457		-	0.177	-2.495269354	0.003375802	0.116961154	yes	down	3.690209585	12.5550718	5.770527875	16.51589192	27.52431307	11.79242817	7.338603085	18.61087772
ENSOCUG00000033578		-	0.346	-1.529511747	0.042530108	0.625534513	yes	down	29.9668106	114.3293069	54.29891314	72.87173582	170.5220507	123.9481434	66.19834355	122.44731
ENSOCUG00000033680		-	0.05	-4.313724203	0.010274491	0.256609208	yes	down	0.157384529	0.572552534	0.048767191	0.467723536	3.965607271	0.857480354	0.259568085	1.76360372
ENSOCUG00000033714	GLYAT	glycine-N-acyltransferase [Source:HGNC Symbol;Acc:HGNC:13734]	0.18	-2.471519375	0.033459231	0.550178281	yes	down	1.393279259	2.219720725	0	3.413931361	8.785529683	9.832812836	1.204333328	7.344091293
ENSOCUG00000033764		-	2.085	1.060056575	0.039773653	0.604424596	yes	up	17.82562907	28.29488831	26.9050081	11.32816264	14.39666967	6.903496982	24.34184183	10.87610977
ENSOCUG00000033847	RBM24	RNA binding motif protein 24 [Source:HGNC Symbol;Acc:HGNC:21539]	0.071	-3.812874048	1.98E-05	0.001917843	yes	down	7.265517125	6.425865661	0.022984471	19.2493904	71.56891929	30.57235068	4.571455752	40.46355346
ENSOCUG00000033876		-	11.694	3.547745752	0.039011358	0.600517937	yes	up	78.54889163	21.56228222	124.1995512	37.38866261	4.670713775	2.928125605	74.77024167	14.995834
ENSOCUG00000033969		-	0.026	-5.256931949	0.000197401	0.013256407	yes	down	0.138595303	0.086187234	0.030957405	0.709075259	2.707635561	0.447239702	0.085246647	1.287983507
ENSOCUG00000033996		-	0.026	-5.277808927	0.00122031	0.055405718	yes	down	19.82981777	19.28659063	0	64.98496977	246.3149344	102.7450569	13.0388028	138.0149871
ENSOCUG00000034268		-	0.127	-2.971709489	0.000387996	0.023700461	yes	down	1.247173661	2.879915229	0.518403651	6.557134523	16.31799019	13.91733605	1.548497514	12.26415359
ENSOCUG00000034351		-	0.221	-2.177217027	0.047719333	0.669567392	yes	down	2.886495454	3.931490107	4.260557016	23.95338229	18.35465272	32.7491892	3.692847525	25.01907474
ENSOCUG00000034450		-	0.104	-3.266138263	0.002535941	0.0954744	yes	down	0.066173686	0.46243776	0.347130587	1.564471743	2.781958264	3.41198283	0.291914011	2.586137613
ENSOCUG00000034478		-	23.881	4.577818448	0.043930201	0.636966968	yes	up	0.702653406	0.056146221	1.075210156	0.738341599	0.096088987	0.096088987	0.611336594	0.310173191
ENSOCUG00000034529		-	0.191	-2.392135744	0.034030581	0.552996946	yes	down	75.24872444	202.7650789	265.7069477	299.2753957	215.967885	2061.909971	181.2402503	859.0510838
ENSOCUG00000034697		-	2.272	1.183951488	0.028467672	0.495187174	yes	up	42.63603919	38.52856949	43.28675462	28.17821532	18.3620875	11.04153901	41.48378777	19.19394728
ENSOCUG00000034748		-	0.147	-2.765393122	0.031279564	0.528624626	yes	down	0.145981993	0.00820755	0.180579984	0.57542788	0.414889025	0.492734504	0.111589842	0.49435047
ENSOCUG00000034874		-	3.644	1.865434304	0.039952757	0.605260394	yes	up	7.455374215	4.432311084	9.661669348	5.142111559	1.648990245	2.02103217	7.183118216	2.937377991
ENSOCUG00000034912		-	3.88	1.956020452	0.01904612	0.395213489	yes	up	4.507447224	7.443742325	20.22974162	3.611295656	2.574056675	2.341748367	10.72697706	2.842366899
ENSOCUG00000034917	Metazoa_SRP	Metazoan signal recognition particle RNA [Source:RFAM;Acc:RF00017]	0.115	-3.114307843	0.020615234	0.414833759	yes	down	7.901992658	25.91151486	3.815317678	24.54616275	31.27770063	121.6535129	12.54294173	59.15912542
ENSOCUG00000034965		-	0.027	-5.204379787	0.000514093	0.029909287	yes	down	0.05342048	0.166299833	0.268708547	2.191077675	5.796559149	1.755767732	0.16280962	3.247801519
ENSOCUG00000034969		-	17544.501	14.09873131	6.68E-05	0.005265674	yes	up	555.6147463	219.9870809	1285.438498	118.3680422	0	0	687.0134416	39.45601408
ENSOCUG00000034991	UCP3	uncoupling protein 3 [Source:HGNC Symbol;Acc:HGNC:12519]	0.068	-3.88227947	2.45E-08	6.20E-06	yes	down	0.77273403	3.087565472	0.203989948	9.393399447	35.12138592	15.01460986	1.35476315	19.84313174
ENSOCUG00000035042		-	65.547	6.034467974	0.003456001	0.118927093	yes	up	27.95127351	4.132316972	74.43740969	36.87869437	5.1333931	5.159042982	35.50700006	15.72371015
ENSOCUG00000035194		-	1104.693	10.10942955	0.008550706	0.229017487	yes	up	47.14105218	11.74158426	113.4994619	36.3359396	3.465876233	3.465876233	57.46069944	14.42256402
ENSOCUG00000035196		-	4.104	2.037185891	0.046523019	0.660449092	yes	up	56.95892923	135.9036664	82.67038695	0	60.30314887	16.2263642	91.84432753	25.50983769
ENSOCUG00000035246		-	13.515	3.756485453	0.02699518	0.478363396	yes	up	0.600966808	0.853164765	2.034308793	0.124134199	0.044078467	0.126930605	1.162813455	0.09838109
ENSOCUG00000035315		-	0.126	-2.993989035	0.005617377	0.171287786	yes	down	0.240918198	0.378970908	0.085920197	1.171130414	1.873692202	1.770360201	0.235269768	1.605060939
ENSOCUG00000035329		-	0.166	-2.588017684	0.015129946	0.337428845	yes	down	77.56217728	326.1125119	82.22931683	80.797462	176.6928062	591.5411544	161.968002	283.0104742
ENSOCUG00000035422		-	0.21	-2.253045124	0.000251437	0.01620491	yes	down	67.2324019	42.33016932	11.78003843	104.2982981	227.3445906	191.1121322	40.44753655	174.2516736
ENSOCUG00000035444		-	25.151	4.652556732	0.005080555	0.159990139	yes	up	9.84584131	1.641000837	4.04462635	0.923445093	0	0	5.177156166	0.307815031
ENSOCUG00000035522		-	0.062	-4.009703966	0.049176575	0.680478548	yes	down	0.022319817	0.22525822	0.022319817	0.404736044	1.228567616	0.587439484	0.089965951	0.740247715
ENSOCUG00000035524		-	0.316	-1.662108175	0.009268515	0.23890387	yes	down	1.562839689	1.575959069	3.139117256	6.843562433	7.191371023	4.355739421	2.092638671	6.130224292
ENSOCUG00000035623		-	805.625	9.653965248	0.000615792	0.033935505	yes	up	402.3099172	128.1698209	1255.829338	305.4501804	28.09566557	27.76638218	595.4363588	120.4374094
ENSOCUG00000035634		-	0.213	-2.227921145	0.023510362	0.446441979	yes	down	81.62559942	335.940727	111.7874502	161.282219	179.6929345	639.3125524	176.4512589	326.7625686
ENSOCUG00000035647		-	0.21	-2.24962847	0.029993215	0.512222475	yes	down	0.416150968	0.281713185	0.333545971	0.527401491	0.655739485	2.109587437	0.343803375	1.097576138
ENSOCUG00000035715		-	0.184	-2.441286996	0.042311393	0.623601057	yes	down	0.199133368	0.27593909	0.132782346	0.807333441	1.121693916	0.599179622	0.202618268	0.84273566
ENSOCUG00000035911		-	0.233	-2.099462352	0.029059113	0.503404451	yes	down	0.155812579	0.712406851	0.744416718	1.21571477	2.525433211	2.516902716	0.537545383	2.086016899
ENSOCUG00000036028		-	0.081	-3.631948544	0.019317413	0.399209033	yes	down	0.098662646	0.022002611	0.049305883	0.460614418	0.412905576	0.577428117	0.056657047	0.48364937
ENSOCUG00000036152		-	0.124	-3.008688901	0.041369926	0.615691357	yes	down	0.428689636	1.638122583	0.197145785	0.716301216	1.988809184	3.721100211	0.754652668	2.142070204
ENSOCUG00000036204		-	20.513	4.358456096	0.029549163	0.508043699	yes	up	0.561998684	0.14828609	0.536022886	0.18236015	0.006875104	0.006875104	0.415435887	0.065370119
ENSOCUG00000036240		-	0.213	-2.230306411	0.011559667	0.28049043	yes	down	0.653468149	1.376951971	1.183752241	3.548748727	2.458613448	4.977462886	1.071390787	3.661608354
ENSOCUG00000036283		-	407.829	8.671818817	0.001414415	0.061409502	yes	up	12736.3052	2280.823331	38698.34935	15758.66742	2050.535251	2010.24567	17905.1593	6606.482781
ENSOCUG00000036372		-	481.555	8.911558086	0.000588754	0.032922594	yes	up	4038.864517	372.070041	8561.250146	5008.003899	675.7607847	667.7499681	4324.061568	2117.171551
ENSOCUG00000036379		-	9.77	3.288319334	0.021485007	0.423878464	yes	up	13.36624021	1.210642668	6.772373128	6.886547094	1.211867382	0.945361672	7.116418667	3.014592049
ENSOCUG00000036389		-	5.926	2.567142902	0.011961643	0.286514306	yes	up	11.91504184	5.542257572	2.656404629	0.503297047	3.128470863	0.809685608	6.704568015	1.480484506
ENSOCUG00000036560		-	3.759	1.910178189	0.031792886	0.534331269	yes	up	4.475051076	3.706554265	11.92042905	3.580149651	1.596675685	1.142894183	6.700678131	2.106573173
ENSOCUG00000036574		-	0.251	-1.993884948	0.047539785	0.66828108	yes	down	31.70162288	119.8861274	24.36095727	12.54881583	62.55317331	100.0625013	58.6495692	58.38816347
ENSOCUG00000036629		-	27.6	4.786591652	0.033739343	0.55239549	yes	up	1.03	0	0.28	0	0	0	0.436666667	0
ENSOCUG00000036636		-	6.641	2.731354875	0.004784183	0.152233107	yes	up	3.645021233	7.555122436	19.76125705	1.458998083	1.750068441	1.675609446	10.3204669	1.628225323
ENSOCUG00000036648		-	0.147	-2.765033655	0.00021482	0.014268196	yes	down	0.848363897	0.784003387	0.12635194	2.006931584	5.338854967	3.290355926	0.586239741	3.545380826
ENSOCUG00000036653		-	23.398	4.548331174	0.024678021	0.458420976	yes	up	1.380750753	0.250164821	2.961410446	1.590142818	0.212297094	0.212297094	1.53077534	0.671579002
ENSOCUG00000036690		-	3.071	1.618866854	0.014897557	0.33420625	yes	up	6.716279852	2.873448841	3.238770743	1.991159915	1.276744398	0.671960205	4.276166479	1.313288173
ENSOCUG00000036845		-	2.661	1.412028741	0.046386032	0.660449092	yes	up	36.56329447	15.69514844	15.29876445	12.51365375	8.02347593	5.351800044	22.51906912	8.629643242
ENSOCUG00000036847		-	4.879	2.286613335	0.016422583	0.357861719	yes	up	0.864359896	0.930396014	0.637964993	0.101025067	0.158666572	0.125126587	0.810906968	0.128272742
ENSOCUG00000036909		-	0.245	-2.030079783	0.009548332	0.242454309	yes	down	19.16427711	54.15366599	30.52725332	66.92010848	77.65685379	175.2675089	34.61506547	106.6148237
ENSOCUG00000036919		-	0.138	-2.853039207	0.013908259	0.31907183	yes	down	1.251886769	0.724542434	0.896432007	1.946856399	1.011335001	9.343855921	0.957620403	4.10068244
ENSOCUG00000036927		-	0.103	-3.278464052	0.048453857	0.674652382	yes	down	1.63	0	0	0	1.75	23.52	0.543333333	8.423333333
ENSOCUG00000036930		-	0.301	-1.732139302	0.005632125	0.171329238	yes	down	0.89925405	0.934165343	0.724688917	1.537746377	4.547469175	1.895741679	0.85270277	2.660319077
ENSOCUG00000036945		-	0.124	-3.010611601	0.008254053	0.222902381	yes	down	26.75432621	106.502686	21.88806283	26.09263169	51.7658689	222.6605756	51.715025	100.1730254
ENSOCUG00000036969		-	24.259	4.600468647	0.02567141	0.466200233	yes	up	4.410213395	7.78827936	27.81400224	5.110519523	1.246851361	2.685677044	13.33749833	3.014349309
ENSOCUG00000036997		-	0.133	-2.911144104	0.024828415	0.460536824	yes	down	3.842985747	0.803683115	0.275180871	4.465712919	6.294924288	5.190214062	1.640616578	5.316950423
ENSOCUG00000037100		-	25.455	4.669893507	0.040719979	0.61140264	yes	up	2.894297226	0.390432246	1.026884994	0.438113831	0.008708587	0.008708587	1.437204822	0.151843668
ENSOCUG00000037121		-	5.193	2.376607153	0.034577712	0.5560771	yes	up	13.03542074	2.28077742	8.33501252	5.235454126	1.009564837	0.837388712	7.883736892	2.360802558
ENSOCUG00000037262		-	222.139	7.795318375	0.005332509	0.16620382	yes	up	295.4894141	46.30918752	865.7731523	383.2061024	51.75979092	50.19134442	402.523918	161.7190792
ENSOCUG00000037275		-	5.089	2.347502863	0.039205412	0.600517937	yes	up	25.41121333	4.440415442	18.01492412	12.04483408	3.1264698	1.579815865	15.95551763	5.583706583
ENSOCUG00000037338		-	328.884	8.361433848	0.002913267	0.105649612	yes	up	246.3757838	10.83013757	371.9089862	290.7061964	40.61470104	40.08568375	209.7049692	123.8021937
ENSOCUG00000037430		-	254.735	7.992851788	0.007161582	0.202837823	yes	up	6227.901524	481.4026912	2995.848692	2951.272937	361.4761557	349.6465993	3235.050969	1220.798564
ENSOCUG00000037528	MUSTN1	musculoskeletal, embryonic nuclear protein 1 [Source:HGNC Symbol;Acc:HGNC:22144]	0.018	-5.77073901	5.97E-07	9.08E-05	yes	down	0	25.05336151	0	71.86397222	174.9780838	312.3050791	8.351120502	186.3823784
ENSOCUG00000037547		-	3.289	1.717517174	0.017370236	0.372619378	yes	up	331.4509631	115.2746745	247.163158	83.86173113	25.18798074	39.15317885	231.2962652	49.40096357
ENSOCUG00000037588		-	496.011	8.954227422	0.002401969	0.092257455	yes	up	229.64138	19.10523208	399.4774746	259.374983	34.65901504	34.15771766	216.0746956	109.3972386
ENSOCUG00000037644	PRCD	photoreceptor disc component [Source:HGNC Symbol;Acc:HGNC:32528]	0.13	-2.945747331	0.019894219	0.406162521	yes	down	0.15661207	0.290503673	0.239560286	0.818796467	0.56631188	2.100853877	0.22889201	1.161987408
ENSOCUG00000037784		-	0.063	-3.983722548	0.036403443	0.575567953	yes	down	0.065689229	0.090638189	0	0.369708923	1.009214568	0.855912778	0.052109139	0.744945423
ENSOCUG00000037795		-	0.081	-3.620342837	0.000407121	0.024670581	yes	down	1.255664652	0.766173214	0	2.510092914	6.72904221	5.289353105	0.673945955	4.84282941
ENSOCUG00000037842		-	199.512	7.640329558	0.013144997	0.306179784	yes	up	778.2176244	43.83312909	571.1912055	565.8352964	74.09694851	73.25498957	464.4139864	237.7290782
ENSOCUG00000037913		-	0.05	-4.330713869	0.006455731	0.187037293	yes	down	0.152921859	0.624076023	0.069512581	0.740129272	0.990813331	4.861003868	0.282170154	2.19731549
ENSOCUG00000037960		-	0.051	-4.287110941	0.025966602	0.466277634	yes	down	13.77642764	5.751009696	0	17.21693605	31.77678037	43.63739866	6.509145778	30.87703836
ENSOCUG00000037964		-	1775.965	10.7943871	0.000567727	0.032130502	yes	up	79.00062373	24.14828689	99.18487693	14.20575408	0	0	67.44459585	4.735251359
ENSOCUG00000038130		-	0.079	-3.670618134	0.006741524	0.192741706	yes	down	0	0.114577958	0.068353376	0.292691291	0.655807235	0.986227516	0.060977111	0.644908681
ENSOCUG00000038206		-	445.194	8.798291368	0.022137663	0.429481963	yes	up	2.140359994	0.191656897	5.118413514	2.866851928	0.388654776	0.388654776	2.483476802	1.214720493
ENSOCUG00000038328		-	0.277	-1.851570276	0.01938386	0.400038678	yes	down	53.77664194	173.1614261	38.11060627	45.91039951	80.14621117	178.8319293	88.34955812	101.6295133
ENSOCUG00000038375		-	0.006	-7.47142684	0.002476293	0.093966784	yes	down	1.451615164	7.638538252	1.451615164	5.770819194	22.25731398	5.849911135	3.51392286	11.29268144
ENSOCUG00000038454	CTNNA3	catenin alpha 3 [Source:HGNC Symbol;Acc:HGNC:2511]	0.269	-1.896760349	0.009773224	0.247339	yes	down	0.34681805	0.288535685	0.178913976	0.580961291	1.237069365	0.926446828	0.271422571	0.914825828
ENSOCUG00000038545	LY6G6D	lymphocyte antigen 6 family member G6D [Source:HGNC Symbol;Acc:HGNC:13935]	201.237	7.652755254	0.046608152	0.660449092	yes	up	5.419495266	0	1.997279443	15.02927891	2.808330063	2.808330063	2.472258236	6.881979678
ENSOCUG00000038608		-	989.767	9.950945726	0.000900299	0.04496097	yes	up	187.1529407	4.140636773	485.6238197	310.5465723	45.39584817	45.15542283	225.6391324	133.6992811
ENSOCUG00000038609		-	0.085	-3.555513622	6.22E-06	0.000710779	yes	down	0.679796506	3.435872405	0.908073564	6.957733652	11.47182141	20.2562608	1.674580825	12.89527195
ENSOCUG00000038687		-	8.203	3.036152237	0.000551854	0.031555281	yes	up	40.15433407	74.02707193	98.88439442	14.73498292	14.2104661	7.478136974	71.02193347	12.14119533
ENSOCUG00000038711	PGM1	Oryctolagus cuniculus phosphoglucomutase 1 (PGM1), mRNA. [Source:RefSeq mRNA;Acc:NM_001082316]	0.121	-3.051266765	4.02E-07	6.95E-05	yes	down	64.95237747	62.28458876	13.59759931	213.7496139	421.7083771	416.5720475	46.94485518	350.6766795
ENSOCUG00000038945		-	2.935	1.553180726	0.029560728	0.508043699	yes	up	2.827048958	3.090419858	3.707344412	1.24675155	1.381816039	0.55134863	3.208271076	1.059972073
ENSOCUG00000039205		-	0.182	-2.460476824	0.000583219	0.032733434	yes	down	0.2994761	0.496861469	0.350580465	1.444791329	1.737615253	2.112380589	0.382306011	1.764929057
ENSOCUG00000039278		-	12389.109	13.59678482	0.0002508	0.01620491	yes	up	206.2689529	46.32914081	805.2445308	277.6505719	36.14938497	36.14938497	352.6142082	116.6497806
ENSOCUG00000039353		-	0.229	-2.124343436	0.000607503	0.033648607	yes	down	6.606448041	13.7236627	8.261298872	25.28603878	54.77675427	41.17115079	9.530469871	40.41131461
ENSOCUG00000039469		-	0.198	-2.334818361	0.000703737	0.037673961	yes	down	2.629052132	3.137339335	1.788852592	6.850130162	19.90850702	7.654903819	2.518414687	11.47118033
ENSOCUG00000039487		-	36.26	5.180292384	0.002377278	0.091772602	yes	up	9.598223666	17.60843504	19.96496247	0	0.754379797	1.696053017	15.72387373	0.816810938
ENSOCUG00000039593		-	0.045	-4.473188271	0.026129294	0.466560332	yes	down	0.201954086	1.098692441	0.201954086	0.218799693	0.394454405	1.720448445	0.500866871	0.777900847
ENSOCUG00000039596		-	0.306	-1.710496743	0.027854721	0.488662412	yes	down	2.314358784	2.972116931	0.95836049	3.656563679	8.843465886	3.678953861	2.081612068	5.392994475
