# Supplementary material for: Integrative Transcriptomic and Proteomic Profiling Identifies PMEL as a Critical Regulator of Melanogenesis in Rex Rabbits
Source: Animals (Basel). 2025 Oct 29;15(21):3135. doi: 10.3390/ani15213135 (PMC12609467; doi:10.3390/ani15213135)
Supplement: Supplementary file 1 [file animals-15-03135-s001.zip › Supplementary Data S2.csv]

Accession	Symbol	Protein Name	Entrez ID	Description	FC(BL/WH)	Log2FC(BL/WH)	P_value(BL/WH)	Regulate	Significant	BL	WH	WH_1	WH_2	WH_3	BL_1	BL_2	BL_3	GO Term	GO ID	KO ID	KO Name	Pathway ID	Pathway_defition	EggNOG ID	EggNOG_Functional Categories	Pfam ID	Domain	Domain Description	Subcellular Loc
ENSOCUP00000032555	-	Filaggrin	-	pep chromosome:OryCun2.0:13:39937742:39942517:1 gene:ENSOCUG00000037250 transcript:ENSOCUT00000048036 gene_biotype:protein_coding transcript_biotype:protein_coding	0.6249	-0.6783	0.03335	down	yes	25198.3359	40324.5039	42468.7421875	42317.0664062	36187.703125	19406.1640625	33537.6445312	22651.1992188	------	------	K10384	FLG	------	------	ENOG410ZH9F	S:Function unknown	PF03516.17	Filaggrin	Filaggrin	mitochondrial
ENSOCUP00000008977	TNNI1	TNNI1	100337828	pep chromosome:OryCun2.0:16:70104753:70111201:1 gene:ENSOCUG00000010424 transcript:ENSOCUT00000010422 gene_biotype:protein_coding transcript_biotype:protein_coding gene_symbol:TNNI1 description:troponin I1, slow skeletal type [Source:HGNC Symbol;Acc:HGNC:11945]	11	3.459	0.0005886	up	yes	39188.5723	3561.4777	701.41236864495	211.44644165	9771.57421875	39244.0859375	35996.548731435	42325.082160914	BP:ventricular cardiac muscle tissue morphogenesis;BP:regulation of response to stimulus;BP:striated muscle contraction;BP:muscle system process;BP:anatomical structure morphogenesis;BP:regulation of muscle adaptation;BP:regulation of biological process;BP:regulation of system process;BP:transition between fast and slow fiber;BP:cardiac muscle contraction;BP:biological regulation;BP:tissue morpho…	GO:0055010;GO:0048583;GO:0006941;GO:0003012;GO:0009653;GO:0043502;GO:0050789;GO:0044057;GO:0014883;GO:0060048;GO:0065007;GO:0048729;GO:0032502;GO:0032501;GO:0006936;GO:0055008;GO:0014733;GO:0008150;GO:0090257;GO:0051239;GO:0003009;GO:0003008;GO:0060415GO:0005861;GO:0032991;GO:0005575GO:0003674;GO:0005488;GO:0003779;GO:0008092;GO:0005515	K10371	TNNI1	ocu04814	Motor proteins	ENOG410Y9IX	Z:Cytoskeleton	PF00992.24	Troponin	Troponin	cytoplasmic
ENSOCUP00000001922	-	Glutathione transferase	-	pep scaffold:OryCun2.0:AAGW02081305:21521:24200:-1 gene:ENSOCUG00000002230 transcript:ENSOCUT00000002229 gene_biotype:protein_coding transcript_biotype:protein_coding	1.214	0.2798	0.02962	up	yes	21550.8418	17758.9049	17972.703125	19115.1933594	16188.8183594	21021.4316406	20571.1660156	23059.9277344	BP:negative regulation of apoptotic signaling pathway;BP:regulation of extrinsic apoptotic signaling pathway;BP:negative regulation of extrinsic apoptotic signaling pathway;BP:regulation of metabolic process;BP:regulation of apoptotic signaling pathway;BP:negative regulation of response to stimulus;BP:regulation of response to stimulus;BP:small molecule metabolic process;BP:small molecule biosynt…	GO:2001234;GO:2001236;GO:2001237;GO:0019222;GO:2001233;GO:0048585;GO:0048583;GO:0044281;GO:0044283;GO:0010605;GO:0009968;GO:0009966;GO:0043651;GO:0043066;GO:0048519;GO:0032720;GO:0032652;GO:0032651;GO:0060255;GO:0032787;GO:0043436;GO:0042759;GO:1901564;GO:1901566;GO:0023057;GO:0016053;GO:0050789;GO:0033559;GO:0009892;GO:0009890;GO:0032642;GO:0006805;GO:0010629;GO:0006807;GO:1903555;GO:0051771;GO:…	K23790	GSTP	ocu01100;ocu05225;ocu05204;ocu05215;ocu05200;ocu05418;ocu00480;ocu01524;ocu00980;ocu00982;ocu00983	Metabolic pathways;Hepatocellular carcinoma;Chemical carcinogenesis - DNA adducts;Prostate cancer;Pathways in cancer;Fluid shear stress and atherosclerosis;Glutathione metabolism;Platinum drug resistance;Metabolism of xenobiotics by cytochrome P450;Drug metabolism - cytochrome P450;Drug metabolism - other enzymes	ENOG4111VAU	T:Signal transduction mechanisms	PF14497.10;PF00043.29;PF02798.24	GST_C_3;GST_C;GST_N	Glutathione S-transferase, C-terminal domain;Glutathione S-transferase, C-terminal domain;Glutathione S-transferase, N-terminal domain	cytoplasmic
ENSOCUP00000042470	POSTN	POSTN	-	pep scaffold:OryCun2.0:GL018719:555435:588822:-1 gene:ENSOCUG00000011482 transcript:ENSOCUT00000041524 gene_biotype:protein_coding transcript_biotype:protein_coding gene_symbol:POSTN description:periostin [Source:HGNC Symbol;Acc:HGNC:16953]	0.7746	-0.3685	0.01343	down	yes	15242.9626	19679.4688	18303.7304688	19112.3710938	21622.3046875	14954.4736328	14884.8984375	15889.515625	BP:response to extracellular stimulus;BP:anatomical structure development;BP:regulation of signaling;BP:regulation of response to stimulus;BP:external encapsulating structure organization;BP:cellular response to chemical stimulus;BP:response to chemical;BP:regulation of cell communication;BP:regulation of biological process;BP:cellular component organization or biogenesis;BP:cellular response to …	GO:0009991;GO:0048856;GO:0023051;GO:0048583;GO:0045229;GO:0070887;GO:0042221;GO:0010646;GO:0050789;GO:0071840;GO:0071295;GO:0009966;GO:0031670;GO:0016043;GO:0030198;GO:0033273;GO:0043062;GO:0065007;GO:0032502;GO:0007154;GO:0071496;GO:0007584;GO:0009987;GO:0009888;GO:0050794;GO:0008150;GO:0008593;GO:0007155;GO:0032571;GO:0010033;GO:1901700;GO:1901701;GO:0031668;GO:0031669;GO:0051716;GO:0009605;GO:…	K24790	POSTN	------	------	COG2335	M:Cell wall/membrane/envelope biogenesis	PF02469.26	Fasciclin	Fasciclin domain	extracellular
ENSOCUP00000044599	MYL3	MYL3	-	pep chromosome:OryCun2.0:9:14873441:14879750:-1 gene:ENSOCUG00000012392 transcript:ENSOCUT00000064141 gene_biotype:protein_coding transcript_biotype:protein_coding gene_symbol:MYL3 description:myosin light chain 3 [Source:HGNC Symbol;Acc:HGNC:7584]	3.665	1.874	0.004726	up	yes	19346.2246	5278.8201	7916.9636758636	4115.2921014516	3804.20458984	19179.7441406	15809.811349623	23049.118443452	BP:ventricular cardiac muscle tissue morphogenesis;BP:striated muscle contraction;BP:muscle system process;BP:regulation of striated muscle contraction;BP:anatomical structure morphogenesis;BP:cardiac muscle contraction;BP:regulation of biological process;BP:regulation of ATPase activity;BP:regulation of system process;BP:regulation of the force of heart contraction;BP:biological regulation;BP:po…	GO:0055010;GO:0006941;GO:0003012;GO:0006942;GO:0009653;GO:0060048;GO:0050789;GO:0043462;GO:0044057;GO:0002026;GO:0065007;GO:0044093;GO:0065009;GO:0065008;GO:0032502;GO:0032501;GO:0048729;GO:0006936;GO:0006937;GO:0055008;GO:0032781;GO:0008016;GO:0008150;GO:0090257;GO:0051239;GO:0003008;GO:1903522;GO:0060415GO:0030017;GO:0031672;GO:0031674;GO:0005859;GO:0016459;GO:0110165;GO:0032991;GO:0005829;GO:0…	K12749	MYL3	ocu04371;ocu04814;ocu05410;ocu05414;ocu04261;ocu04260	Apelin signaling pathway;Motor proteins;Hypertrophic cardiomyopathy;Dilated cardiomyopathy;Adrenergic signaling in cardiomyocytes;Cardiac muscle contraction	COG5126;COG5126;COG5126	D:Cell cycle control, cell division, chromosome partitioning;T:Signal transduction mechanisms;Z:Cytoskeleton	PF13405.10	EF-hand_6	EF-hand domain	cytoplasmic
ENSOCUP00000042082	-	MYL1	-	pep chromosome:OryCun2.0:7:151162564:151184488:-1 gene:ENSOCUG00000014182 transcript:ENSOCUT00000034569 gene_biotype:protein_coding transcript_biotype:protein_coding gene_symbol:MYL1 description:Myosin light chain 1/3, skeletal muscle isoform [Source:UniProtKB/Swiss-Prot;Acc:P02602]	10.71	3.421	0.003864	up	yes	21483.0569	2005.0942	896.75998422046	483.493255615	4635.02929688	24213.3847656	15566.772462548	24669.013381078	BP:multicellular organismal process;BP:muscle contraction;BP:biological_process;BP:system process;BP:muscle system processCC:supramolecular fiber;CC:myofibril;CC:intracellular organelle;CC:non-membrane-bounded organelle;CC:organelle;CC:supramolecular complex;CC:myosin complex;CC:cellular anatomical entity;CC:macromolecular complex;CC:intracellular non-membrane-bounded organelle;CC:cellular_compon…	GO:0032501;GO:0006936;GO:0008150;GO:0003008;GO:0003012GO:0099512;GO:0030016;GO:0043229;GO:0043228;GO:0043226;GO:0099080;GO:0016459;GO:0110165;GO:0032991;GO:0043232;GO:0005575;GO:0099081;GO:0043292GO:0003674;GO:0005488;GO:0005198;GO:0043169;GO:0043167;GO:0005509;GO:0046872;GO:0008307	K05738	MYL1	ocu04814	Motor proteins	COG5126	O:Posttranslational modification, protein turnover, chaperones	PF13499.10;PF13405.10;PF00036.36;PF21008.1	EF-hand_7;EF-hand_6;EF-hand_1;AIF-1	EF-hand domain pair;EF-hand domain;EF hand;Allograft inflammatory factor 1	cytoplasmic
ENSOCUP00000014552	-	Protein FAM25A	100348171	pep chromosome:OryCun2.0:18:8667079:8669489:1 gene:ENSOCUG00000016943 transcript:ENSOCUT00000016936 gene_biotype:protein_coding transcript_biotype:protein_coding	0.6757	-0.5655	0.04664	down	yes	7393.6007	10942.6663	10979.4794922	12851.1123047	8997.40722656	6362.21191406	8306.39160156	7512.19873047	------	------	------	------	------	------	ENOG41113ZK	S:Function unknown	PF15825.9	FAM25	FAM25 family	cytoplasmic
ENSOCUP00000009523	ITIH1	ITIH1	-	pep chromosome:OryCun2.0:9:19814267:19826387:1 gene:ENSOCUG00000011067 transcript:ENSOCUT00000011069 gene_biotype:protein_coding transcript_biotype:protein_coding gene_symbol:ITIH1 description:inter-alpha-trypsin inhibitor heavy chain 1 [Source:HGNC Symbol;Acc:HGNC:6166]	1.495	0.5801	0.03804	up	yes	9153.6087	6121.2783	4801.97460938	5991.90039062	7569.95996094	10142.5566406	9210.95996094	8107.30957031	BP:glycosaminoglycan metabolic process;BP:mucopolysaccharide metabolic process;BP:metabolic process;BP:nitrogen compound metabolic process;BP:organic substance metabolic process;BP:hyaluronan metabolic process;BP:biological_process;BP:organonitrogen compound metabolic process;BP:carbohydrate derivative metabolic process;BP:macromolecule metabolic process;BP:aminoglycan metabolic processCC:cellula…	GO:0030203;GO:1903510;GO:0008152;GO:0006807;GO:0071704;GO:0030212;GO:0008150;GO:1901564;GO:1901135;GO:0043170;GO:0006022GO:0110165;GO:0005575;GO:0005576GO:0030414;GO:0003674;GO:0005488;GO:0004857;GO:0098772;GO:0005539;GO:0005540;GO:0030234;GO:0061135;GO:0061134;GO:0004866;GO:0004867;GO:0097367	K19014	ITIH1, SHAP	------	------	COG2304	A:RNA processing and modification	PF06668.16;PF08487.14;PF00092.32;PF13768.10;PF13519.10	ITI_HC_C;VIT;VWA;VWA_3;VWA_2	Inter-alpha-trypsin inhibitor heavy chain C-terminus;Vault protein inter-alpha-trypsin domain;von Willebrand factor type A domain;von Willebrand factor type A domain;von Willebrand factor type A domain	extracellular
ENSOCUP00000039170	-	LIM zinc-binding domain-containing protein	-	pep chromosome:OryCun2.0:12:105770774:105772039:-1 gene:ENSOCUG00000013444 transcript:ENSOCUT00000013438 gene_biotype:protein_coding transcript_biotype:protein_coding	0.5763	-0.7951	0.01466	down	yes	4788.0955	8308.0039	6860.01464844	9047.609375	9016.38769531	3879.90527344	5289.63671875	5194.74462891	BP:regulation of cell proliferation;BP:cell development;BP:regulation of biological process;BP:cellular developmental process;BP:biological regulation;BP:positive regulation of biological process;BP:positive regulation of cell proliferation;BP:cellular process;BP:regulation of cellular process;BP:biological_process;BP:anatomical structure development;BP:developmental process;BP:hemopoiesis;BP:pos…	GO:0042127;GO:0048468;GO:0050789;GO:0048869;GO:0065007;GO:0048518;GO:0008284;GO:0009987;GO:0050794;GO:0008150;GO:0048856;GO:0032502;GO:0030097;GO:0048522GO:0005737;GO:0110165;GO:0005938;GO:0005575GO:0003674;GO:0005488;GO:0043169;GO:0043167;GO:0046872	------	------	------	------	ENOG410XUEW	O:Posttranslational modification, protein turnover, chaperones	PF00412.26	LIM	LIM domain	cytoplasmic
ENSOCUP00000002456	IDE	IDE	-	pep chromosome:OryCun2.0:18:40269469:40384589:-1 gene:ENSOCUG00000002827 transcript:ENSOCUT00000002831 gene_biotype:protein_coding transcript_biotype:protein_coding gene_symbol:IDE description:insulin degrading enzyme [Source:HGNC Symbol;Acc:HGNC:5381]	0.6995	-0.5156	0.02932	down	yes	5047.7954	7216.3104	6576.33837891	7707.89697266	7364.69580078	4451.14697266	6167.41992188	4524.81933594	BP:regulation of primary metabolic process;BP:regulation of metabolic process;BP:cell surface receptor signaling pathway;BP:enzyme linked receptor protein signaling pathway;BP:transmembrane receptor protein tyrosine kinase signaling pathway;BP:hormone metabolic process;BP:hormone catabolic process;BP:positive regulation of molecular function;BP:cellular homeostasis;BP:regulation of macromolecule …	GO:0080090;GO:0019222;GO:0007166;GO:0007167;GO:0007169;GO:0042445;GO:0042447;GO:0044093;GO:0019725;GO:0060255;GO:0030163;GO:1901564;GO:1901565;GO:0019538;GO:0002376;GO:0007165;GO:0009896;GO:0009894;GO:0009893;GO:0006807;GO:0048002;GO:0150094;GO:1903715;GO:0032092;GO:0065007;GO:0097242;GO:0065009;GO:0065008;GO:0019882;GO:0019883;GO:0019885;GO:0050794;GO:0008150;GO:0008152;GO:0002483;GO:0010604;GO:…	K01408	IDE, ide	ocu05010;ocu03266	Alzheimer disease;Virion - Herpesvirus	COG1025	U:Intracellular trafficking, secretion, and vesicular transport	PF16187.9;PF05193.25;PF00675.24	Peptidase_M16_M;Peptidase_M16_C;Peptidase_M16	Middle or third domain of peptidase_M16;Peptidase M16 inactive domain;Insulinase	cytoplasmic
ENSOCUP00000006733	ANKRD2	ANKRD2	-	pep chromosome:OryCun2.0:18:45754795:45762865:1 gene:ENSOCUG00000007793 transcript:ENSOCUT00000007792 gene_biotype:protein_coding transcript_biotype:protein_coding gene_symbol:ANKRD2 description:ankyrin repeat domain 2 [Source:HGNC Symbol;Acc:HGNC:495]	2.838	1.505	0.004486	up	yes	8627.4337	3040.4344	2705.1316719667	2721.09985352	3695.0715332	7143.25439453	10287.088960171	8451.9578694456	BP:regulation of RNA metabolic process;BP:negative regulation of metabolic process;BP:regulation of primary metabolic process;BP:regulation of metabolic process;BP:negative regulation of cellular biosynthetic process;BP:regulation of cellular biosynthetic process;BP:negative regulation of cellular metabolic process;BP:regulation of cellular metabolic process;BP:muscle system process;BP:muscle str…	GO:0051252;GO:0009892;GO:0080090;GO:0019222;GO:0031327;GO:0031326;GO:0031324;GO:0031323;GO:0003012;GO:0061061;GO:0043619;GO:0007517;GO:0010605;GO:0009890;GO:0050793;GO:0000122;GO:0050896;GO:0045661;GO:0043618;GO:0050789;GO:0019219;GO:0048513;GO:0065007;GO:0045662;GO:0048519;GO:0043620;GO:0010468;GO:0032502;GO:0032501;GO:0045934;GO:0006936;GO:0010556;GO:0060255;GO:0009987;GO:0009889;GO:0050794;GO:…	K21434	ANKRD2	------	------	COG0666	S:Function unknown	PF13637.10;PF00023.34;PF12796.11;PF13606.10;PF13857.10	Ank_4;Ank;Ank_2;Ank_3;Ank_5	Ankyrin repeats;Ankyrin repeat;Ankyrin repeats;Ankyrin repeat;Ankyrin repeats	nuclear
ENSOCUP00000006382	INHBE	INHBE	100358730	pep scaffold:OryCun2.0:GL018714:616978:618261:1 gene:ENSOCUG00000007382 transcript:ENSOCUT00000007381 gene_biotype:protein_coding transcript_biotype:protein_coding gene_symbol:INHBE description:inhibin subunit beta E [Source:HGNC Symbol;Acc:HGNC:24029]	5.033	2.331	7.515E-7	up	yes	8227.4066	1634.7321	1435.5099650762	1645.4362193339	1823.25024414	8283.09863281	8278.3222667818	8120.7987602109	CC:extracellular space;CC:cellular_component;CC:extracellular region;CC:cellular anatomical entityMF:hormone activity;MF:cytokine activity;MF:growth factor activity;MF:receptor regulator activity;MF:receptor activator activity;MF:receptor agonist activity;MF:molecular_function;MF:binding;MF:protein binding;MF:receptor binding;MF:molecular function regulator	GO:0005615;GO:0005575;GO:0005576;GO:0110165GO:0005179;GO:0005125;GO:0008083;GO:0030545;GO:0030546;GO:0048018;GO:0003674;GO:0005488;GO:0005515;GO:0005102;GO:0098772	K22689	INHBE	ocu04350;ocu04550;ocu04060	TGF-beta signaling pathway;Signaling pathways regulating pluripotency of stem cells;Cytokine-cytokine receptor interaction	ENOG410XT8Z	O:Posttranslational modification, protein turnover, chaperones	PF00019.24	TGF_beta	Transforming growth factor beta like domain	extracellular
ENSOCUP00000011447	-	Ig-like domain-containing protein	-	pep chromosome:OryCun2.0:12:20299979:20302446:-1 gene:ENSOCUG00000013304 transcript:ENSOCUT00000013302 gene_biotype:protein_coding transcript_biotype:protein_coding	5.23	2.387	0.03195	up	yes	8240.9749	1575.6763	528.65149422979	289.935577393	3908.44189453	11570.216990331	5976.08496094	7176.6227473446	BP:immune response;BP:immune system process;BP:antigen processing and presentation;BP:biological_process;BP:response to stimulusCC:recycling endosome membrane;CC:lumenal side of membrane;CC:lumenal side of endoplasmic reticulum membrane;CC:side of membrane;CC:endosome membrane;CC:endocytic vesicle membrane;CC:organelle membrane;CC:coated vesicle membrane;CC:membrane;CC:cell surface;CC:early endos…	GO:0006955;GO:0002376;GO:0019882;GO:0008150;GO:0050896GO:0055038;GO:0098576;GO:0098553;GO:0098552;GO:0010008;GO:0030666;GO:0031090;GO:0030662;GO:0016020;GO:0009986;GO:0031901;GO:0098588;GO:0030658;GO:0030659;GO:0012506;GO:0012507;GO:0030670;GO:0005575;GO:0110165	------	------	------	------	ENOG4111K8F;ENOG410YKQA	S:Function unknown;U:Intracellular trafficking, secretion, and vesicular transport	PF00129.22;PF07654.19	MHC_I;C1-set	Class I Histocompatibility antigen, domains alpha 1 and 2;Immunoglobulin C1-set domain	cytoplasmic
ENSOCUP00000002312	AKAP12	AKAP12	-	pep chromosome:OryCun2.0:12:141219737:141330444:1 gene:ENSOCUG00000002673 transcript:ENSOCUT00000002673 gene_biotype:protein_coding transcript_biotype:protein_coding gene_symbol:AKAP12 description:A-kinase anchoring protein 12 [Source:HGNC Symbol;Acc:HGNC:370]	0.794	-0.3328	0.009579	down	yes	4327.8171	5450.6719	5507.73632812	5053.37353516	5790.90576172	4118.68212891	4485.59472656	4379.17431641	BP:positive regulation of response to stimulus;BP:regulation of response to stimulus;BP:modulation of synaptic transmission;BP:positive regulation of signaling;BP:regulation of signaling;BP:positive regulation of cell communication;BP:regulation of cell communication;BP:regulation of biological process;BP:regulation of signal transduction;BP:positive regulation of signal transduction;BP:adenylate…	GO:0048584;GO:0048583;GO:0050804;GO:0023056;GO:0023051;GO:0010647;GO:0010646;GO:0050789;GO:0009966;GO:0009967;GO:0007188;GO:0065007;GO:0099177;GO:0048518;GO:0007186;GO:0007165;GO:0009987;GO:0050794;GO:0008150;GO:1902533;GO:1902531;GO:0090036;GO:0007193;GO:0048522;GO:0010739;GO:0010738GO:0030054;GO:0016020;GO:0110165;GO:0005886;GO:0098685;GO:0005829;GO:0005575;GO:0045202GO:0019899;GO:0003674;GO:00…	K16528	AKAP12	------	------	ENOG4110Y3C	T:Signal transduction mechanisms	PF03832.17	WSK	WSK motif	cytoplasmic
ENSOCUP00000007419	MYOM1	MYOM1	-	pep chromosome:OryCun2.0:9:58832861:58987675:1 gene:ENSOCUG00000008571 transcript:ENSOCUT00000008582 gene_biotype:protein_coding transcript_biotype:protein_coding gene_symbol:MYOM1 description:myomesin 1 [Source:HGNC Symbol;Acc:HGNC:7613]	2.901	1.537	0.001114	up	yes	6581.0259	2268.6495	2636.470733137	2072.3215962407	2097.15625	6478.29833984	7461.1273243853	5803.6519665903	BP:positive regulation of metabolic process;BP:regulation of secretion;BP:positive regulation of secretion;BP:regulation of transport;BP:positive regulation of cellular metabolic process;BP:signal transduction;BP:positive regulation of gene expression;BP:regulation of secretion by cell;BP:intracellular signal transduction;BP:positive regulation of secretion by cell;BP:positive regulation of prote…	GO:0009893;GO:0051046;GO:0051047;GO:0051049;GO:0031325;GO:0007165;GO:0010628;GO:1903530;GO:0035556;GO:1903532;GO:0051222;GO:1904951;GO:0050789;GO:1903829;GO:0032880;GO:0050708;GO:0060341;GO:0031328;GO:0010557;GO:0065007;GO:0031326;GO:0048518;GO:0010468;GO:0070201;GO:0051050;GO:0060255;GO:0031323;GO:0009987;GO:0009889;GO:0050794;GO:0008150;GO:0019222;GO:0032879;GO:0009891;GO:0010604;GO:0050714;GO:…	K24495	MYOM	------	------	ENOG410ZSRR;ENOG411180Q	S:Function unknown;	PF00041.25;PF07679.20;PF13927.10;PF13895.10;PF00047.29	fn3;I-set;Ig_3;Ig_2;ig	Fibronectin type III domain;Immunoglobulin I-set domain;Immunoglobulin domain;Immunoglobulin domain;Immunoglobulin domain	cytoplasmic
ENSOCUP00000007820	-	Haptoglobin	-	pep chromosome:OryCun2.0:5:27498985:27502979:-1 gene:ENSOCUG00000009058 transcript:ENSOCUT00000009054 gene_biotype:protein_coding transcript_biotype:protein_coding	2.571	1.362	0.04489	up	yes	6190.0443	2407.3769	1965.01098633	1172.79553223	4084.32421875	7992.65576172	5968.91845703	4608.55859375	BP:metabolic process;BP:organonitrogen compound metabolic process;BP:nitrogen compound metabolic process;BP:cell surface receptor signaling pathway;BP:regulation of biological process;BP:Notch signaling pathway;BP:response to external biotic stimulus;BP:response to bacterium;BP:interspecies interaction between organisms;BP:organic substance metabolic process;BP:biological regulation;BP:proteolysi…	GO:0008152;GO:1901564;GO:0006807;GO:0007166;GO:0050789;GO:0007219;GO:0043207;GO:0009617;GO:0044419;GO:0071704;GO:0065007;GO:0006508;GO:0009987;GO:0050794;GO:0006952;GO:0006950;GO:0008150;GO:0006954;GO:0002526;GO:0051707;GO:0044238;GO:0009607;GO:0009605;GO:0006953;GO:0050896;GO:0042742;GO:0043170;GO:0002376;GO:0019538;GO:0098542;GO:0007165GO:0005575;GO:0110165;GO:0005576GO:0004252;GO:0004175;GO:00…	K16142	HP	------	------	COG5640	K:Transcription	PF00089.30	Trypsin	Trypsin	lysosomal
ENSOCUP00000039969	CASQ2	Calsequestrin	-	pep chromosome:OryCun2.0:13:48463684:48534001:1 gene:ENSOCUG00000010594 transcript:ENSOCUT00000064737 gene_biotype:protein_coding transcript_biotype:protein_coding gene_symbol:CASQ2 description:calsequestrin 2 [Source:HGNC Symbol;Acc:HGNC:1513]	2.15	1.104	0.01022	up	yes	5684.1881	2644.233	1884.8526553653	3058.4927309779	2989.35351562	5923.34130859	6485.3389832699	4643.8840913394	BP:regulation of transport;BP:regulation of sequestering of calcium ion;BP:muscle system process;BP:signal transduction;BP:regulation of ion transmembrane transport;BP:maintenance of location in cell;BP:cellular component organization or biogenesis;BP:cellular response to stimulus;BP:sequestering of calcium ion;BP:response to organic substance;BP:muscle contraction;BP:calcium-mediated signaling;B…	GO:0051049;GO:0051282;GO:0003012;GO:0007165;GO:0034765;GO:0051651;GO:0071840;GO:0051716;GO:0051208;GO:0010033;GO:0006936;GO:0019722;GO:0055117;GO:0003008;GO:0010243;GO:0010882;GO:0010881;GO:0010880;GO:0022607;GO:0019932;GO:0035556;GO:0016043;GO:0065003;GO:0065007;GO:0034762;GO:0065008;GO:0008016;GO:0031000;GO:0050794;GO:0008150;GO:0051239;GO:0051235;GO:0050896;GO:1901699;GO:1903522;GO:0006941;GO:…	K23445	CASQ2	ocu04020;ocu04260	Calcium signaling pathway;Cardiac muscle contraction	ENOG4111R2M	F:Nucleotide transport and metabolism	PF01216.21;PF13848.10	Calsequestrin;Thioredoxin_6	Calsequestrin;Thioredoxin-like domain	cytoplasmic
ENSOCUP00000045420	-	Keratin-associated protein 8-1	-	pep chromosome:OryCun2.0:14:160159124:160159589:-1 gene:ENSOCUG00000030206 transcript:ENSOCUT00000044342 gene_biotype:protein_coding transcript_biotype:protein_coding	4.72	2.239	0.006133	up	yes	6690.44	1417.5431	3250.25854492	706.536743164	295.833984375	6568.02490234	6111.926100315	7391.36914062	------	------	------	------	------	------	------	------	------	------	------	cytoplasmic
ENSOCUP00000006927	-	CBX1 protein	100347931	pep chromosome:OryCun2.0:19:39274033:39279377:1 gene:ENSOCUG00000008021 transcript:ENSOCUT00000008015 gene_biotype:protein_coding transcript_biotype:protein_coding description:chromobox 1 [Source:HGNC Symbol;Acc:HGNC:1551]	0.8269	-0.2742	0.005601	down	yes	3115.4571	3767.4296	3845.97802734	3839.72509766	3616.58569336	2928.49389648	3215.79956055	3202.07788086	BP:negative regulation of metabolic process;BP:regulation of primary metabolic process;BP:regulation of metabolic process;BP:negative regulation of cellular biosynthetic process;BP:regulation of cellular biosynthetic process;BP:regulation of cellular metabolic process;BP:cellular response to DNA damage stimulus;BP:response to stimulus;BP:cellular component organization or biogenesis;BP:protein-DN…	GO:0009892;GO:0080090;GO:0019222;GO:0031327;GO:0031326;GO:0031323;GO:0006974;GO:0050896;GO:0071840;GO:0071824;GO:0051716;GO:0010605;GO:0009890;GO:0000122;GO:0016043;GO:0050789;GO:0019219;GO:0010556;GO:0065007;GO:0010468;GO:0033554;GO:0031324;GO:0045934;GO:0008150;GO:0060255;GO:0009987;GO:0009889;GO:0048519;GO:0050794;GO:1902679;GO:0006950;GO:0045892;GO:0051171;GO:0051172;GO:2001141;GO:0006325;GO:…	K11585	CBX1, HP1B, SWI6	------	------	ENOG4111H4A	S:Function unknown	PF01393.23;PF00385.28	Chromo_shadow;Chromo	Chromo shadow domain;Chromo	nuclear
ENSOCUP00000041317	LDB3	LDB3	-	pep chromosome:OryCun2.0:18:8393877:8419565:1 gene:ENSOCUG00000012693 transcript:ENSOCUT00000046772 gene_biotype:protein_coding transcript_biotype:protein_coding gene_symbol:LDB3 description:LIM domain binding 3 [Source:HGNC Symbol;Acc:HGNC:15710]	2.541	1.345	5.641E-6	up	yes	4850.3055	1908.6278	1959.5204539907	2006.1515101543	1760.21154785	4909.16796875	4746.1050088878	4895.6435283693	BP:actomyosin structure organization;BP:muscle structure development;BP:cellular component organization or biogenesis;BP:cellular component organization;BP:animal organ development;BP:developmental process;BP:actin filament-based process;BP:cellular process;BP:biological_process;BP:actin cytoskeleton organization;BP:cytoskeleton organization;BP:organelle organization;BP:heart development;BP:anato…	GO:0031032;GO:0061061;GO:0071840;GO:0016043;GO:0048513;GO:0032502;GO:0030029;GO:0009987;GO:0008150;GO:0030036;GO:0007010;GO:0006996;GO:0007507;GO:0048856;GO:0045214GO:0032432;GO:0043229;GO:0043228;GO:0070161;GO:0043226;GO:0042641;GO:0005856;GO:0001725;GO:0097517;GO:0030018;GO:0030054;GO:0048471;GO:0110165;GO:0031941;GO:0031143;GO:0005911;GO:0120025;GO:0042995;GO:0032991;GO:0043232;GO:0005575;GO:0…	K19867	PDLIM5_6_7	------	------	ENOG410XRD4	H:Coenzyme transport and metabolism	PF15936.9;PF00595.28	DUF4749;PDZ	Domain of unknown function;PDZ domain	cytoplasmic
ENSOCUP00000014837	MT4	Metallothionein	-	pep chromosome:OryCun2.0:5:12874657:12876412:1 gene:ENSOCUG00000017271 transcript:ENSOCUT00000017267 gene_biotype:protein_coding transcript_biotype:protein_coding gene_symbol:MT4 description:metallothionein 4 [Source:HGNC Symbol;Acc:HGNC:18705]	0.74	-0.4344	0.006061	down	yes	2759.6642	3729.1863	3879.12036133	3531.7127752113	3776.7257283018	2923.89135742	2458.3416021677	2896.75976562	BP:cellular response to metal ion;BP:cellular cation homeostasis;BP:detoxification of inorganic compound;BP:ion homeostasis;BP:cellular response to inorganic substance;BP:homeostatic process;BP:inorganic ion homeostasis;BP:cellular response to chemical stimulus;BP:detoxification;BP:response to zinc ion;BP:cellular response to stimulus;BP:cellular response to zinc ion;BP:cellular zinc ion homeosta…	GO:0071248;GO:0030003;GO:0061687;GO:0050801;GO:0071241;GO:0042592;GO:0098771;GO:0070887;GO:0098754;GO:0010043;GO:0051716;GO:0071294;GO:0006882;GO:0010273;GO:0046688;GO:0046686;GO:0019725;GO:0009987;GO:0006873;GO:0071276;GO:0008150;GO:0010038;GO:0055080;GO:0042221;GO:0055082;GO:0010035;GO:0071280;GO:0050896;GO:0048878GO:0043229;GO:0043227;GO:0043226;GO:0005737;GO:0005634;GO:0110165;GO:0043231;GO:0…	K14741	MT4	------	------	ENOG4111C2K	O:Posttranslational modification, protein turnover, chaperones	PF00131.24	Metallothio	Metallothionein	cytoplasmic
ENSOCUP00000018870	-	Troponin T, cardiac muscle	-	pep chromosome:OryCun2.0:16:70145466:70149961:1 gene:ENSOCUG00000015634 transcript:ENSOCUT00000022169 gene_biotype:protein_coding transcript_biotype:protein_coding	5.592	2.483	9.542E-5	up	yes	5158.0881	922.4818	1126.7408371497	817.87801453	822.826416016	4879.86523438	5655.2078312513	4939.1912660501	BP:regulation of system process;BP:regulation of muscle contraction;BP:biological regulation;BP:regulation of muscle system process;BP:regulation of multicellular organismal process;BP:biological_process;BP:regulation of biological processCC:macromolecular complex;CC:cellular_component;CC:troponin complex	GO:0044057;GO:0006937;GO:0065007;GO:0090257;GO:0051239;GO:0008150;GO:0050789GO:0032991;GO:0005575;GO:0005861	------	------	------	------	ENOG410XS6A	S:Function unknown	PF00992.24	Troponin	Troponin	cytoplasmic
ENSOCUP00000047014	-	Ferritin	-	pep scaffold:OryCun2.0:GL018717:2710944:2791550:1 gene:ENSOCUG00000014108 transcript:ENSOCUT00000037628 gene_biotype:protein_coding transcript_biotype:protein_coding	0.6844	-0.5471	0.0454	down	yes	2190.4471	3200.7462	3126.56860352	2635.59448242	3840.07543945	2195.95629883	2254.89599609	2120.48901367	BP:cellular homeostasis;BP:immune system process;BP:ion homeostasis;BP:immune response;BP:homeostatic process;BP:inorganic ion homeostasis;BP:maintenance of location in cell;BP:regulation of biological process;BP:transition metal ion transport;BP:intracellular sequestering of iron ion;BP:biological regulation;BP:negative regulation of biological process;BP:sequestering of iron ion;BP:regulation o…	GO:0019725;GO:0002376;GO:0050801;GO:0006955;GO:0042592;GO:0098771;GO:0051651;GO:0050789;GO:0000041;GO:0006880;GO:0065007;GO:0048519;GO:0097577;GO:0042127;GO:0008285;GO:0030001;GO:0006810;GO:0006879;GO:0006812;GO:0006811;GO:0009987;GO:0006873;GO:0050794;GO:0008150;GO:0030003;GO:0051238;GO:0055080;GO:0055082;GO:0051234;GO:0051179;GO:0051235;GO:0050896;GO:0048878;GO:0006826;GO:0048523GO:0005737;GO:0…	K00522	FTH1	ocu04978;ocu04216;ocu04217	Mineral absorption;Ferroptosis;Necroptosis	COG1528	P:Inorganic ion transport and metabolism	PF00210.28	Ferritin	Ferritin-like domain	extracellular
ENSOCUP00000038995	-	Myosin-3	100009406	pep chromosome:OryCun2.0:19:8926812:8951871:1 gene:ENSOCUG00000004509 transcript:ENSOCUT00000056378 gene_biotype:protein_coding transcript_biotype:protein_coding description:Oryctolagus cuniculus myosin, heavy chain 3, skeletal muscle, embryonic (MYH3), mRNA. [Source:RefSeq mRNA;Acc:NM_001195656]	2.464	1.301	0.01182	up	yes	3332.7142	1352.3657	1118.6934711055	1396.9138946357	1541.48986816	2697.20507812	4162.7502595408	3138.1871335902	BP:nucleoside triphosphate metabolic process;BP:striated muscle contraction;BP:purine nucleoside triphosphate metabolic process;BP:cellular nitrogen compound metabolic process;BP:nitrogen compound metabolic process;BP:small molecule metabolic process;BP:purine-containing compound metabolic process;BP:ribonucleotide metabolic process;BP:organic cyclic compound metabolic process;BP:muscle contracti…	GO:0009141;GO:0006941;GO:0009144;GO:0034641;GO:0006807;GO:0044281;GO:0072521;GO:0009259;GO:1901360;GO:0006936;GO:0003009;GO:0071704;GO:0009199;GO:0003008;GO:0009205;GO:0032501;GO:0019693;GO:0006139;GO:0046034;GO:0009987;GO:0006725;GO:0009150;GO:0009117;GO:0008152;GO:0003012;GO:0055086;GO:0046483;GO:0044238;GO:1901564;GO:1901135;GO:0044237;GO:0006796;GO:0006793;GO:0019637;GO:0008150;GO:0006753;GO:…	K24220	MYH1s	ocu04814	Motor proteins	COG5022	O:Posttranslational modification, protein turnover, chaperones	PF00063.25;PF01576.23;PF02736.23	Myosin_head;Myosin_tail_1;Myosin_N	Myosin head;Myosin tail;Myosin N-terminal SH3-like domain	cytoplasmic
ENSOCUP00000014285	NDEL1	Nuclear distribution protein nudE-like 1	-	pep chromosome:OryCun2.0:19:10838147:10870075:-1 gene:ENSOCUG00000016614 transcript:ENSOCUT00000016616 gene_biotype:protein_coding transcript_biotype:protein_coding gene_symbol:NDEL1 description:nudE neurodevelopment protein 1 like 1 [Source:HGNC Symbol;Acc:HGNC:17620]	1.58	0.6599	0.003185	up	yes	2721.489	1722.9782	1719.77624512	1755.5200433101	1693.6383010387	3028.21459961	2623.6978512883	2512.55444336	BP:regulation of intracellular protein transport;BP:developmental growth;BP:developmental cell growth;BP:regulation of transport;BP:regulation of intracellular transport;BP:positive regulation of response to stimulus;BP:regulation of axon regeneration;BP:vesicle cytoskeletal trafficking;BP:membrane organization;BP:regulation of cell projection assembly;BP:signal transduction;BP:cell surface recep…	GO:0033157;GO:0048589;GO:0048588;GO:0051049;GO:0032386;GO:0048584;GO:0048679;GO:0099518;GO:0061024;GO:0060491;GO:0007165;GO:0007166;GO:0007167;GO:0007169;GO:0051656;GO:0031344;GO:0071840;GO:0031346;GO:0048869;GO:0010720;GO:0048518;GO:0042127;GO:0099111;GO:0051299;GO:1990138;GO:0048583;GO:0010970;GO:0010976;GO:0010975;GO:0040007;GO:0022029;GO:0050770;GO:0048870;GO:0045104;GO:0050772;GO:0045103;GO:…	K16739	NDEL1	------	------	ENOG410XPMP	Z:Cytoskeleton	PF04880.17	NUDE_C	NUDE protein, C-terminal conserved region	cytoplasmic
ENSOCUP00000007231	BRD8	BRD8	-	pep chromosome:OryCun2.0:3:20456138:20476648:-1 gene:ENSOCUG00000008362 transcript:ENSOCUT00000008371 gene_biotype:protein_coding transcript_biotype:protein_coding gene_symbol:BRD8 description:bromodomain containing 8 [Source:HGNC Symbol;Acc:HGNC:19874]	0.7463	-0.4222	0.04234	down	yes	1866.6284	2501.024	2074.11450195	2678.1699869258	2750.78759766	1829.031300985	1862.69494629	1908.15893555	BP:regulation of primary metabolic process;BP:regulation of metabolic process;BP:positive regulation of response to stimulus;BP:regulation of response to stimulus;BP:cellular response to stimulus;BP:positive regulation of macromolecule metabolic process;BP:response to thyroid hormone;BP:cellular response to thyroid hormone stimulus;BP:positive regulation of biological process;BP:positive regulati…	GO:0080090;GO:0019222;GO:0048584;GO:0048583;GO:0051716;GO:0010604;GO:0097066;GO:0097067;GO:0048518;GO:0051054;GO:0006282;GO:0051052;GO:0060255;GO:2001141;GO:0010033;GO:0000018;GO:0009893;GO:0009891;GO:0050789;GO:0065007;GO:0045911;GO:0009889;GO:0050794;GO:2000781;GO:0008150;GO:0080134;GO:0080135;GO:0006355;GO:0010557;GO:0010556;GO:0045739;GO:0070887;GO:0009719;GO:0010569;GO:0071495;GO:0009987;GO:…	K11321	BRD8	ocu03082	ATP-dependent chromatin remodeling	ENOG410Y97J	S:Function unknown	PF00439.29	Bromodomain	Bromodomain	nuclear
ENSOCUP00000010275	FLNC	FLNC	-	pep chromosome:OryCun2.0:7:15713731:15738275:-1 gene:ENSOCUG00000011942 transcript:ENSOCUT00000011949 gene_biotype:protein_coding transcript_biotype:protein_coding gene_symbol:FLNC description:filamin C [Source:HGNC Symbol;Acc:HGNC:3756]	3.245	1.698	0.01295	up	yes	3170.9555	977.1371	1151.4804731776	807.50478236447	972.426147461	3039.72167969	2371.0064310204	4102.1384439621	BP:organelle organization;BP:cytoskeleton organization;BP:actin filament-based process;BP:actin cytoskeleton organization;BP:biological_process;BP:cellular process;BP:cellular component organization or biogenesis;BP:cellular component organizationCC:cellular_component;CC:intracellular non-membrane-bounded organelle;CC:cellular anatomical entity;CC:intracellular organelle;CC:non-membrane-bounded o…	GO:0006996;GO:0007010;GO:0030029;GO:0030036;GO:0008150;GO:0009987;GO:0071840;GO:0016043GO:0005575;GO:0043232;GO:0110165;GO:0043229;GO:0043228;GO:0043226GO:0008092;GO:0051015;GO:0003779;GO:0044877;GO:0005488;GO:0005515;GO:0003674	K04437	FLNA	ocu05132;ocu05205;ocu04010;ocu04510	Salmonella infection;Proteoglycans in cancer;MAPK signaling pathway;Focal adhesion	COG5069	Z:Cytoskeleton	PF00630.23;PF16640.9;PF00307.35;PF19079.4	Filamin;Big_3_5;CH;CFSR	Filamin/ABP280 repeat;Bacterial Ig-like domain;Calponin homology;Collagen-flanked surface repeat	cytoplasmic
ENSOCUP00000021500	SIRT2	SIRT2	-	pep chromosome:OryCun2.0:5:892559:910567:1 gene:ENSOCUG00000027924 transcript:ENSOCUT00000029999 gene_biotype:protein_coding transcript_biotype:protein_coding gene_symbol:SIRT2 description:sirtuin 2 [Source:HGNC Symbol;Acc:HGNC:10886]	0.7975	-0.3264	0.02298	down	yes	1608.8646	2017.2754	2180.08959961	2008.9942627	1862.74230957	1474.31213379	1670.18041992	1682.10119629	MF:anion binding;MF:cation binding;MF:adenyl nucleotide binding;MF:nucleotide binding;MF:NAD binding;MF:ion binding;MF:small molecule binding;MF:catalytic activity;MF:transferase activity;MF:molecular_function;MF:binding;MF:NAD+ binding;MF:organic cyclic compound binding;MF:purine nucleotide binding;MF:metal ion binding;MF:heterocyclic compound binding;MF:nucleoside phosphate binding	GO:0043168;GO:0043169;GO:0030554;GO:0000166;GO:0051287;GO:0043167;GO:0036094;GO:0003824;GO:0016740;GO:0003674;GO:0005488;GO:0070403;GO:0097159;GO:0017076;GO:0046872;GO:1901363;GO:1901265	K11412	SIRT2, SIR2L2	ocu00760;ocu01100	Nicotinate and nicotinamide metabolism;Metabolic pathways	COG0846	K:Transcription	PF02146.21	SIR2	Sir2 family	cytoplasmic
ENSOCUP00000046996	PDLIM5	PDLIM5	100351774	pep chromosome:OryCun2.0:15:55258423:55476844:-1 gene:ENSOCUG00000009746 transcript:ENSOCUT00000058157 gene_biotype:protein_coding transcript_biotype:protein_coding gene_symbol:PDLIM5 description:PDZ and LIM domain 5 [Source:HGNC Symbol;Acc:HGNC:17468]	9.616	3.265	0.03599	up	yes	3243.1956	337.2622	377.94490761956	287.79860917641	346.043121338	2279.8972168	5112.9662184531	2336.7233408217	MF:cation binding;MF:metal ion binding;MF:molecular_function;MF:binding;MF:ion binding	GO:0043169;GO:0046872;GO:0003674;GO:0005488;GO:0043167	K19867	PDLIM5_6_7	------	------	ENOG410XRD4	O:Posttranslational modification, protein turnover, chaperones	PF00412.26;PF00595.28	LIM;PDZ	LIM domain;PDZ domain	cytoplasmic
ENSOCUP00000010344	EOGT	EOGT	100342123	pep chromosome:OryCun2.0:9:36370597:36407895:-1 gene:ENSOCUG00000012022 transcript:ENSOCUT00000012023 gene_biotype:protein_coding transcript_biotype:protein_coding gene_symbol:EOGT description:EGF domain specific O-linked N-acetylglucosamine transferase [Source:HGNC Symbol;Acc:HGNC:28526]	1.295	0.373	0.01393	up	yes	1963.0111	1516.2489	1595.75866699	1563.52331543	1389.46484375	1969.94165039	1811.44470215	2107.64697266	BP:nitrogen compound metabolic process;BP:peptidyl-amino acid modification;BP:protein glycosylation;BP:protein O-GlcNAcylation via threonine;BP:peptidyl-threonine modification;BP:organic substance metabolic process;BP:glycosylation;BP:macromolecule modification;BP:macromolecule glycosylation;BP:biological_process;BP:metabolic process;BP:organonitrogen compound metabolic process;BP:primary metabol…	GO:0006807;GO:0018193;GO:0006486;GO:0097370;GO:0018210;GO:0071704;GO:0070085;GO:0043412;GO:0043413;GO:0008150;GO:0008152;GO:1901564;GO:0044238;GO:0006493;GO:0019538;GO:0043170;GO:0018243;GO:0036211GO:0005788;GO:0110165;GO:0031974;GO:0043233;GO:0005575;GO:0070013GO:0003674;GO:0008375;GO:0016740;GO:0140096;GO:0003824;GO:0008194;GO:0097363;GO:0016757;GO:0016758	K18134	EOGT	ocu00514	Other types of O-glycan biosynthesis	ENOG410ZHQA	S:Function unknown	PF04577.18	Glyco_transf_61	Glycosyltransferase 61	ER
ENSOCUP00000028413	-	Amyloid beta precursor protein binding family B member 1 interacting protein	-	pep chromosome:OryCun2.0:16:2456397:2465482:1 gene:ENSOCUG00000037897 transcript:ENSOCUT00000037236 gene_biotype:protein_coding transcript_biotype:protein_coding	0.8223	-0.2823	0.03337	down	yes	1458.5828	1773.6874	1653.56408691	1876.27526855	1791.22290039	1560.25622559	1502.50598145	1312.98608398	BP:regulation of cell adhesion;BP:T cell activation;BP:leukocyte activation;BP:signal transduction;BP:immune system process;BP:T cell activation involved in immune response;BP:lymphocyte activation involved in immune response;BP:cell activation involved in immune response;BP:regulation of biological process;BP:leukocyte activation involved in immune response;BP:biological regulation;BP:positive r…	GO:0030155;GO:0042110;GO:0045321;GO:0007165;GO:0002376;GO:0002286;GO:0002285;GO:0002263;GO:0050789;GO:0002366;GO:0065007;GO:0048518;GO:0032501;GO:0009987;GO:0050794;GO:0001775;GO:0046649;GO:0008150;GO:0002291;GO:0045785;GO:0002252;GO:0048522GO:0016020;GO:0043229;GO:0043228;GO:0070161;GO:0005925;GO:0043226;GO:0030054;GO:0030055;GO:0005856;GO:0098802;GO:0110165;GO:0030027;GO:0042101;GO:0005886;GO:0…	K17704	APBB1IP, RIAM	ocu04015;ocu04611	Rap1 signaling pathway;Platelet activation	ENOG41122VJ;ENOG410XXC8	S:Function unknown;	------	------	------	cytoplasmic
ENSOCUP00000027084	MAVS	MAVS	100356540	pep chromosome:OryCun2.0:4:10718037:10729018:1 gene:ENSOCUG00000012269 transcript:ENSOCUT00000034035 gene_biotype:protein_coding transcript_biotype:protein_coding gene_symbol:MAVS description:mitochondrial antiviral signaling protein [Source:HGNC Symbol;Acc:HGNC:29233]	0.7918	-0.3368	0.01922	down	yes	1366.6493	1726.0416	1619.28637695	1788.78356934	1770.05480957	1319.98718262	1519.06665039	1260.89416504	BP:regulation of intracellular protein transport;BP:protein localization;BP:positive regulation of intracellular transport;BP:regulation of defense response to virus;BP:regulation of metabolic process;BP:regulation of transport;BP:regulation of intracellular transport;BP:positive regulation of response to stimulus;BP:regulation of response to stimulus;BP:positive regulation of defense response;BP…	GO:0033157;GO:0008104;GO:0032388;GO:0050688;GO:0019222;GO:0051049;GO:0032386;GO:0048584;GO:0048583;GO:0031349;GO:0007165;GO:0019220;GO:0031347;GO:0080090;GO:0051716;GO:0010604;GO:0043207;GO:0070727;GO:0009966;GO:0009967;GO:0009617;GO:0044419;GO:1900063;GO:0032728;GO:0048518;GO:0002682;GO:0033036;GO:0051050;GO:0060255;GO:2001141;GO:0033043;GO:0051707;GO:0010033;GO:0042325;GO:0070585;GO:0042327;GO:…	K12648	MAVS, IPS1	ocu04621;ocu04623;ocu04622;ocu05161;ocu05160;ocu05162;ocu05164;ocu05169;ocu05168;ocu05171	NOD-like receptor signaling pathway;Cytosolic DNA-sensing pathway;RIG-I-like receptor signaling pathway;Hepatitis B;Hepatitis C;Measles;Influenza A;Epstein-Barr virus infection;Herpes simplex virus 1 infection;Coronavirus disease - COVID-19	ENOG410Y2HK	U:Intracellular trafficking, secretion, and vesicular transport	PF16739.9	CARD_2	Caspase recruitment domain	cytoplasmic
ENSOCUP00000007948	-	IF rod domain-containing protein	100343422	pep chromosome:OryCun2.0:19:42431961:42435534:-1 gene:ENSOCUG00000009206 transcript:ENSOCUT00000009207 gene_biotype:protein_coding transcript_biotype:protein_coding	4.37	2.128	0.02952	up	yes	2456.6085	562.1356	515.671020508	954.593994141	216.141876221	1484.82043457	2576.8211212887	3308.18383789	CC:cellular_component;CC:supramolecular fiber;CC:polymeric cytoskeletal fiber;CC:supramolecular complex;CC:supramolecular polymer;CC:intermediate filament;CC:cellular anatomical entityMF:structural molecule activity;MF:molecular_function	GO:0005575;GO:0099512;GO:0099513;GO:0099080;GO:0099081;GO:0005882;GO:0110165GO:0005198;GO:0003674	K07604	KRT1	ocu05150;ocu04915	Staphylococcus aureus infection;Estrogen signaling pathway	ENOG4111D61	S:Function unknown	PF00038.25	Filament	Intermediate filament protein	cytoplasmic
ENSOCUP00000015191	KRT12	KRT12	100340434	pep chromosome:OryCun2.0:19:41933970:41942792:-1 gene:ENSOCUG00000017689 transcript:ENSOCUT00000017690 gene_biotype:protein_coding transcript_biotype:protein_coding gene_symbol:KRT12 description:keratin 12 [Source:HGNC Symbol;Acc:HGNC:6414]	0.1305	-2.938	0.002539	down	yes	337.6057	2587.05	3245.64160156	2170.8607608885	2344.64748762	341.55160882178	288.183258057	383.08228327941	BP:response to extracellular stimulus;BP:regulation of secretion;BP:regulation of transport;BP:regulation of secretion by cell;BP:response to starvation;BP:regulation of protein transport;BP:regulation of biological process;BP:cellular component organization or biogenesis;BP:regulation of protein localization;BP:cellular response to stimulus;BP:regulation of protein secretion;BP:regulation of cel…	GO:0009991;GO:0051046;GO:0051049;GO:1903530;GO:0042594;GO:0051223;GO:0050789;GO:0071840;GO:0032880;GO:0051716;GO:0050708;GO:0060341;GO:0097435;GO:0016043;GO:0065007;GO:0070201;GO:0071496;GO:0009987;GO:0050794;GO:0006950;GO:0008150;GO:0009267;GO:0007154;GO:0032879;GO:0006996;GO:0031668;GO:0031669;GO:0007010;GO:0045109;GO:0009605;GO:0045104;GO:0031667;GO:0045103;GO:0033554;GO:0050896GO:0099512;GO:0…	K07604	KRT1	ocu05150;ocu04915	Staphylococcus aureus infection;Estrogen signaling pathway	ENOG410Y9IV;ENOG410YGAC	S:Function unknown;Z:Cytoskeleton	PF00038.25	Filament	Intermediate filament protein	cytoplasmic
ENSOCUP00000048289	-	HMGN2 protein	-	pep chromosome:OryCun2.0:13:138891649:138893265:-1 gene:ENSOCUG00000032486 transcript:ENSOCUT00000051582 gene_biotype:protein_coding transcript_biotype:protein_coding	0.6169	-0.6969	0.03495	down	yes	1114.8454	1807.2974	1785.2206623304	1950.67675781	1685.9946340642	744.754577637	1140.0057423627	1459.77587891	CC:chromatin;CC:macromolecular complex;CC:intracellular membrane-bounded organelle;CC:protein-DNA complex;CC:nucleus;CC:cellular_component;CC:intracellular organelle;CC:membrane-bounded organelle;CC:organelle;CC:cellular anatomical entityMF:nucleosome binding;MF:organic cyclic compound binding;MF:heterocyclic compound binding;MF:chromatin DNA binding;MF:nucleosomal DNA binding;MF:molecular_functi…	GO:0000785;GO:0032991;GO:0043231;GO:0032993;GO:0005634;GO:0005575;GO:0043229;GO:0043227;GO:0043226;GO:0110165GO:0031491;GO:0097159;GO:1901363;GO:0031490;GO:0031492;GO:0003674;GO:0005488;GO:0003676;GO:0003677;GO:0044877;GO:0003682	K11300	HMGN2	------	------	ENOG410Z0UC	S:Function unknown	PF01101.22	HMG14_17	HMG14 and HMG17	nuclear
ENSOCUP00000000770	GALNTL6	Polypeptide N-acetylgalactosaminyltransferase	100355846	pep chromosome:OryCun2.0:2:49649960:50887595:1 gene:ENSOCUG00000000888 transcript:ENSOCUT00000000889 gene_biotype:protein_coding transcript_biotype:protein_coding gene_symbol:GALNTL6 description:polypeptide N-acetylgalactosaminyltransferase like 6 [Source:HGNC Symbol;Acc:HGNC:33844]	4.57	2.192	0.002398	up	yes	2213.9684	484.4428	553.48369210159	582.38485498346	317.459991455	2118.46630859	2666.9033815631	1856.5355541977	BP:nitrogen compound metabolic process;BP:protein glycosylation;BP:organic substance metabolic process;BP:glycosylation;BP:macromolecule modification;BP:macromolecule glycosylation;BP:biological_process;BP:metabolic process;BP:organonitrogen compound metabolic process;BP:primary metabolic process;BP:protein O-linked glycosylation;BP:protein metabolic process;BP:macromolecule metabolic process;BP:…	GO:0006807;GO:0006486;GO:0071704;GO:0070085;GO:0043412;GO:0043413;GO:0008150;GO:0008152;GO:1901564;GO:0044238;GO:0006493;GO:0019538;GO:0043170;GO:0036211GO:0043229;GO:0000139;GO:0043227;GO:0043226;GO:0031090;GO:0016020;GO:0110165;GO:0005794;GO:0098588;GO:0043231;GO:0005575GO:0030246;GO:0003674;GO:0005488;GO:0008376;GO:0004653;GO:0016740;GO:0140096;GO:0003824;GO:0008194;GO:0016757;GO:0016758	K00710	GALNT	ocu00512;ocu01100;ocu00514	Mucin type O-glycan biosynthesis;Metabolic pathways;Other types of O-glycan biosynthesis	ENOG410XPMK	S:Function unknown	PF00535.30;PF00652.26;PF02709.18	Glycos_transf_2;Ricin_B_lectin;Glyco_transf_7C	Glycosyl transferase family 2;Ricin-type beta-trefoil lectin domain;N-terminal domain of galactosyltransferase	Golgi apparatus
ENSOCUP00000026884	-	Cytosolic purine 5'-nucleotidase	100347769	pep chromosome:OryCun2.0:18:51047332:51154610:-1 gene:ENSOCUG00000009107 transcript:ENSOCUT00000033836 gene_biotype:protein_coding transcript_biotype:protein_coding	1.249	0.3208	0.01188	up	yes	1426.1673	1141.5312	1159.66772461	1097.05981445	1167.86621094	1449.01599121	1310.9197998	1518.56616211	BP:negative regulation of defense response to virus by host;BP:regulation of defense response to virus;BP:negative regulation of defense response to virus;BP:regulation of response to stimulus;BP:nucleotide catabolic process;BP:negative regulation of defense response;BP:deoxyribonucleoside monophosphate metabolic process;BP:small molecule metabolic process;BP:ribonucleoside monophosphate metaboli…	GO:0050689;GO:0050688;GO:0050687;GO:0048583;GO:0009166;GO:0031348;GO:0009162;GO:0044281;GO:0009161;GO:1901360;GO:0009169;GO:0048519;GO:0048585;GO:0000255;GO:0019439;GO:0046037;GO:0009170;GO:0046483;GO:0044248;GO:1901564;GO:1901565;GO:0009167;GO:0009128;GO:0006163;GO:0019637;GO:0002831;GO:0002832;GO:0006807;GO:0006195;GO:0046434;GO:0050789;GO:1901575;GO:0006204;GO:0009158;GO:0065007;GO:0031347;GO:…	K01081	E3.1.3.5	ocu00760;ocu00230;ocu00240;ocu01232;ocu01100	Nicotinate and nicotinamide metabolism;Purine metabolism;Pyrimidine metabolism;Nucleotide metabolism;Metabolic pathways	ENOG410XQAV	S:Function unknown	PF05761.18	5_nucleotid	5' nucleotidase family	cytoplasmic
ENSOCUP00000049380	-	Protein FAM136A	-	pep chromosome:OryCun2.0:13:38485904:38487048:1 gene:ENSOCUG00000005113 transcript:ENSOCUT00000005112 gene_biotype:protein_coding transcript_biotype:protein_coding	0.6429	-0.6373	0.03914	down	yes	987.1737	1535.6064	1734.58630371	1178.76025391	1693.47253418	993.96875	1037.97692871	929.575317383	CC:cytoplasm;CC:cellular_component;CC:cellular anatomical entity	GO:0005737;GO:0005575;GO:0110165	------	------	------	------	ENOG4111PBH	S:Function unknown	PF05811.17	DUF842	Eukaryotic protein of unknown function	cytoplasmic
ENSOCUP00000034876	CAPN3	Calpain-3	-	pep chromosome:OryCun2.0:17:29781670:29828844:-1 gene:ENSOCUG00000024481 transcript:ENSOCUT00000055194 gene_biotype:protein_coding transcript_biotype:protein_coding gene_symbol:CAPN3 description:calpain 3 [Source:HGNC Symbol;Acc:HGNC:1480]	3.296	1.721	0.007415	up	yes	1925.712	584.2912	509.42964548066	483.29033865798	760.153686523	1718.21435547	2428.2645551615	1630.657201844	BP:protein localization;BP:regulation of primary metabolic process;BP:regulation of metabolic process;BP:regulation of transport;BP:cellular response to oxygen-containing compound;BP:regulation of sequestering of calcium ion;BP:positive regulation of release of sequestered calcium ion into cytosol;BP:positive regulation of transmembrane transport;BP:regulation of ion transmembrane transport;BP:re…	GO:0008104;GO:0080090;GO:0019222;GO:0051049;GO:1901701;GO:0051282;GO:0051281;GO:0034764;GO:0034765;GO:0010556;GO:0034762;GO:0051716;GO:0010605;GO:0010604;GO:0070727;GO:0009966;GO:0045661;GO:0097264;GO:0048518;GO:0048519;GO:0033036;GO:0043122;GO:0033234;GO:0051050;GO:0060255;GO:0048583;GO:0014823;GO:0051592;GO:0050865;GO:0051090;GO:0030162;GO:0072657;GO:0010038;GO:2001141;GO:0051668;GO:0010035;GO:…	K08573	CAPN3	------	------	ENOG410XP0B	S:Function unknown	PF00648.25;PF01067.26;PF16648.9;PF00036.36;PF13405.10;PF13499.10;PF13833.10	Peptidase_C2;Calpain_III;Calpain_u2;EF-hand_1;EF-hand_6;EF-hand_7;EF-hand_8	Calpain family cysteine protease;Calpain large subunit, domain III;Unstructured region on Calpain-3;EF hand;EF-hand domain;EF-hand domain pair;EF-hand domain pair	cytoplasmic
ENSOCUP00000020542	MYLK2	MYLK2	-	pep chromosome:OryCun2.0:4:7419710:7434512:-1 gene:ENSOCUG00000017328 transcript:ENSOCUT00000022106 gene_biotype:protein_coding transcript_biotype:protein_coding gene_symbol:MYLK2 description:myosin light chain kinase 2 [Source:HGNC Symbol;Acc:HGNC:16243]	4.032	2.011	0.02334	up	yes	1887.0305	467.9885	372.24519044616	193.920074463	837.800109863	1956.39550781	1252.8386565277	2451.8574483679	BP:regulation of metabolic process;BP:regulation of transport;BP:regulation of intracellular transport;BP:muscle system process;BP:positive regulation of macromolecule metabolic process;BP:organic substance metabolic process;BP:cellular developmental process;BP:peptidyl-amino acid modification;BP:positive regulation of biological process;BP:muscle contraction;BP:regulation of muscle contraction;B…	GO:0019222;GO:0051049;GO:0032386;GO:0003012;GO:0010604;GO:0071704;GO:0048869;GO:0018193;GO:0048518;GO:0006936;GO:0006937;GO:0060255;GO:0003008;GO:1901564;GO:0019538;GO:0098916;GO:0060415;GO:0009893;GO:0009891;GO:0014816;GO:0006807;GO:0050789;GO:0065007;GO:0035914;GO:0009889;GO:0050794;GO:0043412;GO:0036211;GO:0008150;GO:0051239;GO:0010557;GO:0010556;GO:0099536;GO:0099537;GO:0008152;GO:0016310;GO:…	K00907	MYLK	ocu04022;ocu04371;ocu04020;ocu04510;ocu04611;ocu04810;ocu04921;ocu04270;ocu04971	cGMP-PKG signaling pathway;Apelin signaling pathway;Calcium signaling pathway;Focal adhesion;Platelet activation;Regulation of actin cytoskeleton;Oxytocin signaling pathway;Vascular smooth muscle contraction;Gastric acid secretion	ENOG410XRMJ	A:RNA processing and modification	PF00069.29;PF07714.21	Pkinase;PK_Tyr_Ser-Thr	Protein kinase domain;Protein tyrosine and serine/threonine kinase	cytoplasmic
ENSOCUP00000041092	PDLIM5	PDLIM5	100351774	pep chromosome:OryCun2.0:15:55342607:55476844:-1 gene:ENSOCUG00000009746 transcript:ENSOCUT00000062347 gene_biotype:protein_coding transcript_biotype:protein_coding gene_symbol:PDLIM5 description:PDZ and LIM domain 5 [Source:HGNC Symbol;Acc:HGNC:17468]	4.586	2.197	0.006218	up	yes	1899.5172	414.1735	337.41585418171	216.614959717	688.489624023	1505.57897949	1847.5733517278	2345.3992462195	------	------	K19867	PDLIM5_6_7	------	------	ENOG410XRD4	S:Function unknown	PF00595.28;PF17820.5	PDZ;PDZ_6	PDZ domain;PDZ domain	nuclear
ENSOCUP00000000516	DNAJC13	DNAJC13	-	pep scaffold:OryCun2.0:GL018771:98061:217390:-1 gene:ENSOCUG00000000587 transcript:ENSOCUT00000000593 gene_biotype:protein_coding transcript_biotype:protein_coding gene_symbol:DNAJC13 description:DnaJ heat shock protein family (Hsp40) member C13 [Source:HGNC Symbol;Acc:HGNC:30343]	1.249	0.3208	0.009238	up	yes	1214.2117	972.4069	1041.35534668	911.223999023	964.641357422	1158.8671875	1278.35302734	1205.41491699	BP:regulation of cellular localization;BP:regulation of transport;BP:regulation of intracellular transport;BP:regulation of biological process;BP:cellular component organization or biogenesis;BP:cellular component organization;BP:biological regulation;BP:regulation of early endosome to recycling endosome transport;BP:regulation of early endosome to late endosome transport;BP:organelle organizatio…	GO:0060341;GO:0051049;GO:0032386;GO:0050789;GO:0071840;GO:0016043;GO:0065007;GO:1902954;GO:2000641;GO:0006996;GO:1903649;GO:0009987;GO:0050794;GO:0008150;GO:0032879;GO:0007032;GO:0016050;GO:0060627GO:0010008;GO:0031090;GO:0016020;GO:0110165;GO:0098588;GO:0030659;GO:0012506;GO:0032991;GO:0005829;GO:0005575;GO:0031901;GO:0071203	K09533	DNAJC13	------	------	ENOG410XRI2	O:Posttranslational modification, protein turnover, chaperones	PF19432.3;PF14237.10;PF00226.35	RME-8_N;GYF_2;DnaJ	DNAJ protein RME-8 N-terminal;GYF domain 2;DnaJ domain	cytoplasmic
ENSOCUP00000006460	-	Cytochrome c oxidase subunit	-	pep scaffold:OryCun2.0:GL018752:872697:913073:-1 gene:ENSOCUG00000007471 transcript:ENSOCUT00000007469 gene_biotype:protein_coding transcript_biotype:protein_coding	3.27	1.709	0.003338	up	yes	1669.9987	510.6763	613.05895190981	470.35537023806	448.614654541	1750.19055176	1329.2929459299	1930.5124816913	BP:aerobic respiration;BP:generation of precursor metabolites and energy;BP:oxidative phosphorylation;BP:cellular process;BP:cellular respiration;BP:metabolic process;BP:energy derivation by oxidation of organic compounds;BP:cellular metabolic process;BP:biological_processCC:respiratory chain complex;CC:cytochrome complex;CC:inner mitochondrial membrane protein complex;CC:mitochondrial respirator…	GO:0009060;GO:0006091;GO:0006119;GO:0009987;GO:0045333;GO:0008152;GO:0015980;GO:0044237;GO:0008150GO:0098803;GO:0070069;GO:0098800;GO:0005751;GO:1902494;GO:0045277;GO:0032991;GO:0005575;GO:0098796;GO:0098798GO:0003674;GO:0016491;GO:0003824	K02266	COX6A	ocu05020;ocu04932;ocu05208;ocu00190;ocu04714;ocu01100;ocu05010;ocu05012;ocu05014;ocu05016;ocu05415;ocu05022;ocu04260	Prion disease;Non-alcoholic fatty liver disease;Chemical carcinogenesis - reactive oxygen species;Oxidative phosphorylation;Thermogenesis;Metabolic pathways;Alzheimer disease;Parkinson disease;Amyotrophic lateral sclerosis;Huntington disease;Diabetic cardiomyopathy;Pathways of neurodegeneration - multiple diseases;Cardiac muscle contraction	ENOG411253X	S:Function unknown	PF02046.19	COX6A	Cytochrome c oxidase subunit VIa	mitochondrial
ENSOCUP00000011404	STAC3	STAC3	100357356	pep scaffold:OryCun2.0:GL018714:411600:418131:-1 gene:ENSOCUG00000013251 transcript:ENSOCUT00000013248 gene_biotype:protein_coding transcript_biotype:protein_coding gene_symbol:STAC3 description:SH3 and cysteine rich domain 3 [Source:HGNC Symbol;Acc:HGNC:28423]	2.39	1.257	0.03389	up	yes	1523.8862	637.5627	620.99623466329	638.97900238716	652.712768555	1568.61096191	1984.1577024877	1018.8898253181	BP:regulation of transport;BP:cell development;BP:muscle system process;BP:positive regulation of transmembrane transport;BP:regulation of ion transmembrane transport;BP:positive regulation of ion transmembrane transport;BP:regulation of transmembrane transport;BP:cellular developmental process;BP:positive regulation of molecular function;BP:positive regulation of biological process;BP:muscle con…	GO:0051049;GO:0048468;GO:0003012;GO:0034764;GO:0034765;GO:0034767;GO:0034762;GO:0048869;GO:0044093;GO:0048518;GO:0006936;GO:0051050;GO:0003009;GO:0003008;GO:0098916;GO:0032414;GO:0032411;GO:0032412;GO:0050789;GO:0065007;GO:1904427;GO:0065009;GO:1903076;GO:0050794;GO:0008150;GO:0022898;GO:2001259;GO:2001257;GO:0099536;GO:0099537;GO:0006941;GO:0023052;GO:1903829;GO:0032880;GO:0032409;GO:0032502;GO:…	K23713	STAC3	------	------	ENOG410YWV2	S:Function unknown	PF07653.21;PF00018.32;PF14604.10;PF00130.26;PF16664.9	SH3_2;SH3_1;SH3_9;C1_1;STAC2_u1	Variant SH3 domain;SH3 domain;Variant SH3 domain;Phorbol esters/diacylglycerol binding domain;Unstructured on SH3 and cysteine-rich domain-containing protein 2	cytoplasmic
ENSOCUP00000000179	-	Magnesium transporter protein 1	100358908	pep chromosome:OryCun2.0:X:69581295:69629047:-1 gene:ENSOCUG00000000203 transcript:ENSOCUT00000000202 gene_biotype:protein_coding transcript_biotype:protein_coding description:magnesium transporter 1 [Source:HGNC Symbol;Acc:HGNC:28880]	1.208	0.2726	0.02052	up	yes	1177.6642	974.5792	894.049438477	993.870849609	1035.81726074	1232.82519531	1187.07519531	1113.09216309	BP:multicellular organismal process;BP:neurological system process;BP:biological_process;BP:system process;BP:cognitionCC:endoplasmic reticulum membrane;CC:cellular_component;CC:organelle membrane;CC:membrane;CC:cellular anatomical entity;CC:catalytic complex;CC:transferase complex;CC:oligosaccharyltransferase complex;CC:macromolecular complex;CC:membrane protein complexMF:molecular_function;MF:i…	GO:0032501;GO:0050877;GO:0008150;GO:0003008;GO:0050890GO:0005789;GO:0005575;GO:0031090;GO:0016020;GO:0110165;GO:1902494;GO:1990234;GO:0008250;GO:0032991;GO:0098796GO:0003674;GO:0015318;GO:0005215;GO:0046873;GO:0008324;GO:0015095;GO:0022890;GO:0015075;GO:0022857	K19478	MAGT1, TUSC3	ocu00513;ocu00510;ocu04141	Various types of N-glycan biosynthesis;N-Glycan biosynthesis;Protein processing in endoplasmic reticulum	ENOG410XR1F	U:Intracellular trafficking, secretion, and vesicular transport	PF04756.17	OST3_OST6	OST3 / OST6 family, transporter family	ER
ENSOCUP00000000709	VPS51	Vacuolar protein sorting-associated protein 51 homolog	-	pep scaffold:OryCun2.0:GL018942:149287:168186:1 gene:ENSOCUG00000000816 transcript:ENSOCUT00000000816 gene_biotype:protein_coding transcript_biotype:protein_coding gene_symbol:VPS51 description:VPS51 subunit of GARP complex [Source:HGNC Symbol;Acc:HGNC:1172]	0.7837	-0.3516	0.03057	down	yes	932.1227	1189.4261	1178.84155273	1237.58789062	1151.84875488	836.188476562	1078.39746094	881.782165527	BP:protein localization;BP:organic hydroxy compound transport;BP:sterol transport;BP:lipid transport;BP:cholesterol transport;BP:cellular catabolic process;BP:lysosomal transport;BP:anatomical structure morphogenesis;BP:cellular component organization or biogenesis;BP:intracellular protein transport;BP:cellular component organization;BP:nitrogen compound transport;BP:organic substance transport;B…	GO:0008104;GO:0015850;GO:0015918;GO:0006869;GO:0030301;GO:0044248;GO:0007041;GO:0009653;GO:0071840;GO:0006886;GO:0016043;GO:0071705;GO:0071702;GO:0016482;GO:0032502;GO:0016197;GO:0009887;GO:0009987;GO:0070727;GO:0006914;GO:0006810;GO:0006605;GO:0045184;GO:0008150;GO:0007034;GO:0042147;GO:0051649;GO:0051668;GO:0051234;GO:0009056;GO:0051179;GO:0051641;GO:0006996;GO:0046907;GO:0007030;GO:0033036;GO:…	K20296	ANG2, VPS51	------	------	ENOG410XPIF	S:Function unknown	PF08700.15;PF15469.10;PF06148.15;PF04124.16	VPS51_Exo84_N;Sec5;COG2;Dor1	Vps51/EXO84/COG1 N-terminal;Exocyst complex component Sec5;COG;Dor1-like family	cytoplasmic
ENSOCUP00000025308	-	-	-	pep scaffold:OryCun2.0:GL018901:477350:478407:1 gene:ENSOCUG00000025086 transcript:ENSOCUT00000031881 gene_biotype:protein_coding transcript_biotype:protein_coding	1.269	0.3437	0.04834	up	yes	1181.4596	931.2355	1005.77905273	821.914489746	966.013000488	1312.83227539	1077.1282959	1154.41809082	BP:cellular component assembly;BP:macromolecular complex subunit organization;BP:cellular component organization or biogenesis;BP:mitochondrial respiratory chain complex I assembly;BP:NADH dehydrogenase complex assembly;BP:cellular component organization;BP:macromolecular complex assembly;BP:mitochondrial respiratory chain complex assembly;BP:cellular process;BP:biological_processCC:organelle env…	GO:0022607;GO:0043933;GO:0071840;GO:0032981;GO:0010257;GO:0016043;GO:0065003;GO:0033108;GO:0009987;GO:0008150GO:0031970;GO:0031974;GO:1990204;GO:0031090;GO:0110165;GO:0016020;GO:0098803;GO:0098800;GO:0005758;GO:0005747;GO:1902495;GO:0098796;GO:1990351;GO:0031966;GO:0070013;GO:0045271;GO:0032991;GO:0043233;GO:0030964;GO:0019866;GO:1902494;GO:0005743;GO:0005575;GO:0070469;GO:0098798GO:0003674;GO:00…	K03963	NDUFB7	ocu05020;ocu04932;ocu05208;ocu00190;ocu04723;ocu04714;ocu01100;ocu05010;ocu05012;ocu05014;ocu05016;ocu05415;ocu05022	Prion disease;Non-alcoholic fatty liver disease;Chemical carcinogenesis - reactive oxygen species;Oxidative phosphorylation;Retrograde endocannabinoid signaling;Thermogenesis;Metabolic pathways;Alzheimer disease;Parkinson disease;Amyotrophic lateral sclerosis;Huntington disease;Diabetic cardiomyopathy;Pathways of neurodegeneration - multiple diseases	ENOG411230N	I:Lipid transport and metabolism	------	------	------	cytoplasmic
ENSOCUP00000034894	MYBPC1	MYBPC1	-	pep chromosome:OryCun2.0:4:80905923:80989887:1 gene:ENSOCUG00000009276 transcript:ENSOCUT00000053180 gene_biotype:protein_coding transcript_biotype:protein_coding gene_symbol:MYBPC1 description:myosin binding protein C, slow type [Source:HGNC Symbol;Acc:HGNC:7549]	5.278	2.4	7.828E-5	up	yes	1730.7811	327.9292	373.08338028002	237.43188304609	373.272216797	1594.81567383	1838.4903293632	1759.0372263044	------	------	K12557	MYBPC1	------	------	ENOG4110AYI	O:Posttranslational modification, protein turnover, chaperones	PF07679.20;PF13927.10;PF00041.25;PF00047.29;PF13895.10;PF18362.5	I-set;Ig_3;fn3;ig;Ig_2;THB	Immunoglobulin I-set domain;Immunoglobulin domain;Fibronectin type III domain;Immunoglobulin domain;Immunoglobulin domain;Tri-helix bundle domain	cytoplasmic
ENSOCUP00000048635	COL4A2	COL4A2	-	pep chromosome:OryCun2.0:8:111654339:111791972:1 gene:ENSOCUG00000013276 transcript:ENSOCUT00000058356 gene_biotype:protein_coding transcript_biotype:protein_coding gene_symbol:COL4A2 description:collagen type IV alpha 2 chain [Source:HGNC Symbol;Acc:HGNC:2203]	1.208	0.2726	0.04405	up	yes	1120.6969	928.0115	1009.31732178	827.979492188	946.737792969	1140.80200195	1177.30310059	1043.9855957	BP:signal transduction;BP:cell surface receptor signaling pathway;BP:enzyme linked receptor protein signaling pathway;BP:transmembrane receptor protein tyrosine kinase signaling pathway;BP:organic cyclic compound biosynthetic process;BP:cellular component organization or biogenesis;BP:cellular developmental process;BP:response to growth factor;BP:negative regulation of biological process;BP:respo…	GO:0007165;GO:0007166;GO:0007167;GO:0007169;GO:1901362;GO:0071840;GO:0048869;GO:0070848;GO:0048519;GO:0014823;GO:0046483;GO:0030198;GO:0048646;GO:0019438;GO:0022603;GO:0038063;GO:0038065;GO:0008152;GO:1901342;GO:0006807;GO:0050789;GO:1901576;GO:0016043;GO:0065007;GO:1901360;GO:0018130;GO:0050793;GO:0050794;GO:0008150;GO:0051239;GO:0034654;GO:0035987;GO:0016070;GO:0044271;GO:0050896;GO:0009059;GO:…	K06237	COL4A	ocu05222;ocu04933;ocu04512;ocu04510;ocu04926;ocu05200;ocu05165;ocu04974;ocu05146;ocu04151	Small cell lung cancer;AGE-RAGE signaling pathway in diabetic complications;ECM-receptor interaction;Focal adhesion;Relaxin signaling pathway;Pathways in cancer;Human papillomavirus infection;Protein digestion and absorption;Amoebiasis;PI3K-Akt signaling pathway	ENOG410XNMM	E:Amino acid transport and metabolism	PF01391.22;PF01413.23	Collagen;C4	Collagen triple helix repeat;C-terminal tandem repeated domain in type 4 procollagen	extracellular
ENSOCUP00000049874	-	DSBA domain-containing protein	-	pep chromosome:OryCun2.0:7:8851545:8855606:-1 gene:ENSOCUG00000029426 transcript:ENSOCUT00000041362 gene_biotype:protein_coding transcript_biotype:protein_coding	0.7298	-0.4544	0.03865	down	yes	857.1867	1174.5113	1158.33996582	1219.12902832	1146.06494141	695.898681641	1046.39257812	829.268737793	BP:cell differentiation;BP:organic substance metabolic process;BP:cellular developmental process;BP:glutathione metabolic process;BP:epithelial cell differentiation;BP:developmental process;BP:cellular process;BP:biological_process;BP:metabolic processCC:microbody;CC:intracellular organelle;CC:membrane-bounded organelle;CC:organelle;CC:cytoplasm;CC:peroxisome;CC:mitochondrion;CC:cellular anatomic…	GO:0030154;GO:0071704;GO:0048869;GO:0006749;GO:0030855;GO:0032502;GO:0009987;GO:0008150;GO:0008152GO:0042579;GO:0043229;GO:0043227;GO:0043226;GO:0005737;GO:0005777;GO:0005739;GO:0110165;GO:0043231;GO:0005575GO:0003674;GO:0016491;GO:0004364;GO:0016765;GO:0016740;GO:0016684;GO:0016209;GO:0003824;GO:0004601;GO:0004602	K13299	GSTK1	ocu01100;ocu05204;ocu00480;ocu04146;ocu00980;ocu00982	Metabolic pathways;Chemical carcinogenesis - DNA adducts;Glutathione metabolism;Peroxisome;Metabolism of xenobiotics by cytochrome P450;Drug metabolism - cytochrome P450	COG3917	Q:Secondary metabolites biosynthesis, transport and catabolism	PF01323.24	DSBA	DSBA-like thioredoxin domain	peroxisomal
ENSOCUP00000047871	ENO1	Phosphopyruvate hydratase	-	pep chromosome:OryCun2.0:13:141108430:141127785:1 gene:ENSOCUG00000010086 transcript:ENSOCUT00000050592 gene_biotype:protein_coding transcript_biotype:protein_coding gene_symbol:ENO1 description:enolase 1 [Source:HGNC Symbol;Acc:HGNC:3350]	2.446	1.29	0.0134	up	yes	1419.12	580.209	960.61842657484	437.49691761906	342.511688232	1471.81005859	1320.1811884373	1465.3687035615	BP:carboxylic acid metabolic process;BP:generation of precursor metabolites and energy;BP:pyruvate metabolic process;BP:glycolytic process;BP:organic substance catabolic process;BP:organic substance metabolic process;BP:cellular process;BP:monocarboxylic acid metabolic process;BP:biological_process;BP:metabolic process;BP:oxoacid metabolic process;BP:carbohydrate metabolic process;BP:catabolic pr…	GO:0019752;GO:0006091;GO:0006090;GO:0006096;GO:1901575;GO:0071704;GO:0009987;GO:0032787;GO:0008150;GO:0008152;GO:0043436;GO:0005975;GO:0009056;GO:0044238;GO:0006082;GO:0016052;GO:0044237;GO:0044281GO:1902494;GO:0000015;GO:0032991;GO:0005575GO:0003674;GO:0005488;GO:0043169;GO:0016829;GO:0000287;GO:0043167;GO:0046872;GO:0004634;GO:0003824;GO:0016835;GO:0016836	K01689	ENO, eno	ocu01100;ocu03018;ocu01230;ocu00010;ocu01200;ocu04066	Metabolic pathways;RNA degradation;Biosynthesis of amino acids;Glycolysis / Gluconeogenesis;Carbon metabolism;HIF-1 signaling pathway	COG0148	G:Carbohydrate transport and metabolism	PF00113.26;PF03952.20;PF13378.10	Enolase_C;Enolase_N;MR_MLE_C	Enolase, C-terminal TIM barrel domain;Enolase, N-terminal domain;Enolase C-terminal domain-like	cytoplasmic
ENSOCUP00000003905	JADE1	JADE1	-	pep chromosome:OryCun2.0:15:104572006:104614099:1 gene:ENSOCUG00000004521 transcript:ENSOCUT00000004522 gene_biotype:protein_coding transcript_biotype:protein_coding gene_symbol:JADE1 description:jade family PHD finger 1 [Source:HGNC Symbol;Acc:HGNC:30027]	0.3276	-1.61	0.0002325	down	yes	490.386	1497.0613	1631.6063847565	1496.16625977	1363.4111518657	527.011352539	453.70828017603	490.43850708	BP:regulation of primary metabolic process;BP:regulation of metabolic process;BP:negative regulation of response to stimulus;BP:regulation of response to stimulus;BP:regulation of Wnt signaling pathway;BP:negative regulation of G1/S transition of mitotic cell cycle;BP:negative regulation of signal transduction;BP:regulation of signal transduction;BP:negative regulation of biological process;BP:re…	GO:0080090;GO:0019222;GO:0048585;GO:0048583;GO:0030111;GO:2000134;GO:0009968;GO:0009966;GO:0048519;GO:0060255;GO:0006275;GO:0060828;GO:1901990;GO:0050789;GO:0007346;GO:0065007;GO:2000278;GO:0009889;GO:0050794;GO:1901987;GO:0008150;GO:0045786;GO:1901988;GO:0030178;GO:0010556;GO:0051128;GO:0023057;GO:1901991;GO:0010648;GO:0023051;GO:0010646;GO:0010564;GO:0001558;GO:2000045;GO:0031326;GO:0031323;GO:…	K11347	JADE1, PHF17	------	------	COG5141	S:Function unknown	PF13832.10;PF13771.10;PF13831.10;PF00628.33;PF10513.13	zf-HC5HC2H_2;zf-HC5HC2H;PHD_2;PHD;EPL1	PHD-zinc-finger like domain;PHD-like zinc-binding domain;PHD-finger;PHD-finger;Enhancer of polycomb-like	ER
ENSOCUP00000018374	SGCA	SGCA	-	pep chromosome:OryCun2.0:19:37496947:37508002:-1 gene:ENSOCUG00000026736 transcript:ENSOCUT00000028833 gene_biotype:protein_coding transcript_biotype:protein_coding gene_symbol:SGCA description:sarcoglycan alpha [Source:HGNC Symbol;Acc:HGNC:10805]	1.674	0.7433	0.008844	up	yes	1222.597	730.1334	837.65245722608	657.09161377	695.656188965	1251.52685547	1058.75158691	1357.5125485244	CC:cytoplasm;CC:cytoskeleton;CC:macromolecular complex;CC:plasma membrane protein complex;CC:intracellular non-membrane-bounded organelle;CC:sarcoglycan complex;CC:membrane;CC:cellular_component;CC:membrane protein complex;CC:intracellular organelle;CC:non-membrane-bounded organelle;CC:plasma membrane;CC:sarcolemma;CC:organelle;CC:cellular anatomical entityMF:cation binding;MF:ion binding;MF:mole…	GO:0005737;GO:0005856;GO:0032991;GO:0098797;GO:0043232;GO:0016012;GO:0016020;GO:0005575;GO:0098796;GO:0043229;GO:0043228;GO:0005886;GO:0042383;GO:0043226;GO:0110165GO:0043169;GO:0043167;GO:0003674;GO:0005509;GO:0046872;GO:0005488	K12565	SGCA	ocu05414;ocu05416;ocu05410;ocu05412	Dilated cardiomyopathy;Viral myocarditis;Hypertrophic cardiomyopathy;Arrhythmogenic right ventricular cardiomyopathy	ENOG4110FPC	S:Function unknown	PF05510.17	Sarcoglycan_2	Sarcoglycan alpha/epsilon N-terminal domain	cytoplasmic
ENSOCUP00000003314	FAM83B	FAM83B	-	pep chromosome:OryCun2.0:12:44840726:44932145:1 gene:ENSOCUG00000003822 transcript:ENSOCUT00000003822 gene_biotype:protein_coding transcript_biotype:protein_coding gene_symbol:FAM83B description:family with sequence similarity 83 member B [Source:HGNC Symbol;Acc:HGNC:21357]	0.6526	-0.6157	0.03201	down	yes	763.2786	1169.5796	1003.66174316	1343.66162109	1161.41552734	738.175598145	910.304748535	641.35559082	BP:positive regulation of cell communication;BP:positive regulation of response to stimulus;BP:regulation of response to stimulus;BP:regulation of epidermal growth factor receptor signaling pathway;BP:positive regulation of signaling;BP:regulation of signaling;BP:positive regulation of ERBB signaling pathway;BP:regulation of ERBB signaling pathway;BP:regulation of cell communication;BP:regulation…	GO:0010647;GO:0048584;GO:0048583;GO:0042058;GO:0023056;GO:0023051;GO:1901186;GO:1901184;GO:0010646;GO:0050789;GO:0009966;GO:0009967;GO:0045742;GO:0048518;GO:0065007;GO:0008283;GO:0009987;GO:0050794;GO:0008150;GO:0048522GO:0005737;GO:0016020;GO:0110165;GO:0005575GO:0019899;GO:0003674;GO:0005488;GO:0043548;GO:0005154;GO:0019901;GO:0019900;GO:0036313;GO:0036312;GO:0070851;GO:0005515;GO:0005102	K23930	FAM83	------	------	ENOG410ZVMG	O:Posttranslational modification, protein turnover, chaperones	PF07894.16;PF13091.10	FAM83;PLDc_2	FAM83 A-H;PLD-like domain	cytoplasmic
ENSOCUP00000002439	VPS13C	VPS13C	-	pep chromosome:OryCun2.0:17:10208112:10407982:1 gene:ENSOCUG00000002801 transcript:ENSOCUT00000002814 gene_biotype:protein_coding transcript_biotype:protein_coding gene_symbol:VPS13C description:vacuolar protein sorting 13 homolog C [Source:HGNC Symbol;Acc:HGNC:23594]	1.26	0.3334	0.004249	up	yes	1047.5929	831.7229	810.518859863	814.776489258	869.87322998	1044.52355957	1103.68395996	994.571044922	BP:regulation of catabolic process;BP:negative regulation of parkin-mediated mitophagy in response to mitochondrial depolarization;BP:regulation of cellular catabolic process;BP:regulation of organelle organization;BP:response to stimulus;BP:negative regulation of response to stimulus;BP:regulation of response to stimulus;BP:regulation of cellular component organization;BP:regulation of mitochond…	GO:0009894;GO:1905090;GO:0031329;GO:0033043;GO:0050896;GO:0048585;GO:0048583;GO:0051128;GO:0010821;GO:0032868;GO:0050789;GO:0007005;GO:0010243;GO:0009719;GO:0019222;GO:0010033;GO:0016043;GO:1905089;GO:0065007;GO:0071840;GO:1901698;GO:0071702;GO:0048519;GO:0010506;GO:0016241;GO:0009987;GO:0031323;GO:0006810;GO:0050794;GO:0006869;GO:0008150;GO:0042221;GO:0051234;GO:0051179;GO:0043434;GO:1901700;GO:…	K19525	VPS13A_C	------	------	COG5043	U:Intracellular trafficking, secretion, and vesicular transport	PF16910.9;PF16908.9;PF16909.9;PF06650.16;PF12624.11;PF21679.1;PF09333.15	VPS13_mid_rpt;VPS13_ext_chorein;VPS13_DH-like;VPS13_VAB;Chorein_N;VPS13_C;ATG2-VPS13_C	VPS13, central RBG modules;Vacuolar sorting-associated protein 13, extended-chorein;Vacuolar-sorting-associated 13 protein, DH-like domain;Vacuolar-sorting associated protein 13, adaptor binding domain;VPS13-like, N-terminal;Intermembrane lipid transfer protein VPS13, C-terminal;ATG2/VPS13, C terminal domain	cytoplasmic
ENSOCUP00000026696	-	UBC core domain-containing protein	-	pep chromosome:OryCun2.0:1:122834615:122835099:1 gene:ENSOCUG00000029520 transcript:ENSOCUT00000033649 gene_biotype:protein_coding transcript_biotype:protein_coding	0.761	-0.394	0.01916	down	yes	809.4837	1063.7121	1145.89929199	965.006103516	1080.23083496	728.340942383	861.380249023	838.729858398	BP:embryonic morphogenesis;BP:cell development;BP:nitrogen compound metabolic process;BP:cell division;BP:anatomical structure morphogenesis;BP:embryonic heart tube elongation;BP:morphogenesis of an epithelium;BP:protein modification by small protein conjugation;BP:cellular developmental process;BP:protein modification by small protein conjugation or removal;BP:peptidyl-amino acid modification;BP…	GO:0048598;GO:0048468;GO:0006807;GO:0051301;GO:0009653;GO:0036306;GO:0002009;GO:0032446;GO:0048869;GO:0070647;GO:0018193;GO:0001947;GO:0048729;GO:0019538;GO:0060562;GO:0032502;GO:0035239;GO:0044238;GO:0043687;GO:0009987;GO:0043412;GO:0036211;GO:0008150;GO:0008152;GO:0060216;GO:0007059;GO:0016925;GO:0071704;GO:0003143;GO:1901564;GO:0022402;GO:0048856;GO:0043170;GO:0018205;GO:0030097GO:0043229;GO:0…	K10577	UBE2I, UBC9	ocu05206;ocu04064;ocu03013;ocu04120	MicroRNAs in cancer;NF-kappa B signaling pathway;Nucleocytoplasmic transport;Ubiquitin mediated proteolysis	COG5078	J:Translation, ribosomal structure and biogenesis	PF00179.30	UQ_con	Ubiquitin-conjugating enzyme	cytoplasmic
ENSOCUP00000009879	IVNS1ABP	IVNS1ABP	-	pep scaffold:OryCun2.0:GL018801:522449:539819:1 gene:ENSOCUG00000011491 transcript:ENSOCUT00000011489 gene_biotype:protein_coding transcript_biotype:protein_coding gene_symbol:IVNS1ABP description:influenza virus NS1A binding protein [Source:HGNC Symbol;Acc:HGNC:16951]	1.572	0.6526	0.003282	up	yes	1098.3693	698.8231	821.792785645	636.160644531	638.51574707	1091.30102539	1074.3223877	1129.48461914	BP:negative regulation of apoptotic signaling pathway;BP:regulation of primary metabolic process;BP:regulation of metabolic process;BP:regulation of apoptotic signaling pathway;BP:negative regulation of response to stimulus;BP:regulation of response to stimulus;BP:signal transduction;BP:negative regulation of cellular process;BP:organic cyclic compound biosynthetic process;BP:organic cyclic compo…	GO:2001234;GO:0080090;GO:0019222;GO:2001233;GO:0048585;GO:0048583;GO:0007165;GO:0048523;GO:1901362;GO:1901360;GO:0010605;GO:0043207;GO:0009966;GO:0009615;GO:0044419;GO:0048519;GO:0006383;GO:0060255;GO:0051707;GO:0046483;GO:0009607;GO:0009605;GO:0023057;GO:0019438;GO:1901873;GO:0009892;GO:1901874;GO:0035556;GO:1901576;GO:0065007;GO:0018130;GO:0050794;GO:0008150;GO:0008152;GO:1902532;GO:1902531;GO:…	K15046	IVNS1ABP, NS1BP	------	------	ENOG410XNX8	S:Function unknown	PF01344.29;PF13964.10;PF07646.19;PF13415.10;PF13418.10;PF00651.35;PF13854.10;PF07707.19	Kelch_1;Kelch_6;Kelch_2;Kelch_3;Kelch_4;BTB;Kelch_5;BACK	Kelch motif;Kelch motif;Kelch motif;Galactose oxidase, central domain;Galactose oxidase, central domain;BTB/POZ domain;Kelch motif;BTB And C-terminal Kelch	nuclear
ENSOCUP00000025521	SYNPO2L	SYNPO2L	-	pep chromosome:OryCun2.0:18:13771854:13776419:1 gene:ENSOCUG00000025335 transcript:ENSOCUT00000023454 gene_biotype:protein_coding transcript_biotype:protein_coding gene_symbol:SYNPO2L description:synaptopodin 2 like [Source:HGNC Symbol;Acc:HGNC:23532]	2.078	1.055	0.00596	up	yes	1209.3858	581.9649	388.001617432	638.87652031996	719.016479492	1096.50390625	1219.2357387139	1312.4177449626	BP:positive regulation of cellular component organization;BP:regulation of organelle organization;BP:positive regulation of organelle organization;BP:regulation of signaling;BP:regulation of Ras protein signal transduction;BP:regulation of actomyosin structure organization;BP:actin cytoskeleton organization;BP:regulation of cellular component organization;BP:positive regulation of signaling;BP:po…	GO:0051130;GO:0033043;GO:0010638;GO:0023051;GO:0046578;GO:0110020;GO:0030036;GO:0051128;GO:0023056;GO:0035025;GO:0035023;GO:0010647;GO:0009653;GO:0050789;GO:0071840;GO:0031032;GO:0032231;GO:0032233;GO:0010646;GO:0009966;GO:0051496;GO:0051495;GO:0051493;GO:0051492;GO:0016043;GO:0065007;GO:0048518;GO:0046579;GO:0032502;GO:0051056;GO:0009887;GO:0048584;GO:0030029;GO:0048583;GO:0032970;GO:0050794;GO:…	------	------	------	------	ENOG410ZJ02	O:Posttranslational modification, protein turnover, chaperones	------	------	------	cytoplasmic
ENSOCUP00000008474	SLC46A2	SLC46A2	100357705	pep chromosome:OryCun2.0:1:456516:465848:1 gene:ENSOCUG00000009840 transcript:ENSOCUT00000009837 gene_biotype:protein_coding transcript_biotype:protein_coding gene_symbol:SLC46A2 description:solute carrier family 46 member 2 [Source:HGNC Symbol;Acc:HGNC:16055]	3.152	1.656	0.01137	up	yes	1349.3946	428.0971	343.08106778891	232.959182739	708.250976562	1237.12341309	1646.4390075398	1164.6213586196	BP:regulation of T cell apoptotic process;BP:negative regulation of T cell apoptotic process;BP:positive regulation of response to stimulus;BP:regulation of response to stimulus;BP:positive regulation of defense response;BP:regulation of defense response;BP:response to external biotic stimulus;BP:lymphocyte homeostasis;BP:positive regulation of signal transduction;BP:interspecies interaction betw…	GO:0070232;GO:0070233;GO:0048584;GO:0048583;GO:0031349;GO:0031347;GO:0043207;GO:0002260;GO:0009967;GO:0044419;GO:0048513;GO:0048518;GO:0065007;GO:0070229;GO:0070228;GO:1901679;GO:0015711;GO:1903706;GO:0023056;GO:0009607;GO:0048872;GO:0048871;GO:0070428;GO:0070426;GO:0070424;GO:0002376;GO:1903790;GO:0002831;GO:0002833;GO:0042981;GO:0050789;GO:1901264;GO:0051503;GO:0043029;GO:0002684;GO:0002682;GO:…	K14614	SLC46A2	------	------	ENOG410YS8M	U:Intracellular trafficking, secretion, and vesicular transport	PF07690.20	MFS_1	Major Facilitator Superfamily	plasma membrane
ENSOCUP00000011538	-	C-C motif chemokine	103351517	pep chromosome:OryCun2.0:19:23792082:23794357:1 gene:ENSOCUG00000013412 transcript:ENSOCUT00000013408 gene_biotype:protein_coding transcript_biotype:protein_coding description:C-C motif chemokine ligand 13 [Source:HGNC Symbol;Acc:HGNC:10611]	4.156	2.055	0.001601	up	yes	1427.8319	343.5307	325.855316162	372.310028076	332.42678833	1246.4721145276	1329.76135254	1707.2623764653	BP:cytokine-mediated signaling pathway;BP:regulation of transport;BP:negative regulation of response to stimulus;BP:positive regulation of response to stimulus;BP:regulation of response to stimulus;BP:regulation of glial cell apoptotic process;BP:regulation of neuron apoptotic process;BP:negative regulation of neuron apoptotic process;BP:signal transduction;BP:cell surface receptor signaling path…	GO:0019221;GO:0051049;GO:0048585;GO:0048584;GO:0048583;GO:0034350;GO:0043523;GO:0043524;GO:0007165;GO:0007166;GO:0060326;GO:0098771;GO:0071840;GO:0043065;GO:0051716;GO:2000134;GO:0042330;GO:0002687;GO:0009966;GO:0009967;GO:0055074;GO:0002684;GO:0090279;GO:2000403;GO:0048518;GO:0002682;GO:0042127;GO:0030595;GO:0140131;GO:0006935;GO:0051050;GO:0034351;GO:0050680;GO:0008360;GO:1904035;GO:0023052;GO:…	------	------	------	------	ENOG410YXJU	O:Posttranslational modification, protein turnover, chaperones	PF00048.24	IL8	Small cytokines	extracellular
ENSOCUP00000011317	KLHL40	KLHL40	-	pep chromosome:OryCun2.0:9:1601117:1610225:-1 gene:ENSOCUG00000013151 transcript:ENSOCUT00000013146 gene_biotype:protein_coding transcript_biotype:protein_coding gene_symbol:KLHL40 description:kelch like family member 40 [Source:HGNC Symbol;Acc:HGNC:30372]	4.342	2.118	0.004366	up	yes	1430.8321	329.5487	316.42988926565	37.9441719055	634.272033691	1587.37341309	1333.5848873598	1371.5379121021	------	------	K10473	KBTBD5_10	------	------	ENOG410XNX8	S:Function unknown	PF01344.29;PF00651.35;PF07707.19;PF13964.10;PF13418.10;PF13415.10;PF07646.19	Kelch_1;BTB;BACK;Kelch_6;Kelch_4;Kelch_3;Kelch_2	Kelch motif;BTB/POZ domain;BTB And C-terminal Kelch;Kelch motif;Galactose oxidase, central domain;Galactose oxidase, central domain;Kelch motif	cytoplasmic
ENSOCUP00000022483	CUX2	Homeobox protein cut-like	-	pep chromosome:OryCun2.0:21:7388092:7450940:1 gene:ENSOCUG00000021923 transcript:ENSOCUT00000024525 gene_biotype:protein_coding transcript_biotype:protein_coding gene_symbol:CUX2 description:cut like homeobox 2 [Source:HGNC Symbol;Acc:HGNC:19347]	0.7083	-0.4976	0.01207	down	yes	722.5069	1020.0373	1038.77282715	1020.5596364087	1000.7795767136	589.710144043	769.14589082662	808.664550781	BP:regulation of primary metabolic process;BP:regulation of metabolic process;BP:positive regulation of cell junction assembly;BP:short-term memory;BP:positive regulation of response to stimulus;BP:regulation of response to stimulus;BP:memory;BP:behavior;BP:learning or memory;BP:regulation of cell projection organization;BP:positive regulation of cell projection organization;BP:cellular response …	GO:0080090;GO:0019222;GO:1901890;GO:0007614;GO:0048584;GO:0048583;GO:0007613;GO:0007610;GO:0007611;GO:0031344;GO:0031346;GO:0051716;GO:0010605;GO:0009966;GO:0009967;GO:0060998;GO:0060999;GO:0099175;GO:0010720;GO:0099177;GO:0048518;GO:0048519;GO:0042127;GO:1901888;GO:0060255;GO:0010976;GO:0010975;GO:2001141;GO:0050804;GO:0010033;GO:0003008;GO:0022604;GO:0042391;GO:0009892;GO:0009893;GO:0009890;GO:…	K09313	CUTL	------	------	ENOG410XPKP;ENOG410XPRP	O:Posttranslational modification, protein turnover, chaperones;	PF02376.19;PF00046.33	CUT;Homeodomain	CUT domain;Homeodomain	nuclear
ENSOCUP00000006215	AP4E1	AP-4 complex subunit epsilon	100347677	pep chromosome:OryCun2.0:17:21508200:21593860:-1 gene:ENSOCUG00000007193 transcript:ENSOCUT00000007194 gene_biotype:protein_coding transcript_biotype:protein_coding gene_symbol:AP4E1 description:adaptor related protein complex 4 subunit epsilon 1 [Source:HGNC Symbol;Acc:HGNC:573]	0.5718	-0.8064	0.03626	down	yes	620.7788	1085.6123	957.321716309	1057.3256586784	1242.189509244	754.54564686903	371.69135531725	736.099487305	BP:protein localization;BP:cellular macromolecule localization;BP:intracellular protein transport;BP:nitrogen compound transport;BP:organic substance transport;BP:macromolecule localization;BP:transport;BP:cellular process;BP:establishment of protein localization;BP:biological_process;BP:establishment of localization in cell;BP:establishment of localization;BP:localization;BP:cellular localizatio…	GO:0008104;GO:0070727;GO:0006886;GO:0071705;GO:0071702;GO:0033036;GO:0006810;GO:0009987;GO:0045184;GO:0008150;GO:0051649;GO:0051234;GO:0051179;GO:0051641;GO:0046907;GO:0015031;GO:0016192GO:0043229;GO:0030119;GO:0043227;GO:0043226;GO:0110165;GO:0005794;GO:0030124;GO:0032991;GO:0043231;GO:0005575;GO:0098796	K12400	AP4E1	ocu04142	Lysosome	ENOG410XPKK	U:Intracellular trafficking, secretion, and vesicular transport	PF01602.24;PF14807.10	Adaptin_N;AP4E_app_platf	Adaptin N terminal region;Adaptin AP4 complex epsilon appendage platform	cytoplasmic
ENSOCUP00000013215	METTL21C	METTL21C	-	pep chromosome:OryCun2.0:8:104293841:104306115:-1 gene:ENSOCUG00000015392 transcript:ENSOCUT00000015381 gene_biotype:protein_coding transcript_biotype:protein_coding gene_symbol:METTL21C description:methyltransferase like 21C [Source:HGNC Symbol;Acc:HGNC:33717]	1.52	0.6041	0.04717	up	yes	1013.51	666.9788	736.02761493461	684.94395960114	579.964782715	1133.62695312	1119.9274390264	786.97558425744	BP:methylation;BP:biological_process;BP:metabolic processCC:intracellular organelle;CC:membrane-bounded organelle;CC:organelle;CC:cytoplasm;CC:nucleus;CC:cellular anatomical entity;CC:macromolecular complex;CC:intracellular membrane-bounded organelle;CC:cellular_componentMF:heat shock protein binding;MF:lysine N-methyltransferase activity;MF:protein-lysine N-methyltransferase activity;MF:protein …	GO:0032259;GO:0008150;GO:0008152GO:0043229;GO:0043227;GO:0043226;GO:0005737;GO:0005634;GO:0110165;GO:0032991;GO:0043231;GO:0005575GO:0031072;GO:0016278;GO:0016279;GO:0008276;GO:0003674;GO:0005488;GO:0008168;GO:0016740;GO:0016741;GO:0008757;GO:0140096;GO:0003824;GO:0008170;GO:0005515	K21805	METTL21C	------	------	ENOG410ZZ2F;COG0500	S:Function unknown;Q:Secondary metabolites biosynthesis, transport and catabolism	PF10294.13;PF13489.10	Methyltransf_16;Methyltransf_23	Lysine methyltransferase;Methyltransferase domain	cytoplasmic
ENSOCUP00000005586	PRKAG2	PRKAG2	-	pep chromosome:OryCun2.0:13:12964009:13274884:-1 gene:ENSOCUG00000006463 transcript:ENSOCUT00000006462 gene_biotype:protein_coding transcript_biotype:protein_coding gene_symbol:PRKAG2 description:protein kinase AMP-activated non-catalytic subunit gamma 2 [Source:HGNC Symbol;Acc:HGNC:9386]	1.292	0.3696	0.02532	up	yes	945.5343	731.9902	726.870910645	651.284790039	817.815002441	1020.88781738	899.076538086	916.63848877	BP:regulation of kinase activity;BP:regulation of phosphate metabolic process;BP:regulation of primary metabolic process;BP:regulation of metabolic process;BP:regulation of transport;BP:nucleobase-containing compound metabolic process;BP:positive regulation of peptidyl-threonine phosphorylation;BP:nucleotide biosynthetic process;BP:small molecule metabolic process;BP:small molecule biosynthetic p…	GO:0043549;GO:0019220;GO:0080090;GO:0019222;GO:0051049;GO:0006139;GO:0010800;GO:0009165;GO:0044281;GO:0044283;GO:1901362;GO:0034762;GO:0051716;GO:0010605;GO:0010604;GO:0055086;GO:0044093;GO:0044092;GO:0048518;GO:0048519;GO:0009206;GO:0009205;GO:0009201;GO:0060255;GO:0046034;GO:0045859;GO:0031668;GO:0032787;GO:0031669;GO:0043436;GO:0046483;GO:0042325;GO:0042327;GO:0042326;GO:1901564;GO:0019216;GO:…	K07200	PRKAG	ocu04931;ocu04371;ocu04213;ocu04936;ocu04710;ocu04910;ocu04922;ocu04714;ocu04920;ocu04921;ocu04068;ocu04152;ocu04932;ocu04211;ocu04530;ocu05410	Insulin resistance;Apelin signaling pathway;Longevity regulating pathway - multiple species;Alcoholic liver disease;Circadian rhythm;Insulin signaling pathway;Glucagon signaling pathway;Thermogenesis;Adipocytokine signaling pathway;Oxytocin signaling pathway;FoxO signaling pathway;AMPK signaling pathway;Non-alcoholic fatty liver disease;Longevity regulating pathway;Tight junction;Hypertrophic car…	COG0517	S:Function unknown	PF00571.32	CBS	CBS domain	cytoplasmic
ENSOCUP00000015925	HLA-DMA	HLA	-	pep chromosome:OryCun2.0:12:23467875:23469906:-1 gene:ENSOCUG00000022573 transcript:ENSOCUT00000026174 gene_biotype:protein_coding transcript_biotype:protein_coding gene_symbol:HLA-DMA description:major histocompatibility complex, class II, DM alpha [Source:HGNC Symbol;Acc:HGNC:4934]	1.414	0.4998	0.01625	up	yes	965.6507	683.0455	658.60402185667	699.38433231002	691.148071289	1060.1879527808	829.645263672	1007.1187965466	BP:cellular component assembly;BP:macromolecular complex subunit organization;BP:immune system process;BP:antigen processing and presentation of peptide antigen;BP:regulation of biological process;BP:cellular component organization or biogenesis;BP:antigen processing and presentation of peptide antigen via MHC class I;BP:cellular component organization;BP:macromolecular complex assembly;BP:regula…	GO:0022607;GO:0043933;GO:0002376;GO:0048002;GO:0050789;GO:0071840;GO:0002474;GO:0016043;GO:0065003;GO:0002682;GO:0065007;GO:0019882;GO:0009987;GO:0008150;GO:0006955;GO:0002501;GO:0002504;GO:0002503;GO:0050896;GO:0002250GO:0010008;GO:0031090;GO:0005765;GO:0016020;GO:0005774;GO:0098588;GO:0110165;GO:0009986;GO:0030659;GO:0012506;GO:0042611;GO:0042613;GO:0042612;GO:0032991;GO:0005575;GO:0031902;GO:0…	K06752	MHC2	ocu04514;ocu05323;ocu05322;ocu05321;ocu05320;ocu05150;ocu05152;ocu05140;ocu04640;ocu04659;ocu05310;ocu05330;ocu05332;ocu05164;ocu05166;ocu05169;ocu05168;ocu05416;ocu05145;ocu04940;ocu04612;ocu04672;ocu04658;ocu04145	Cell adhesion molecules;Rheumatoid arthritis;Systemic lupus erythematosus;Inflammatory bowel disease;Autoimmune thyroid disease;Staphylococcus aureus infection;Tuberculosis;Leishmaniasis;Hematopoietic cell lineage;Th17 cell differentiation;Asthma;Allograft rejection;Graft-versus-host disease;Influenza A;Human T-cell leukemia virus 1 infection;Epstein-Barr virus infection;Herpes simplex virus 1 in…	ENOG410YJDD	U:Intracellular trafficking, secretion, and vesicular transport	PF00993.24;PF07654.19	MHC_II_alpha;C1-set	Class II histocompatibility antigen, alpha domain;Immunoglobulin C1-set domain	cytoplasmic
ENSOCUP00000040400	MYH4	MYH4	-	pep chromosome:OryCun2.0:19:9090817:9113453:1 gene:ENSOCUG00000029652 transcript:ENSOCUT00000059457 gene_biotype:protein_coding transcript_biotype:protein_coding gene_symbol:MYH4 description:myosin heavy chain 4 [Source:HGNC Symbol;Acc:HGNC:7574]	5.918	2.565	0.02497	up	yes	1347.464	227.682	210.4353243049	92.6887130737	379.921844482	1076.54882812	1964.3203125	1001.5229257552	BP:muscle system process;BP:multicellular organismal process;BP:muscle contraction;BP:biological_process;BP:system processCC:supramolecular fiber;CC:myofibril;CC:non-membrane-bounded organelle;CC:organelle;CC:cellular_component;CC:myosin filament;CC:myosin complex;CC:cellular anatomical entity;CC:macromolecular complex;CC:intracellular non-membrane-bounded organelle;CC:intracellular organelle;CC:…	GO:0003012;GO:0032501;GO:0006936;GO:0008150;GO:0003008GO:0099512;GO:0030016;GO:0043228;GO:0043226;GO:0005575;GO:0032982;GO:0016459;GO:0110165;GO:0032991;GO:0043232;GO:0043229;GO:0099080;GO:0099081;GO:0043292GO:0035639;GO:0044877;GO:0005488;GO:0003676;GO:0005524;GO:0000166;GO:1901265;GO:0043168;GO:1901363;GO:0003779;GO:0043167;GO:0017076;GO:0003774;GO:0051015;GO:0036094;GO:0032555;GO:0008092;GO:00…	K24220	MYH1s	ocu04814	Motor proteins	COG5022	S:Function unknown	PF00063.25;PF01576.23;PF02736.23	Myosin_head;Myosin_tail_1;Myosin_N	Myosin head;Myosin tail;Myosin N-terminal SH3-like domain	nuclear
ENSOCUP00000015619	HYI	Putative hydroxypyruvate isomerase	-	pep chromosome:OryCun2.0:13:123216498:123218945:1 gene:ENSOCUG00000021143 transcript:ENSOCUT00000024015 gene_biotype:protein_coding transcript_biotype:protein_coding gene_symbol:HYI description:hydroxypyruvate isomerase (putative) [Source:HGNC Symbol;Acc:HGNC:26948]	0.7132	-0.4876	0.009186	down	yes	637.9542	894.4722	919.02911377	854.629760742	909.757873535	539.690673828	707.457275391	666.714782715	MF:isomerase activity;MF:catalytic activity;MF:molecular_function;MF:hydroxypyruvate isomerase activity;MF:intramolecular oxidoreductase activity, interconverting aldoses and ketoses;MF:intramolecular oxidoreductase activity	GO:0016853;GO:0003824;GO:0003674;GO:0008903;GO:0016861;GO:0016860	K01816	hyi, gip	ocu01100;ocu00630	Metabolic pathways;Glyoxylate and dicarboxylate metabolism	COG3622	G:Carbohydrate transport and metabolism	PF01261.28	AP_endonuc_2	Xylose isomerase-like TIM barrel	mitochondrial
ENSOCUP00000011278	COX7A1	COX7A1	-	pep scaffold:OryCun2.0:GL018786:882135:883422:-1 gene:ENSOCUG00000013103 transcript:ENSOCUT00000013099 gene_biotype:protein_coding transcript_biotype:protein_coding gene_symbol:COX7A1 description:cytochrome c oxidase subunit 7A1 [Source:HGNC Symbol;Acc:HGNC:2287]	1.909	0.9328	0.03347	up	yes	1002.738	525.2823	707.97057719097	476.69405593253	391.182403564	1124.02697754	769.90540350805	1114.2817035906	BP:cellular component assembly;BP:regulation of metabolic process;BP:macromolecular complex subunit organization;BP:regulation of cellular metabolic process;BP:regulation of biological process;BP:aerobic respiration;BP:generation of precursor metabolites and energy;BP:mitochondrion organization;BP:regulation of generation of precursor metabolites and energy;BP:regulation of aerobic respiration;BP…	GO:0022607;GO:0019222;GO:0043933;GO:0031323;GO:0050789;GO:0009060;GO:0006091;GO:0007005;GO:0043467;GO:1903715;GO:0016043;GO:0065003;GO:0022900;GO:0065007;GO:0071840;GO:0022904;GO:0009987;GO:0019646;GO:0050794;GO:0043457;GO:0008150;GO:0008152;GO:0006996;GO:0015980;GO:0097250;GO:0006123;GO:0002082;GO:0044237;GO:0045333GO:0043229;GO:0005739;GO:0043227;GO:0043226;GO:0005575;GO:0098803;GO:0098800;GO:0…	K02270	COX7A	ocu05020;ocu04932;ocu05208;ocu00190;ocu04714;ocu01100;ocu05010;ocu05012;ocu05014;ocu05016;ocu05415;ocu05022;ocu04260	Prion disease;Non-alcoholic fatty liver disease;Chemical carcinogenesis - reactive oxygen species;Oxidative phosphorylation;Thermogenesis;Metabolic pathways;Alzheimer disease;Parkinson disease;Amyotrophic lateral sclerosis;Huntington disease;Diabetic cardiomyopathy;Pathways of neurodegeneration - multiple diseases;Cardiac muscle contraction	ENOG410ZCEG	O:Posttranslational modification, protein turnover, chaperones	PF02238.19	COX7a	Cytochrome c oxidase subunit VII	mitochondrial
ENSOCUP00000004131	NHLRC3	NHLRC3	100355236	pep scaffold:OryCun2.0:GL018719:2017953:2028045:1 gene:ENSOCUG00000004777 transcript:ENSOCUT00000004776 gene_biotype:protein_coding transcript_biotype:protein_coding gene_symbol:NHLRC3 description:NHL repeat containing 3 [Source:HGNC Symbol;Acc:HGNC:33751]	0.7316	-0.4509	0.02315	down	yes	637.3013	871.056	903.811218262	759.11706543	950.239807129	691.334411621	635.960266113	584.60925293	BP:negative regulation of metabolic process;BP:metabolic process;BP:regulation of metabolic process;BP:negative regulation of cellular biosynthetic process;BP:regulation of cellular biosynthetic process;BP:negative regulation of cellular metabolic process;BP:regulation of cellular metabolic process;BP:regulation of macromolecule biosynthetic process;BP:nitrogen compound metabolic process;BP:negat…	GO:0009892;GO:0008152;GO:0019222;GO:0031327;GO:0031326;GO:0031324;GO:0031323;GO:0010556;GO:0006807;GO:0048519;GO:0043632;GO:0050789;GO:0080090;GO:0051172;GO:1901575;GO:0009890;GO:0043161;GO:0051246;GO:0071704;GO:0065007;GO:0010608;GO:0006508;GO:0010468;GO:0044238;GO:0060255;GO:0009889;GO:0019941;GO:0051248;GO:0034249;GO:0034248;GO:0008150;GO:0030163;GO:0010605;GO:0050794;GO:0009056;GO:0009057;GO:…	------	------	------	------	ENOG410ZCFR	S:Function unknown	PF01436.25;PF08450.16	NHL;SGL	NHL repeat;SMP-30/Gluconolactonase/LRE-like region	lysosomal
ENSOCUP00000013227	LSM1	U6 snRNA-associated Sm-like protein LSm1	100353471	pep scaffold:OryCun2.0:GL018706:5254966:5267275:1 gene:ENSOCUG00000002507 transcript:ENSOCUT00000015394 gene_biotype:protein_coding transcript_biotype:protein_coding gene_symbol:STAR description:steroidogenic acute regulatory protein [Source:HGNC Symbol;Acc:HGNC:11359]	1.391	0.4761	0.03859	up	yes	877.1953	630.4253	718.635314941	697.918151855	474.722442627	902.767272949	831.971435547	896.847045898	BP:histone mRNA catabolic process;BP:regulation of metabolic process;BP:organic cyclic compound metabolic process;BP:organic cyclic compound catabolic process;BP:negative regulation of macromolecule metabolic process;BP:cellular developmental process;BP:negative regulation of neuron differentiation;BP:regulation of neuron differentiation;BP:negative regulation of biological process;BP:regulation …	GO:0071044;GO:0019222;GO:1901360;GO:1901361;GO:0010605;GO:0048869;GO:0045665;GO:0045664;GO:0048519;GO:0060255;GO:0046483;GO:0019827;GO:0019439;GO:0009892;GO:0009890;GO:0010629;GO:0006807;GO:0050789;GO:1901575;GO:0065007;GO:0050793;GO:0009889;GO:0046700;GO:0098727;GO:0008150;GO:0008152;GO:0034655;GO:0050794;GO:0016070;GO:0016071;GO:0044270;GO:0010556;GO:0010558;GO:0030154;GO:0008334;GO:0044248;GO:…	K12620	LSM1	ocu03018	RNA degradation	ENOG411224Q	K:Transcription	PF01423.26	LSM	LSM domain	cytoplasmic
ENSOCUP00000023416	ARHGEF10L	ARHGEF10L	-	pep scaffold:OryCun2.0:GL018915:213449:329322:1 gene:ENSOCUG00000023182 transcript:ENSOCUT00000028377 gene_biotype:protein_coding transcript_biotype:protein_coding gene_symbol:ARHGEF10L description:Rho guanine nucleotide exchange factor 10 like [Source:HGNC Symbol;Acc:HGNC:25540]	0.7529	-0.4095	0.01916	down	yes	646.7572	859.035	812.887573242	959.903320312	804.314208984	617.187561035	694.315612793	628.768493652	MF:enzyme regulator activity;MF:guanyl-nucleotide exchange factor activity;MF:GTPase regulator activity;MF:molecular_function;MF:molecular function regulator;MF:nucleoside-triphosphatase regulator activity	GO:0030234;GO:0005085;GO:0030695;GO:0003674;GO:0098772;GO:0060589	K16727	ARHGEF10	------	------	ENOG410ZJK1	T:Signal transduction mechanisms	PF19056.4;PF19057.4;PF00621.24	WD40_2;PH_19;RhoGEF	WD40 repeated domain;PH domain;RhoGEF domain	cytoplasmic
ENSOCUP00000030036	SIAE	SIAE	-	pep chromosome:OryCun2.0:1:92571551:92618374:1 gene:ENSOCUG00000003036 transcript:ENSOCUT00000061523 gene_biotype:protein_coding transcript_biotype:protein_coding gene_symbol:SIAE description:sialic acid acetylesterase [Source:HGNC Symbol;Acc:HGNC:18187]	0.6873	-0.541	0.04419	down	yes	603.907	878.6307	997.012634277	915.046936035	723.832641602	636.648864746	668.131286621	506.940765381	BP:regulation of biological process;BP:organic substance metabolic process;BP:regulation of immune system process;BP:biological regulation;BP:biological_process;BP:metabolic process;BP:primary metabolic process;BP:carbohydrate metabolic processCC:lytic vacuole;CC:intracellular organelle;CC:membrane-bounded organelle;CC:lysosome;CC:vacuole;CC:organelle;CC:cellular anatomical entity;CC:intracellula…	GO:0050789;GO:0071704;GO:0002682;GO:0065007;GO:0008150;GO:0008152;GO:0044238;GO:0005975GO:0000323;GO:0043229;GO:0043227;GO:0005764;GO:0005773;GO:0043226;GO:0110165;GO:0043231;GO:0005575GO:0034338;GO:0008126;GO:0003674;GO:0001681;GO:0016787;GO:0016788;GO:0003824;GO:0052689	K05970	SIAE	------	------	ENOG410XQ2Q	S:Function unknown	PF03629.22	SASA	Carbohydrate esterase, sialic acid-specific acetylesterase	cytoplasmic
ENSOCUP00000000863	PMEL	PKD domain-containing protein	-	pep chromosome:OryCun2.0:4:39506620:39516232:-1 gene:ENSOCUG00000000999 transcript:ENSOCUT00000000999 gene_biotype:protein_coding transcript_biotype:protein_coding gene_symbol:PMEL description:Oryctolagus cuniculus premelanosome protein (PMEL), mRNA. [Source:RefSeq mRNA;Acc:NM_001297728]	2.194	1.134	0.02966	up	yes	1014.1745	462.1581	236.241546631	521.67560718387	628.557189941	910.259765625	881.14572974157	1251.11791992	BP:metabolic process;BP:regulation of metabolic process;BP:positive regulation of cellular biosynthetic process;BP:pigment granule organization;BP:melanosome organization;BP:regulation of cellular metabolic process;BP:cellular biosynthetic process;BP:regulation of biological process;BP:cellular metabolic process;BP:positive regulation of cellular metabolic process;BP:cellular component organizati…	GO:0008152;GO:0019222;GO:0031328;GO:0048753;GO:0032438;GO:0031323;GO:0044249;GO:0050789;GO:0044237;GO:0031325;GO:0071840;GO:0048023;GO:1901576;GO:0042440;GO:0044550;GO:1901362;GO:0016043;GO:0048021;GO:0050794;GO:0071704;GO:0065007;GO:1901360;GO:0031326;GO:0048518;GO:0006582;GO:0046189;GO:0009889;GO:0009987;GO:0006725;GO:0009893;GO:0009058;GO:0008150;GO:0042438;GO:0018958;GO:0009891;GO:0046148;GO:…	K17304	PMEL, SILV	------	------	ENOG410Z44K	U:Intracellular trafficking, secretion, and vesicular transport	PF20433.2;PF00801.24;PF18911.4	PKAT_KLD;PKD;PKD_4	PKAT, KLD domain;PKD domain;PKD domain	plasma membrane
ENSOCUP00000013011	GLB1L	GLB1L	100351245	pep chromosome:OryCun2.0:7:160478958:160486744:-1 gene:ENSOCUG00000015139 transcript:ENSOCUT00000015139 gene_biotype:protein_coding transcript_biotype:protein_coding gene_symbol:GLB1L description:galactosidase beta 1 like [Source:HGNC Symbol;Acc:HGNC:28129]	0.6799	-0.5566	0.04257	down	yes	595.4145	875.7184	765.491210938	991.42388916	870.240234375	495.02520752	729.310119629	561.90826416	BP:primary metabolic process;BP:organic substance metabolic process;BP:biological_process;BP:metabolic process;BP:carbohydrate metabolic processCC:cellular_component;CC:lytic vacuole;CC:intracellular membrane-bounded organelle;CC:vacuole;CC:lysosome;CC:intracellular organelle;CC:membrane-bounded organelle;CC:organelle;CC:cellular anatomical entityMF:galactosidase activity;MF:hydrolase activity;MF…	GO:0044238;GO:0071704;GO:0008150;GO:0008152;GO:0005975GO:0005575;GO:0000323;GO:0043231;GO:0005773;GO:0005764;GO:0043229;GO:0043227;GO:0043226;GO:0110165GO:0015925;GO:0016787;GO:0003674;GO:0016798;GO:0003824;GO:0004565;GO:0004553	K25543	GLB1L	------	------	COG1874	G:Carbohydrate transport and metabolism	PF01301.23;PF21317.1;PF21467.1;PF02449.19	Glyco_hydro_35;BetaGal_ABD_1;BetaGal_gal-bd;Glyco_hydro_42	Glycosyl hydrolases family 35;Beta-galactosidase, first all-beta domain;Beta-galactosidase, galactose-binding domain;Beta-galactosidase	lysosomal
ENSOCUP00000020313	CASP10	CASP10	100101580	pep chromosome:OryCun2.0:7:141930671:141965379:1 gene:ENSOCUG00000004510 transcript:ENSOCUT00000022904 gene_biotype:protein_coding transcript_biotype:protein_coding gene_symbol:CASP10 description:caspase 10 [Source:HGNC Symbol;Acc:HGNC:1500]	1.764	0.8189	0.04292	up	yes	932.5852	528.6221	399.157806396	677.36227996865	509.3463074668	1054.7959450702	709.330322266	1033.6292925213	BP:macrophage differentiation;BP:positive regulation of cell communication;BP:cell differentiation;BP:apoptotic signaling pathway;BP:extrinsic apoptotic signaling pathway;BP:nitrogen compound metabolic process;BP:cell surface receptor signaling pathway;BP:positive regulation of intracellular signal transduction;BP:myeloid leukocyte differentiation;BP:regulation of apoptotic process;BP:cell death;…	GO:0030225;GO:0010647;GO:0030154;GO:0097190;GO:0097191;GO:0006807;GO:0007166;GO:1902533;GO:0002573;GO:0042981;GO:0008219;GO:0008625;GO:0010646;GO:0048869;GO:0048584;GO:0050789;GO:0023051;GO:0071704;GO:0043067;GO:0065007;GO:0009967;GO:0048518;GO:0006508;GO:0043123;GO:0032502;GO:0006915;GO:0023056;GO:0048583;GO:0009987;GO:0050794;GO:0008150;GO:0008152;GO:1901564;GO:1902531;GO:0002521;GO:0009966;GO:…	K04400	CASP10	ocu04210;ocu04668;ocu05152;ocu05161;ocu04622	Apoptosis;TNF signaling pathway;Tuberculosis;Hepatitis B;RIG-I-like receptor signaling pathway	ENOG410ZQIE	S:Function unknown	PF00656.26;PF01335.25	Peptidase_C14;DED	Caspase domain;Death effector domain	cytoplasmic
ENSOCUP00000024583	TRDN	Triadin	-	pep chromosome:OryCun2.0:12:112386124:112778801:-1 gene:ENSOCUG00000008064 transcript:ENSOCUT00000029612 gene_biotype:protein_coding transcript_biotype:protein_coding gene_symbol:TRDN description:Oryctolagus cuniculus triadin (TRDN), mRNA. [Source:RefSeq mRNA;Acc:NM_001082743]	3.544	1.825	0.02997	up	yes	1093.773	308.6205	369.12262840319	400.36142594744	156.377593994	1380.07678223	649.20900805492	1252.0332094428	CC:cellular_component;CC:organelle membrane;CC:bounding membrane of organelle;CC:membrane;CC:endoplasmic reticulum membrane;CC:sarcoplasmic reticulum membrane;CC:cellular anatomical entityMF:molecular_function;MF:binding;MF:protein binding;MF:receptor binding	GO:0005575;GO:0031090;GO:0098588;GO:0016020;GO:0005789;GO:0033017;GO:0110165GO:0003674;GO:0005488;GO:0005515;GO:0005102	K23449	TRDN	ocu04020;ocu04260	Calcium signaling pathway;Cardiac muscle contraction	ENOG410YQIE	U:Intracellular trafficking, secretion, and vesicular transport	PF05279.15	Asp-B-Hydro_N	Aspartyl beta-hydroxylase N-terminal region	plasma membrane
ENSOCUP00000015669	-	15 kDa protein A	100009166	pep chromosome:OryCun2.0:9:15281456:15284085:-1 gene:ENSOCUG00000025236 transcript:ENSOCUT00000026191 gene_biotype:protein_coding transcript_biotype:protein_coding description:15 kDa protein A [Source:UniProtKB/Swiss-Prot;Acc:P26202]	1.799	0.8472	0.03893	up	yes	894.0993	497.0601	287.791259766	620.827575684	582.561340332	975.393981934	737.345336914	969.558532715	BP:defense response to bacterium;BP:response to external biotic stimulus;BP:response to bacterium;BP:interspecies interaction between organisms;BP:defense response;BP:response to stress;BP:defense response to other organism;BP:response to other organism;BP:response to biotic stimulus;BP:response to external stimulus;BP:response to stimulus;BP:biological_processCC:extracellular space;CC:cellular a…	GO:0042742;GO:0043207;GO:0009617;GO:0044419;GO:0006952;GO:0006950;GO:0098542;GO:0051707;GO:0009607;GO:0009605;GO:0050896;GO:0008150GO:0005615;GO:0110165;GO:0005575;GO:0005576GO:0004866;GO:0003674;GO:0004857;GO:0098772;GO:0061135;GO:0030234;GO:0061134;GO:0030414;GO:0004869	------	------	------	------	ENOG41115HM	S:Function unknown	PF00666.21	Cathelicidins	Cathelicidin	extracellular
ENSOCUP00000014354	MRPS10	28S ribosomal protein S10, mitochondrial	100338156	pep chromosome:OryCun2.0:12:31770169:31782363:-1 gene:ENSOCUG00000016697 transcript:ENSOCUT00000016695 gene_biotype:protein_coding transcript_biotype:protein_coding gene_symbol:MRPS10 description:mitochondrial ribosomal protein S10 [Source:HGNC Symbol;Acc:HGNC:14502]	2.168	1.116	0.005389	up	yes	935.9301	431.662	593.979797363	324.268005371	376.738250732	1000.884132611	861.42661537525	945.479492188	CC:macromolecular complex;CC:intracellular membrane-bounded organelle;CC:organellar small ribosomal subunit;CC:ribonucleoprotein complex;CC:mitochondrion;CC:ribosomal subunit;CC:cellular_component;CC:intracellular organelle;CC:small ribosomal subunit;CC:mitochondrial small ribosomal subunit;CC:membrane-bounded organelle;CC:organelle;CC:cellular anatomical entity;CC:mitochondrial protein complex	GO:0032991;GO:0043231;GO:0000314;GO:1990904;GO:0005739;GO:0044391;GO:0005575;GO:0043229;GO:0015935;GO:0005763;GO:0043227;GO:0043226;GO:0110165;GO:0098798	K02946	RP-S10, MRPS10, rpsJ	ocu03010	Ribosome	COG0051	J:Translation, ribosomal structure and biogenesis	PF00338.26	Ribosomal_S10	Ribosomal protein S10p/S20e	mitochondrial
ENSOCUP00000026935	-	HBS1-like protein	-	pep chromosome:OryCun2.0:12:125372909:125455585:-1 gene:ENSOCUG00000011619 transcript:ENSOCUT00000033887 gene_biotype:protein_coding transcript_biotype:protein_coding	1.218	0.2845	0.02713	up	yes	731.1254	600.4766	651.931762695	583.829040527	565.669128418	755.548156738	675.332397461	762.495605469	BP:regulation of primary metabolic process;BP:regulation of metabolic process;BP:signal transduction;BP:organic cyclic compound metabolic process;BP:organic cyclic compound catabolic process;BP:negative regulation of macromolecule metabolic process;BP:posttranscriptional regulation of gene expression;BP:peptide biosynthetic process;BP:negative regulation of biological process;BP:regulation of mac…	GO:0080090;GO:0019222;GO:0007165;GO:1901360;GO:1901361;GO:0010605;GO:0010608;GO:0043043;GO:0048519;GO:0060255;GO:1901564;GO:0046483;GO:1901566;GO:0019538;GO:0019439;GO:0009892;GO:0009890;GO:1903008;GO:0032790;GO:0010629;GO:0006807;GO:0050789;GO:1901576;GO:1901575;GO:0016043;GO:0065007;GO:0071840;GO:0009889;GO:0046700;GO:0008150;GO:0008152;GO:0034655;GO:0050794;GO:0016070;GO:0016071;GO:0070966;GO:…	K14416	HBS1	ocu03015;ocu05134	mRNA surveillance pathway;Legionellosis	COG5256	I:Lipid transport and metabolism	PF00009.31;PF08938.14;PF03144.29	GTP_EFTU;HBS1_N;GTP_EFTU_D2	Elongation factor Tu GTP binding domain;HBS1 N-terminus;Elongation factor Tu domain 2	cytoplasmic
ENSOCUP00000014718	KIF4A	KIF4A	100346660	pep chromosome:OryCun2.0:X:48850995:48980464:1 gene:ENSOCUG00000017111 transcript:ENSOCUT00000017125 gene_biotype:protein_coding transcript_biotype:protein_coding gene_symbol:KIF4A description:kinesin family member 4A [Source:HGNC Symbol;Acc:HGNC:13339]	0.4917	-1.024	0.0009339	down	yes	426.6615	867.6689	929.880371094	813.94171061326	859.18452193501	353.33996582	451.16806002314	475.4765625	BP:cellular component assembly;BP:mitotic cell cycle process;BP:spindle midzone assembly;BP:cellular component organization or biogenesis;BP:mitotic cytokinesis;BP:cellular component organization;BP:cellular process;BP:biological_process;BP:cytokinesis;BP:microtubule-based process;BP:microtubule-based movement;BP:mitotic spindle midzone assembly;BP:cell cycle process;BP:cytoskeleton-dependent cyt…	GO:0022607;GO:1903047;GO:0051255;GO:0071840;GO:0000281;GO:0016043;GO:0009987;GO:0008150;GO:0000910;GO:0007017;GO:0007018;GO:0051256;GO:0022402;GO:0061640GO:0030496;GO:0043229;GO:0043228;GO:0043226;GO:0005737;GO:0005654;GO:0110165;GO:0005856;GO:0043232;GO:0005575GO:0035639;GO:1901363;GO:0003674;GO:0005488;GO:0043167;GO:0000166;GO:1901265;GO:0017076;GO:0003774;GO:0015631;GO:0008017;GO:0003777;GO:00…	K10395	KIF4	ocu04814	Motor proteins	COG5059	Z:Cytoskeleton	PF00225.27;PF16796.9	Kinesin;Microtub_bd	Kinesin motor domain;Microtubule binding	cytoplasmic
ENSOCUP00000025726	-	IRG-type G domain-containing protein	100342275	pep chromosome:OryCun2.0:3:32505854:32510754:1 gene:ENSOCUG00000028024 transcript:ENSOCUT00000030655 gene_biotype:protein_coding transcript_biotype:protein_coding	2.403	1.265	0.01333	up	yes	907.2652	377.5627	143.265441895	570.46121741006	418.961578369	914.60923134626	900.558288574	906.62816856888	BP:response to external biotic stimulus;BP:interspecies interaction between organisms;BP:defense response;BP:response to stress;BP:defense response to other organism;BP:response to other organism;BP:response to biotic stimulus;BP:response to external stimulus;BP:response to stimulus;BP:biological_processCC:membrane;CC:cellular anatomical entity;CC:cellular_componentMF:purine ribonucleoside tripho…	GO:0043207;GO:0044419;GO:0006952;GO:0006950;GO:0098542;GO:0051707;GO:0009607;GO:0009605;GO:0050896;GO:0008150GO:0016020;GO:0110165;GO:0005575GO:0035639;GO:0003674;GO:0005488;GO:0043167;GO:1901363;GO:1901265;GO:0043168;GO:0000166;GO:0032561;GO:0017076;GO:0005525;GO:0036094;GO:0097367;GO:0097159;GO:0019001;GO:0032555;GO:0032553	K14139	IRGM, LRG47	ocu04621;ocu05145	NOD-like receptor signaling pathway;Toxoplasmosis	ENOG4111A9F	S:Function unknown	PF05049.17	IIGP	Interferon-inducible GTPase	cytoplasmic
ENSOCUP00000026781	TRAF6	TNF receptor-associated factor	-	pep chromosome:OryCun2.0:1:175724996:175781024:-1 gene:ENSOCUG00000012011 transcript:ENSOCUT00000033734 gene_biotype:protein_coding transcript_biotype:protein_coding gene_symbol:TRAF6 description:TNF receptor associated factor 6 [Source:HGNC Symbol;Acc:HGNC:12036]	0.7834	-0.3522	0.0246	down	yes	563.9023	719.8351	652.170715332	708.544067383	798.790588379	582.25970459	568.403808594	541.043273926	BP:signal transduction;BP:regulation of signaling;BP:intracellular signal transduction;BP:cellular response to stimulus;BP:regulation of cell communication;BP:organic substance metabolic process;BP:regulation of signal transduction;BP:regulation of apoptotic process;BP:protein modification by small protein conjugation or removal;BP:regulation of biological process;BP:protein modification by small…	GO:0007165;GO:0023051;GO:0035556;GO:0051716;GO:0010646;GO:0071704;GO:0009966;GO:0042981;GO:0070647;GO:0050789;GO:0032446;GO:0043067;GO:0065007;GO:0033554;GO:0048583;GO:0043687;GO:0009987;GO:0050794;GO:0006974;GO:0006950;GO:0036211;GO:0008150;GO:0008152;GO:1902531;GO:0044238;GO:1901564;GO:0019538;GO:0050896;GO:0043412;GO:0043170;GO:0016567;GO:0006807;GO:0043122GO:0043229;GO:0043228;GO:0043227;GO:0…	K03175	TRAF6	ocu05222;ocu04120;ocu05132;ocu05133;ocu04380;ocu05200;ocu05135;ocu05168;ocu05152;ocu05170;ocu05171;ocu04621;ocu04620;ocu04622;ocu04722;ocu05235;ocu04010;ocu05161;ocu05160;ocu05162;ocu05169;ocu05142;ocu05417;ocu05140;ocu05145;ocu04936;ocu04657;ocu04144;ocu04064;ocu04140	Small cell lung cancer;Ubiquitin mediated proteolysis;Salmonella infection;Pertussis;Osteoclast differentiation;Pathways in cancer;Yersinia infection;Herpes simplex virus 1 infection;Tuberculosis;Human immunodeficiency virus 1 infection;Coronavirus disease - COVID-19;NOD-like receptor signaling pathway;Toll-like receptor signaling pathway;RIG-I-like receptor signaling pathway;Neurotrophin signali…	ENOG410XTXK	T:Signal transduction mechanisms	PF21355.1;PF02176.22;PF18048.5;PF13923.10;PF00097.29;PF13445.10;PF13639.10;PF13920.10;PF15227.10	TRAF-mep_MATH;zf-TRAF;TRAF6_Z2;zf-C3HC4_2;zf-C3HC4;zf-RING_UBOX;zf-RING_2;zf-C3HC4_3;zf-C3HC4_4	TRAF/meprin, MATH domain;TRAF-type zinc finger;TNF receptor-associated factor 6 zinc finger 2;Zinc finger, C3HC4 type;Zinc finger, C3HC4 type;RING-type zinc-finger;Ring finger domain;Zinc finger, C3HC4 type;zinc finger of C3HC4-type, RING	cytoplasmic
ENSOCUP00000007643	RBM26	RBM26	100351497	pep chromosome:OryCun2.0:8:81317628:81397569:-1 gene:ENSOCUG00000008843 transcript:ENSOCUT00000008851 gene_biotype:protein_coding transcript_biotype:protein_coding gene_symbol:RBM26 description:RNA binding motif protein 26 [Source:HGNC Symbol;Acc:HGNC:20327]	0.8176	-0.2905	0.03961	down	yes	568.435	695.2435	731.476501465	641.715759277	712.538269043	627.95892334	517.842285156	559.50378418	BP:primary metabolic process;BP:nucleic acid metabolic process;BP:nitrogen compound metabolic process;BP:organic cyclic compound metabolic process;BP:organic substance metabolic process;BP:nucleobase-containing compound metabolic process;BP:cellular process;BP:cellular aromatic compound metabolic process;BP:biological_process;BP:metabolic process;BP:heterocycle metabolic process;BP:RNA metabolic …	GO:0044238;GO:0090304;GO:0006807;GO:1901360;GO:0071704;GO:0006139;GO:0009987;GO:0006725;GO:0008150;GO:0008152;GO:0046483;GO:0016070;GO:0016071;GO:0034641;GO:0044237;GO:0043170;GO:0006396;GO:0006397GO:0043229;GO:0043227;GO:0005634;GO:0110165;GO:0043231;GO:0005575;GO:0043226GO:0003674;GO:0005488;GO:0003676;GO:1901363;GO:0043169;GO:0043167;GO:0046872;GO:0097159;GO:0003723	K13192	RBM26	------	------	ENOG41119BA	S:Function unknown	PF00076.26;PF01480.21;PF14605.10	RRM_1;PWI;Nup35_RRM_2	RNA recognition motif;PWI domain;Nup53/35/40-type RNA recognition motif	nuclear
ENSOCUP00000003009	TMEM63B	TMEM63B	-	pep chromosome:OryCun2.0:12:33486879:33557935:1 gene:ENSOCUG00000003464 transcript:ENSOCUT00000003470 gene_biotype:protein_coding transcript_biotype:protein_coding gene_symbol:TMEM63B description:transmembrane protein 63B [Source:HGNC Symbol;Acc:HGNC:17735]	1.347	0.4297	0.01778	up	yes	722.0135	536.0159	581.859802246	463.842376709	562.345397949	766.373596191	662.40034158732	737.266479492	CC:actin cytoskeleton;CC:intracellular organelle;CC:non-membrane-bounded organelle;CC:organelle;CC:cytoskeleton;CC:membrane;CC:cellular anatomical entity;CC:plasma membrane;CC:intracellular non-membrane-bounded organelle;CC:cellular_componentMF:cation channel activity;MF:calcium activated cation channel activity;MF:molecular transducer activity;MF:molecular_function;MF:signaling receptor activity…	GO:0015629;GO:0043229;GO:0043228;GO:0043226;GO:0005856;GO:0016020;GO:0110165;GO:0005886;GO:0043232;GO:0005575GO:0005261;GO:0005227;GO:0060089;GO:0003674;GO:0038023;GO:0015075;GO:0015318;GO:0022857;GO:0005034;GO:0022803;GO:0008381;GO:0140299;GO:0005215;GO:0005216;GO:0008324;GO:1990760;GO:0022890;GO:0004888;GO:0015267;GO:0022836;GO:0022839	K21989	TMEM63, CSC1	------	------	COG5594	S:Function unknown	PF02714.19;PF14703.10	RSN1_7TM;PHM7_cyt	Calcium-dependent channel, 7TM region, putative phosphate;Cytosolic domain of 10TM putative phosphate transporter	Golgi apparatus
ENSOCUP00000000374	PM20D1	PM20D1	-	pep chromosome:OryCun2.0:16:66348190:66371480:1 gene:ENSOCUG00000000427 transcript:ENSOCUT00000000426 gene_biotype:protein_coding transcript_biotype:protein_coding gene_symbol:PM20D1 description:peptidase M20 domain containing 1 [Source:HGNC Symbol;Acc:HGNC:26518]	0.4185	-1.257	0.01246	down	yes	362.81	866.8428	870.488647461	876.66171181512	853.37797589505	521.030395508	431.84623568736	135.553451538	BP:carboxylic acid metabolic process;BP:homeostatic process;BP:cellular biosynthetic process;BP:cellular nitrogen compound metabolic process;BP:nitrogen compound metabolic process;BP:small molecule metabolic process;BP:cellular amino acid metabolic process;BP:organic substance metabolic process;BP:energy homeostasis;BP:multicellular organismal process;BP:lipid metabolic process;BP:primary metabol…	GO:0019752;GO:0042592;GO:0044249;GO:0034641;GO:0006807;GO:0044281;GO:0006520;GO:0071704;GO:0097009;GO:0032501;GO:0006629;GO:0044238;GO:0009987;GO:0009058;GO:0008150;GO:0008152;GO:0043436;GO:1901564;GO:0044255;GO:0009056;GO:0043605;GO:0043604;GO:0044271;GO:0043603;GO:0006082;GO:0048871;GO:0044237;GO:1990845GO:0005615;GO:0110165;GO:0005575GO:0004180;GO:0003674;GO:0008233;GO:0016787;GO:0140096;GO:00…	K13049	PM20D1	------	------	COG0624	S:Function unknown	PF01546.32;PF07687.18	Peptidase_M20;M20_dimer	Peptidase family M20/M25/M40;Peptidase dimerisation domain	cytoplasmic
ENSOCUP00000025455	AAMP	AAMP	-	pep chromosome:OryCun2.0:7:159613520:159618040:-1 gene:ENSOCUG00000023014 transcript:ENSOCUT00000025504 gene_biotype:protein_coding transcript_biotype:protein_coding gene_symbol:AAMP description:angio associated migratory cell protein [Source:HGNC Symbol;Acc:HGNC:18]	0.8264	-0.2751	0.04701	down	yes	554.1831	670.571	654.75970459	644.469848633	712.483459473	583.599487305	484.190185547	594.759643555	BP:positive regulation of locomotion;BP:cell differentiation;BP:muscle cell migration;BP:regulation of cell migration;BP:angiogenesis;BP:regulation of biological process;BP:cellular developmental process;BP:biological regulation;BP:positive regulation of biological process;BP:cell migration;BP:developmental process;BP:positive regulation of cell migration;BP:smooth muscle cell migration;BP:cellul…	GO:0040017;GO:0030154;GO:0014812;GO:0030334;GO:0001525;GO:0050789;GO:0048869;GO:0065007;GO:0048518;GO:0016477;GO:0032502;GO:0030335;GO:0014909;GO:0009987;GO:0050794;GO:0008150;GO:0051239;GO:0010634;GO:0040012;GO:0010595;GO:0010594;GO:0010632;GO:0048870;GO:2000145;GO:0048646;GO:2000147;GO:0048522GO:0043232;GO:0043229;GO:0005856;GO:0045171;GO:0016020;GO:0043226;GO:0110165;GO:0009986;GO:0005886;GO:0…	K24725	AAMP	------	------	ENOG410XR6A	S:Function unknown	PF00400.36;PF12894.11;PF20426.2	WD40;ANAPC4_WD40;NBCH_WD40	WD domain, G-beta repeat;Anaphase-promoting complex subunit 4 WD40 domain;Neurobeachin beta propeller domain	cytoplasmic
ENSOCUP00000016535	-	Proline-rich protein 23A-like	-	pep chromosome:OryCun2.0:14:32664022:32672153:1 gene:ENSOCUG00000021261 transcript:ENSOCUT00000027342 gene_biotype:protein_coding transcript_biotype:protein_coding	0.4371	-1.194	0.02465	down	yes	365.8758	837.1047	975.2150318692	782.912109375	753.18710717299	519.416992188	436.87510396553	141.33543396	------	------	------	------	------	------	ENOG4111BZZ	S:Function unknown	PF10630.13	DUF2476	Protein of unknown function	plasma membrane
ENSOCUP00000025822	-	Ig-like domain-containing protein	-	pep scaffold:OryCun2.0:GL019176:30557:115981:-1 gene:ENSOCUG00000023831 transcript:ENSOCUT00000026975 gene_biotype:protein_coding transcript_biotype:protein_coding	1.424	0.5099	0.03708	up	yes	697.4942	489.909	593.39143474624	504.22274626322	372.112792969	724.476196289	710.88926067179	657.11705092779	------	------	------	------	------	------	ENOG410YMG4;ENOG410YMG4	K:Transcription;T:Signal transduction mechanisms	PF07686.21	V-set	Immunoglobulin V-set domain	cytoplasmic
ENSOCUP00000013998	RPL3L	RPL3L	108176157	pep scaffold:OryCun2.0:GL019283:86626:92036:-1 gene:ENSOCUG00000016283 transcript:ENSOCUT00000016283 gene_biotype:protein_coding transcript_biotype:protein_coding gene_symbol:RPL3L description:ribosomal protein L3 like [Source:HGNC Symbol;Acc:HGNC:10351]	2.83	1.501	0.0005688	up	yes	847.8899	299.5755	327.48210650985	312.39761293412	258.846923828	816.000976562	780.09776756785	947.57106195921	BP:cellular biosynthetic process;BP:cellular nitrogen compound metabolic process;BP:nitrogen compound metabolic process;BP:organic substance biosynthetic process;BP:cellular nitrogen compound biosynthetic process;BP:peptide biosynthetic process;BP:organic substance metabolic process;BP:amide biosynthetic process;BP:cellular process;BP:biosynthetic process;BP:macromolecule biosynthetic process;BP:…	GO:0044249;GO:0034641;GO:0006807;GO:1901576;GO:0044271;GO:0043043;GO:0071704;GO:0043604;GO:0009987;GO:0009058;GO:0009059;GO:0008150;GO:0008152;GO:1901564;GO:0044238;GO:0043603;GO:1901566;GO:0019538;GO:0044237;GO:0043170;GO:0006518;GO:0006412GO:0043232;GO:0043226;GO:0110165;GO:0005840;GO:0032991;GO:1990904;GO:0043229;GO:0005575;GO:0043228GO:0003674;GO:0005198;GO:0003735	K02925	RP-L3e, RPL3	ocu03010;ocu05171	Ribosome;Coronavirus disease - COVID-19	COG0087	L:Replication, recombination and repair	PF00297.26	Ribosomal_L3	Ribosomal protein L3	mitochondrial
ENSOCUP00000016072	-	Serum amyloid A protein	-	pep scaffold:OryCun2.0:GL018733:2164419:2168750:-1 gene:ENSOCUG00000024412 transcript:ENSOCUT00000026820 gene_biotype:protein_coding transcript_biotype:protein_coding gene_symbol:SAA4 description:serum amyloid A4, constitutive [Source:HGNC Symbol;Acc:HGNC:10516]	0.3829	-1.385	0.02397	down	yes	314.0511	820.1353	853.59905361563	840.46509161281	766.34173584	488.6741014351	36.597694397	416.881530762	BP:response to stimulus;BP:defense response;BP:acute-phase response;BP:response to stress;BP:biological_process;BP:inflammatory response;BP:acute inflammatory responseCC:protein-lipid complex;CC:high-density lipoprotein particle;CC:plasma lipoprotein particle;CC:cellular_component;CC:lipoprotein particle;CC:macromolecular complex	GO:0050896;GO:0006952;GO:0006953;GO:0006950;GO:0008150;GO:0006954;GO:0002526GO:0032994;GO:0034364;GO:0034358;GO:0005575;GO:1990777;GO:0032991	K17310	SAA	------	------	ENOG4111APX	O:Posttranslational modification, protein turnover, chaperones	PF00277.22	SAA	Serum amyloid A protein	ER
ENSOCUP00000000140	GPAA1	GPAA1	-	pep scaffold:OryCun2.0:GL019758:6658:9719:-1 gene:ENSOCUG00000000158 transcript:ENSOCUT00000000158 gene_biotype:protein_coding transcript_biotype:protein_coding gene_symbol:GPAA1 description:glycosylphosphatidylinositol anchor attachment 1 [Source:HGNC Symbol;Acc:HGNC:4446]	1.251	0.3231	0.008498	up	yes	619.9821	495.4976	546.080993652	473.945587158	466.466156006	628.833740234	617.99230957	613.120239258	BP:cellular component assembly;BP:maintenance of protein localization in endoplasmic reticulum;BP:metabolic process;BP:nitrogen compound metabolic process;BP:macromolecule metabolic process;BP:maintenance of location in cell;BP:cellular component organization or biogenesis;BP:cellular component organization;BP:organic substance metabolic process;BP:macromolecular complex assembly;BP:macromolecula…	GO:0022607;GO:0035437;GO:0008152;GO:0006807;GO:0043170;GO:0051651;GO:0071840;GO:0016043;GO:0071704;GO:0065003;GO:0043933;GO:0032507;GO:0072595;GO:0009987;GO:0006621;GO:0045185;GO:0008150;GO:1901564;GO:0051235;GO:0051179;GO:0044238;GO:0019538;GO:0043412;GO:0016255;GO:0036211GO:0005783;GO:0005789;GO:0043229;GO:0042765;GO:0043226;GO:0031090;GO:0005813;GO:0016020;GO:0005739;GO:0005815;GO:0110165;GO:1…	K05289	GAA1	ocu00563;ocu01100	Glycosylphosphatidylinosito;Metabolic pathways	ENOG410XT16	S:Function unknown	PF04114.18	Gaa1	Gaa1-like, GPI transamidase component	extracellular
ENSOCUP00000008157	FRRS1	FRRS1	100348756	pep chromosome:OryCun2.0:13:64383950:64424093:1 gene:ENSOCUG00000009455 transcript:ENSOCUT00000009457 gene_biotype:protein_coding transcript_biotype:protein_coding gene_symbol:FRRS1 description:ferric chelate reductase 1 [Source:HGNC Symbol;Acc:HGNC:27622]	0.7866	-0.3463	0.004266	down	yes	490.2736	623.2686	623.667297363	605.070007324	641.068359375	496.034393311	522.074768066	452.711578369	CC:membrane;CC:cellular_component;CC:cellular anatomical entityMF:cation binding;MF:ion binding;MF:catalytic activity;MF:molecular_function;MF:binding;MF:metal ion binding;MF:oxidoreductase activity	GO:0016020;GO:0005575;GO:0110165GO:0043169;GO:0043167;GO:0003824;GO:0003674;GO:0005488;GO:0046872;GO:0016491	------	------	------	------	ENOG410XR70	S:Function unknown	PF02014.20;PF03351.21	Reeler;DOMON	Reeler domain;DOMON domain	lysosomal
ENSOCUP00000001851	KHNYN	KHNYN	100351687	pep chromosome:OryCun2.0:17:44474571:44483189:1 gene:ENSOCUG00000002147 transcript:ENSOCUT00000002146 gene_biotype:protein_coding transcript_biotype:protein_coding gene_symbol:KHNYN description:KH and NYN domain containing [Source:HGNC Symbol;Acc:HGNC:20166]	1.511	0.5955	0.03103	up	yes	660.0082	436.6678	457.04004556761	382.646148682	470.317260742	637.64557983172	564.147277832	778.23183175899	MF:organic cyclic compound binding;MF:molecular_function;MF:binding;MF:nucleic acid binding;MF:heterocyclic compound binding;MF:RNA binding	GO:0097159;GO:0003674;GO:0005488;GO:0003676;GO:1901363;GO:0003723	------	------	------	------	ENOG410ZNK1	S:Function unknown	PF11977.12	RNase_Zc3h12a	Zc3h12a-like Ribonuclease NYN domain	cytoplasmic
ENSOCUP00000015275	ACE2	Angiotensin-converting enzyme	100327258	pep chromosome:OryCun2.0:X:1396918:1443370:-1 gene:ENSOCUG00000017782 transcript:ENSOCUT00000017784 gene_biotype:protein_coding transcript_biotype:protein_coding gene_symbol:ACE2 description:angiotensin I converting enzyme 2 [Source:HGNC Symbol;Acc:HGNC:13557]	2.032	1.023	0.01122	up	yes	714.7425	351.7515	272.960021973	415.972595215	366.32180143503	759.52140192892	577.64666748	807.05941914885	BP:regulation of cardiac conduction;BP:positive regulation of cell junction assembly;BP:regulation of transport;BP:behavior;BP:positive regulation of striated muscle contraction;BP:positive regulation of transmembrane transport;BP:regulation of transmembrane transport;BP:interspecies interaction between organisms;BP:adhesion of symbiont to host cell;BP:positive regulation of biological process;BP…	GO:1903779;GO:1901890;GO:0051049;GO:0007610;GO:0045989;GO:0034764;GO:0034762;GO:0044419;GO:0044650;GO:0048518;GO:0051957;GO:0051954;GO:0051955;GO:0051050;GO:0015849;GO:1903789;GO:1905735;GO:0015711;GO:1905737;GO:0042756;GO:0051701;GO:0055117;GO:1901564;GO:0044089;GO:0019538;GO:0098670;GO:0045823;GO:0007631;GO:0006807;GO:1902836;GO:0006937;GO:1902834;GO:0065007;GO:0051130;GO:0008016;GO:0006810;GO:…	K09708	ACE2, ACEH	ocu04614;ocu04974;ocu05171	Renin-angiotensin system;Protein digestion and absorption;Coronavirus disease - COVID-19	ENOG410XPJ3	F:Nucleotide transport and metabolism	PF01401.22;PF16959.9	Peptidase_M2;Collectrin	Angiotensin-converting enzyme;Renal amino acid transporter	ER
ENSOCUP00000005741	-	AAGAB	100345015	pep chromosome:OryCun2.0:17:5278534:5336785:1 gene:ENSOCUG00000006644 transcript:ENSOCUT00000006643 gene_biotype:protein_coding transcript_biotype:protein_coding gene_symbol:AAGAB description:alpha and gamma adaptin binding protein [Source:HGNC Symbol;Acc:HGNC:25662]	3.211	1.683	0.002467	up	yes	812.7091	253.1305	182.50958252	193.41210559674	383.46975157508	798.18202504181	906.53725046136	733.40814209	CC:nuclear speck;CC:cellular_component;CC:cytosol;CC:nuclear body;CC:cellular anatomical entity	GO:0016607;GO:0005575;GO:0005829;GO:0016604;GO:0110165	K23878	AAGAB	------	------	ENOG410XRVH	S:Function unknown	PF10199.13	Adaptin_binding	Alpha and gamma adaptin binding protein p34	cytoplasmic
ENSOCUP00000002097	PRADC1	PRADC1	-	pep chromosome:OryCun2.0:2:113172337:113177925:1 gene:ENSOCUG00000002428 transcript:ENSOCUT00000002426 gene_biotype:protein_coding transcript_biotype:protein_coding gene_symbol:PRADC1 description:protease associated domain containing 1 [Source:HGNC Symbol;Acc:HGNC:16047]	0.6857	-0.5444	0.01733	down	yes	431.7738	629.676	717.641357422	573.895507812	597.491271973	384.805786133	446.81350708	463.702148438	BP:primary metabolic process;BP:organonitrogen compound metabolic process;BP:protein metabolic process;BP:macromolecule metabolic process;BP:organic substance metabolic process;BP:nitrogen compound metabolic process;BP:biological_process;BP:metabolic process;BP:proteolysisMF:molecular_function;MF:hydrolase activity;MF:catalytic activity;MF:catalytic activity, acting on a protein;MF:peptidase acti…	GO:0044238;GO:1901564;GO:0019538;GO:0043170;GO:0071704;GO:0006807;GO:0008150;GO:0008152;GO:0006508GO:0003674;GO:0016787;GO:0003824;GO:0140096;GO:0008233	K25720	PRADC1	------	------	ENOG41101GD	S:Function unknown	PF02225.26	PA	PA domain	plasma membrane
ENSOCUP00000019410	ATP11A	Phospholipid-transporting ATPase	-	pep scaffold:OryCun2.0:GL019519:84:44959:1 gene:ENSOCUG00000025493 transcript:ENSOCUT00000031573 gene_biotype:protein_coding transcript_biotype:protein_coding gene_symbol:ATP11A description:ATPase phospholipid transporting 11A [Source:HGNC Symbol;Acc:HGNC:13552]	0.793	-0.3346	8.604E-5	down	yes	459.406	579.3256	570.119384766	587.43949647743	580.41784668	448.548217773	463.762786865	465.907104492	------	------	K01530	E7.6.2.1	------	------	COG0474	S:Function unknown	PF16212.9;PF13246.10;PF00702.30;PF00122.24	PhoLip_ATPase_C;Cation_ATPase;Hydrolase;E1-E2_ATPase	Phospholipid-translocating P-type ATPase C-terminal;Cation transport ATPase;haloacid dehalogenase-like hydrolase;E1-E2 ATPase	cytoplasmic
ENSOCUP00000006444	RAB27A	Small monomeric GTPase	100342983	pep chromosome:OryCun2.0:17:17257480:17327174:1 gene:ENSOCUG00000007452 transcript:ENSOCUT00000007450 gene_biotype:protein_coding transcript_biotype:protein_coding gene_symbol:RAB27A description:RAB27A, member RAS oncogene family [Source:HGNC Symbol;Acc:HGNC:9766]	1.512	0.5965	0.01453	up	yes	622.3355	411.6925	362.900085449	441.562438965	430.615020752	653.66784668	534.113586426	679.224975586	BP:hemostasis;BP:regulation of secretion;BP:positive regulation of secretion;BP:regulation of transport;BP:blood coagulation;BP:establishment of organelle localization;BP:cellular component organization or biogenesis;BP:cellular developmental process;BP:natural killer cell degranulation;BP:positive regulation of biological process;BP:natural killer cell activation;BP:positive regulation of transp…	GO:0007599;GO:0051046;GO:0051047;GO:0051049;GO:0007596;GO:0051656;GO:0071840;GO:0048869;GO:0043320;GO:0048518;GO:0030101;GO:0051050;GO:0060255;GO:0050931;GO:0046649;GO:1903307;GO:0016192;GO:1903305;GO:0045055;GO:0016050;GO:0010468;GO:0002376;GO:0097278;GO:0009893;GO:0009891;GO:0045321;GO:0032940;GO:0010628;GO:1990182;GO:0002286;GO:0002285;GO:0006887;GO:0016043;GO:0051650;GO:0051875;GO:0002366;GO:…	K07885	RAB27A	------	------	ENOG410XQ3T	S:Function unknown	PF00071.26;PF08477.17;PF00025.25	Ras;Roc;Arf	Ras family;Ras of Complex, Roc, domain of DAPkinase;ADP-ribosylation factor family	cytoplasmic
ENSOCUP00000010713	TBC1D1	TBC1D1	-	pep chromosome:OryCun2.0:2:27388033:27594636:1 gene:ENSOCUG00000012442 transcript:ENSOCUT00000012446 gene_biotype:protein_coding transcript_biotype:protein_coding gene_symbol:TBC1D1 description:TBC1 domain family member 1 [Source:HGNC Symbol;Acc:HGNC:11578]	1.374	0.4584	0.001512	up	yes	584.7303	425.7141	420.077941895	442.85736084	414.206939697	590.144470215	550.085388184	613.961120605	------	------	K18341	TBC1D1	ocu04152	AMPK signaling pathway	ENOG410YWJY	S:Function unknown	PF00566.22;PF11830.12;PF00640.27	RabGAP-TBC;DUF3350;PID	Rab-GTPase-TBC domain;Domain of unknown function;Phosphotyrosine interaction domain	cytoplasmic
ENSOCUP00000008539	SCARA3	SCARA3	-	pep chromosome:OryCun2.0:2:41996388:42038616:-1 gene:ENSOCUG00000009918 transcript:ENSOCUT00000009916 gene_biotype:protein_coding transcript_biotype:protein_coding gene_symbol:SCARA3 description:scavenger receptor class A member 3 [Source:HGNC Symbol;Acc:HGNC:19000]	1.46	0.546	0.02462	up	yes	599.4296	410.5619	361.196105957	502.797302246	367.692230225	609.034301758	641.676818848	547.577697754	CC:cellular_component;CC:membrane;CC:cellular anatomical entity	GO:0005575;GO:0016020;GO:0110165	------	------	------	------	ENOG410Z17S	U:Intracellular trafficking, secretion, and vesicular transport	------	------	------	plasma membrane
ENSOCUP00000021679	-	Dehydrogenase/reductase SDR family member 2, mitochondrial	100347679	pep chromosome:OryCun2.0:17:43997182:44004728:1 gene:ENSOCUG00000024592 transcript:ENSOCUT00000032080 gene_biotype:protein_coding transcript_biotype:protein_coding description:Oryctolagus cuniculus dehydrogenase/reductase member 2-like (LOC100347679), mRNA. [Source:RefSeq mRNA;Acc:NM_001277089]	0.7829	-0.3531	0.01795	down	yes	443.2188	566.1066	538.400390625	609.13885498	550.780639648	482.872253418	443.731536865	403.052581787	MF:catalytic activity;MF:molecular_function;MF:oxidoreductase activity	GO:0003824;GO:0003674;GO:0016491	K11164	DHRS2	------	------	COG1028	J:Translation, ribosomal structure and biogenesis	PF13561.10;PF00106.29;PF08659.14	adh_short_C2;adh_short;KR	Enoyl;short chain dehydrogenase;KR domain	mitochondrial
ENSOCUP00000024928	-	WH2 domain-containing protein	-	pep chromosome:OryCun2.0:8:28920244:28928052:1 gene:ENSOCUG00000024750 transcript:ENSOCUT00000028550 gene_biotype:protein_coding transcript_biotype:protein_coding	1.209	0.2738	0.0004293	up	yes	543.8922	449.6896	464.375274658	434.266479492	450.427001953	541.466186523	545.605407715	544.605041504	BP:cellular component organization or biogenesis;BP:actin nucleation;BP:fibril organization;BP:cellular component organization;BP:cellular process;BP:biological_process;BP:actin filament organization;BP:Arp2/3 complex-mediated actin nucleationCC:recycling endosome membrane;CC:endosome membrane;CC:organelle membrane;CC:membrane;CC:cellular anatomical entity;CC:bounding membrane of organelle;CC:cyt…	GO:0071840;GO:0045010;GO:0097435;GO:0016043;GO:0009987;GO:0008150;GO:0007015;GO:0034314GO:0055038;GO:0010008;GO:0031090;GO:0016020;GO:0110165;GO:0098588;GO:0030659;GO:0012506;GO:0032991;GO:0005575;GO:0031901;GO:0071203GO:0003674;GO:0005488;GO:0003779;GO:0015631;GO:0008092;GO:0005515;GO:0043014	K18461	WASH1	ocu04144	Endocytosis	ENOG410YN2V	S:Function unknown	PF11945.12	WASH_WAHD	WAHD domain of WASH complex	cytoplasmic
ENSOCUP00000003118	GDE1	GDE1	100353916	pep chromosome:OryCun2.0:6:8670130:8685176:1 gene:ENSOCUG00000003596 transcript:ENSOCUT00000003597 gene_biotype:protein_coding transcript_biotype:protein_coding gene_symbol:GDE1 description:glycerophosphodiester phosphodiesterase 1 [Source:HGNC Symbol;Acc:HGNC:29644]	2.366	1.242	0.004765	up	yes	694.9748	293.7134	326.523162842	302.747833252	251.86926887783	751.59942186103	561.057922363	772.26711913756	BP:nitrogen compound metabolic process;BP:small molecule metabolic process;BP:primary alcohol metabolic process;BP:organic substance metabolic process;BP:primary amino compound metabolic process;BP:phospholipid metabolic process;BP:lipid metabolic process;BP:amine metabolic process;BP:ethanolamine metabolic process;BP:cellular process;BP:ethanolamine-containing compound metabolic process;BP:metab…	GO:0006807;GO:0044281;GO:0034308;GO:0071704;GO:1901160;GO:0006644;GO:0006629;GO:0009308;GO:0006580;GO:0009987;GO:0042439;GO:0008152;GO:0044255;GO:0044238;GO:1901564;GO:0006576;GO:0044237;GO:0006066;GO:0006796;GO:0070291;GO:0006793;GO:0019637;GO:0008150;GO:1901615GO:0005575;GO:0016020;GO:0110165;GO:0005886GO:0047395;GO:0042578;GO:0003674;GO:0008081;GO:0016787;GO:0016788;GO:0003824;GO:0052689;GO:00…	K19179	GDE1	------	------	COG0584	J:Translation, ribosomal structure and biogenesis	PF03009.21	GDPD	Glycerophosphoryl diester phosphodiesterase family	lysosomal
ENSOCUP00000014727	GDPD2	GDPD2	100346403	pep chromosome:OryCun2.0:X:48984391:48994141:1 gene:ENSOCUG00000017133 transcript:ENSOCUT00000017135 gene_biotype:protein_coding transcript_biotype:protein_coding gene_symbol:GDPD2 description:glycerophosphodiester phosphodiesterase domain containing 2 [Source:HGNC Symbol;Acc:HGNC:25974]	0.587	-0.7686	0.04707	down	yes	365.2434	622.2655	741.49952105064	673.895690918	451.401275635	379.73202083587	396.070861816	319.92722044176	BP:regulation of developmental process;BP:regulation of biological process;BP:cellular component organization or biogenesis;BP:fibril organization;BP:cellular component organization;BP:organic substance metabolic process;BP:regulation of osteoblast differentiation;BP:biological regulation;BP:positive regulation of biological process;BP:positive regulation of osteoblast differentiation;BP:lipid me…	GO:0050793;GO:0050789;GO:0071840;GO:0097435;GO:0016043;GO:0071704;GO:0045667;GO:0065007;GO:0048518;GO:0045669;GO:0006629;GO:0044238;GO:0009987;GO:0050794;GO:0045597;GO:0045595;GO:0008150;GO:0008152;GO:0007015;GO:0051094;GO:0048522GO:0099512;GO:0099513;GO:0099080;GO:0016020;GO:0110165;GO:0030027;GO:0005884;GO:0005886;GO:0120025;GO:0042995;GO:0005575;GO:0099081GO:0042578;GO:0003674;GO:0008081;GO:00…	K01124	GDPD2	------	------	COG0584	S:Function unknown	PF03009.21;PF13653.10	GDPD;GDPD_2	Glycerophosphoryl diester phosphodiesterase family;Glycerophosphoryl diester phosphodiesterase family	Golgi apparatus
ENSOCUP00000038650	-	Transmembrane protein 40	-	pep chromosome:OryCun2.0:9:11217886:11229734:1 gene:ENSOCUG00000031173 transcript:ENSOCUT00000045287 gene_biotype:protein_coding transcript_biotype:protein_coding	0.7566	-0.4024	0.02446	down	yes	422.2777	558.0915	614.186706543	495.9012146	564.186462402	455.742584229	395.490020752	415.60055542	CC:cellular_component;CC:membrane;CC:cellular anatomical entity	GO:0005575;GO:0016020;GO:0110165	------	------	------	------	ENOG411181C	S:Function unknown	PF15817.9	TMEM40	Transmembrane protein 40 family	cytoplasmic
ENSOCUP00000007252	CDK16	CDK16	-	pep chromosome:OryCun2.0:X:32325572:32335635:1 gene:ENSOCUG00000008394 transcript:ENSOCUT00000008395 gene_biotype:protein_coding transcript_biotype:protein_coding gene_symbol:CDK16 description:cyclin dependent kinase 16 [Source:HGNC Symbol;Acc:HGNC:8749]	1.66	0.7312	0.03727	up	yes	610.4366	367.7503	461.063171387	287.072509766	355.11517334	708.16619873	623.937866211	499.205780029	BP:phosphorylation;BP:cellular process;BP:biological_process;BP:metabolic process;BP:cellular metabolic process;BP:phosphate-containing compound metabolic process;BP:phosphorus metabolic processMF:purine ribonucleoside triphosphate binding;MF:molecular_function;MF:binding;MF:ion binding;MF:heterocyclic compound binding;MF:nucleoside phosphate binding;MF:anion binding;MF:nucleotide binding;MF:prot…	GO:0016310;GO:0009987;GO:0008150;GO:0008152;GO:0044237;GO:0006796;GO:0006793GO:0035639;GO:0003674;GO:0005488;GO:0043167;GO:1901363;GO:1901265;GO:0043168;GO:0000166;GO:0004674;GO:0016740;GO:0004672;GO:0017076;GO:0005524;GO:0016301;GO:0140096;GO:0036094;GO:0003824;GO:0030554;GO:0016773;GO:0016772;GO:0097367;GO:0032559;GO:0032555;GO:0097159;GO:0032553	K08820	CDK16, PCTK1	------	------	ENOG410XPP3	O:Posttranslational modification, protein turnover, chaperones	PF00069.29;PF07714.21;PF12330.12	Pkinase;PK_Tyr_Ser-Thr;Haspin_kinase	Protein kinase domain;Protein tyrosine and serine/threonine kinase;Haspin like kinase domain	cytoplasmic
ENSOCUP00000004086	CLCA2	CLCA2	100339003	pep chromosome:OryCun2.0:13:78391045:78426558:-1 gene:ENSOCUG00000004727 transcript:ENSOCUT00000004729 gene_biotype:protein_coding transcript_biotype:protein_coding gene_symbol:CLCA2 description:chloride channel accessory 2 [Source:HGNC Symbol;Acc:HGNC:2016]	2.924	1.548	0.0001657	up	yes	726.3253	248.4395	276.67767334	236.37562561	232.26515296476	744.22545753773	664.249694824	770.50073833222	BP:nitrogen compound metabolic process;BP:cellular process;BP:ion transport;BP:proteolysis;BP:localization;BP:organic substance metabolic process;BP:transport;BP:biological_process;BP:metabolic process;BP:cell adhesion;BP:establishment of localization;BP:transmembrane transport;BP:primary metabolic process;BP:organonitrogen compound metabolic process;BP:ion transmembrane transport;BP:protein meta…	GO:0006807;GO:0009987;GO:0006811;GO:0006508;GO:0051179;GO:0071704;GO:0006810;GO:0008150;GO:0008152;GO:0007155;GO:0051234;GO:0055085;GO:0044238;GO:1901564;GO:0034220;GO:0019538;GO:0043170GO:0098590;GO:0030054;GO:0031090;GO:0016020;GO:0005654;GO:0005576;GO:0009925;GO:0110165;GO:0070161;GO:0005886;GO:0031965;GO:0005829;GO:0005575GO:0005229;GO:0004175;GO:0003674;GO:0005488;GO:0061778;GO:0008233;GO:00…	K05028	CLCA2	ocu04924;ocu04972	Renin secretion;Pancreatic secretion	ENOG410XPSZ	U:Intracellular trafficking, secretion, and vesicular transport	PF08434.15;PF00092.32;PF13519.10	CLCA;VWA;VWA_2	Calcium-activated chloride channel N terminal;von Willebrand factor type A domain;von Willebrand factor type A domain	plasma membrane
ENSOCUP00000006969	DHRS7C	DHRS7C	100357345	pep chromosome:OryCun2.0:19:9698344:9715472:1 gene:ENSOCUG00000008066 transcript:ENSOCUT00000008064 gene_biotype:protein_coding transcript_biotype:protein_coding gene_symbol:DHRS7C description:dehydrogenase/reductase 7C [Source:HGNC Symbol;Acc:HGNC:32423]	3.951	1.982	0.000175	up	yes	775.8668	196.3852	178.52841390671	165.802124023	244.824996948	844.438659668	726.999755859	756.16194393031	BP:regulation of calcium ion transmembrane transport;BP:regulation of transport;BP:ion homeostasis;BP:regulation of sequestering of calcium ion;BP:homeostatic process;BP:regulation of biological process;BP:glucose import;BP:calcium ion homeostasis;BP:inorganic ion homeostasis;BP:regulation of ion transmembrane transport;BP:localization;BP:carbohydrate transmembrane transport;BP:regulation of ion …	GO:1903169;GO:0051049;GO:0050801;GO:0051282;GO:0042592;GO:0050789;GO:0046323;GO:0055074;GO:0098771;GO:0034765;GO:0051179;GO:0034219;GO:0043269;GO:0032879;GO:0008645;GO:0008643;GO:0065007;GO:0034762;GO:0071702;GO:0019725;GO:0009987;GO:0006874;GO:0006810;GO:0006873;GO:0050794;GO:0010959;GO:0008150;GO:0030003;GO:0055080;GO:0055082;GO:0051234;GO:0055085;GO:0051279;GO:0051924;GO:1904062;GO:0048878;GO:…	K11167	DHRS7C	------	------	COG1028	U:Intracellular trafficking, secretion, and vesicular transport	PF00106.29;PF13561.10	adh_short;adh_short_C2	short chain dehydrogenase;Enoyl	ER
ENSOCUP00000008296	PIGU	PIGU	100346698	pep chromosome:OryCun2.0:4:5053958:5165083:1 gene:ENSOCUG00000009627 transcript:ENSOCUT00000009627 gene_biotype:protein_coding transcript_biotype:protein_coding gene_symbol:PIGU description:phosphatidylinositol glycan anchor biosynthesis class U [Source:HGNC Symbol;Acc:HGNC:15791]	1.566	0.6471	0.02565	up	yes	586.2139	374.3999	432.662750244	391.012664795	299.524200439	629.26385498	492.807098389	636.570861816	BP:metabolic process;BP:regulation of response to stimulus;BP:nitrogen compound metabolic process;BP:regulation of signaling;BP:regulation of cell communication;BP:regulation of biological process;BP:regulation of signal transduction;BP:organic substance metabolic process;BP:biological regulation;BP:macromolecule metabolic process;BP:regulation of JAK-STAT cascade;BP:regulation of cellular proces…	GO:0008152;GO:0048583;GO:0006807;GO:0023051;GO:0010646;GO:0050789;GO:0009966;GO:0071704;GO:0065007;GO:0043170;GO:0046425;GO:0050794;GO:0036211;GO:0008150;GO:1901564;GO:0044238;GO:0019538;GO:0043412;GO:1904892;GO:0016255GO:0042765;GO:0016020;GO:0110165;GO:1902494;GO:1905368;GO:0008303;GO:0005886;GO:0032991;GO:0005575;GO:0098796;GO:1905369GO:0005543;GO:0034235;GO:0003674;GO:0005488;GO:0097367;GO:00…	K05293	PIGU	ocu00563;ocu01100	Glycosylphosphatidylinosito;Metabolic pathways	ENOG410XST9	S:Function unknown	PF06728.17	PIG-U	GPI transamidase subunit PIG-U	extracellular
ENSOCUP00000039740	STX8	-	-	pep chromosome:OryCun2.0:19:9861830:10166955:1 gene:ENSOCUG00000038129 transcript:ENSOCUT00000046866 gene_biotype:protein_coding transcript_biotype:protein_coding description:syntaxin 8 [Source:HGNC Symbol;Acc:HGNC:11443]	0.5842	-0.7755	0.002293	down	yes	351.8551	602.2634	556.814941406	629.535461426	620.439819336	301.800628662	354.899078369	398.865692139	CC:cellular_component;CC:membrane;CC:cellular anatomical entity	GO:0005575;GO:0016020;GO:0110165	K08501	STX8	ocu04130	SNARE interactions in vesicular transport	ENOG410ZZA3	O:Posttranslational modification, protein turnover, chaperones	PF05739.23	SNARE	SNARE domain	cytoplasmic
ENSOCUP00000001059	-	WD_REPEATS_REGION domain-containing protein	100354442	pep chromosome:OryCun2.0:12:98037153:98087389:1 gene:ENSOCUG00000001223 transcript:ENSOCUT00000001223 gene_biotype:protein_coding transcript_biotype:protein_coding	1.244	0.315	0.002304	up	yes	521.7395	419.4989	424.66796875	412.865325928	420.963287354	550.33416748	510.194366455	504.689819336	BP:embryonic organ development;BP:nucleic acid metabolic process;BP:cellular nitrogen compound metabolic process;BP:nitrogen compound metabolic process;BP:cellular metabolic process;BP:organic cyclic compound metabolic process;BP:mRNA metabolic process;BP:organic substance metabolic process;BP:animal organ development;BP:RNA splicing;BP:developmental process;BP:nucleobase-containing compound meta…	GO:0048568;GO:0090304;GO:0034641;GO:0006807;GO:0044237;GO:1901360;GO:0016071;GO:0071704;GO:0048513;GO:0008380;GO:0032502;GO:0006139;GO:0009987;GO:0006725;GO:0000375;GO:0000377;GO:0008150;GO:0008152;GO:0046483;GO:0016070;GO:0044238;GO:0048856;GO:0000398;GO:0043170;GO:1990403;GO:0006396;GO:0006397GO:0071007;GO:0005681;GO:0016607;GO:0005575;GO:0016604;GO:0110165;GO:1902494;GO:0071013;GO:0032991;GO:1…	K12816	CDC40, PRP17	ocu03040	Spliceosome	ENOG410XP87	A:RNA processing and modification	PF00400.36;PF12894.11	WD40;ANAPC4_WD40	WD domain, G-beta repeat;Anaphase-promoting complex subunit 4 WD40 domain	cytoplasmic
ENSOCUP00000009212	BABAM2	BRISC and BRCA1-A complex member 2	-	pep chromosome:OryCun2.0:2:157718333:158205131:-1 gene:ENSOCUG00000010695 transcript:ENSOCUT00000010697 gene_biotype:protein_coding transcript_biotype:protein_coding gene_symbol:BABAM2 description:BRISC and BRCA1 A complex member 2 [Source:HGNC Symbol;Acc:HGNC:1106]	0.7407	-0.433	0.02974	down	yes	399.8817	539.8853	604.633911133	498.803192139	516.218811035	354.464569092	397.881317139	447.299194336	BP:regulation of primary metabolic process;BP:regulation of metabolic process;BP:positive regulation of response to stimulus;BP:regulation of response to stimulus;BP:signal transduction;BP:organic cyclic compound metabolic process;BP:cellular response to stimulus;BP:negative regulation of cell cycle;BP:double-strand break repair;BP:biological regulation;BP:positive regulation of DNA metabolic pro…	GO:0080090;GO:0019222;GO:0048584;GO:0048583;GO:0007165;GO:1901360;GO:0051716;GO:0045786;GO:0006302;GO:0065007;GO:0051054;GO:0006282;GO:0006281;GO:0060255;GO:0010972;GO:0046483;GO:0033554;GO:0009893;GO:0006807;GO:0035556;GO:0042981;GO:0050789;GO:0007346;GO:0031570;GO:0016043;GO:0071840;GO:0071214;GO:0050794;GO:0012501;GO:0006950;GO:0008150;GO:0008152;GO:1901988;GO:0010604;GO:1901987;GO:0050896;GO:…	K12173	BRE, BRCC45	ocu03440	Homologous recombination	ENOG410Y1T7	S:Function unknown	PF06113.16	BRE	Brain and reproductive organ-expressed protein	cytoplasmic
ENSOCUP00000020728	CCL21	CCL21	100144337	pep chromosome:OryCun2.0:1:19113574:19114645:1 gene:ENSOCUG00000016448 transcript:ENSOCUT00000027619 gene_biotype:protein_coding transcript_biotype:protein_coding gene_symbol:CCL21 description:C-C motif chemokine ligand 21 [Source:HGNC Symbol;Acc:HGNC:10620]	1.273	0.3482	0.03595	up	yes	520.5257	408.9541	369.715789795	458.293060303	398.85345459	560.1862591756	475.218536377	526.17228885052	BP:regulation of myeloid dendritic cell chemotaxis;BP:establishment of localization;BP:regulation of ERK1 and ERK2 cascade;BP:positive regulation of myeloid dendritic cell chemotaxis;BP:positive regulation of response to stimulus;BP:regulation of response to stimulus;BP:negative regulation of sequestering of calcium ion;BP:cell-matrix adhesion;BP:regulation of cell projection assembly;BP:establis…	GO:2000527;GO:0051234;GO:0070372;GO:2000529;GO:0048584;GO:0048583;GO:0051283;GO:0007160;GO:0060491;GO:0007163;GO:0050920;GO:0050921;GO:0060326;GO:0051897;GO:0051896;GO:0071840;GO:0031346;GO:0042330;GO:0045785;GO:0009966;GO:0009967;GO:0051495;GO:0033043;GO:0051493;GO:0051491;GO:0051209;GO:0042981;GO:2000403;GO:0034694;GO:0034695;GO:0048518;GO:0002682;GO:0043122;GO:0043123;GO:0042127;GO:0031589;GO:…	K16062	CCL21, SLC	ocu04064;ocu04062;ocu04061;ocu04060	NF-kappa B signaling pathway;Chemokine signaling pathway;Viral protein interaction with cytokine and cytokine receptor;Cytokine-cytokine receptor interaction	ENOG410Z7F2	O:Posttranslational modification, protein turnover, chaperones	PF00048.24	IL8	Small cytokines	extracellular
ENSOCUP00000015072	TWSG1	TWSG1	-	pep chromosome:OryCun2.0:9:52421352:52477910:-1 gene:ENSOCUG00000017549 transcript:ENSOCUT00000017545 gene_biotype:protein_coding transcript_biotype:protein_coding gene_symbol:TWSG1 description:twisted gastrulation BMP signaling modulator 1 [Source:HGNC Symbol;Acc:HGNC:12429]	0.687	-0.5416	0.04029	down	yes	378.4872	550.9323	463.168670654	607.368164062	582.260131836	437.003082275	387.543548584	310.915100098	BP:negative regulation of T cell proliferation;BP:regulation of metabolic process;BP:negative regulation of alpha-beta T cell activation;BP:negative regulation of response to stimulus;BP:regulation of alpha-beta T cell activation;BP:regulation of response to stimulus;BP:BMP signaling pathway;BP:negative regulation of cell adhesion;BP:ossification;BP:signal transduction;BP:cell surface receptor si…	GO:0042130;GO:0019222;GO:0046636;GO:0048585;GO:0046634;GO:0048583;GO:0030509;GO:0007162;GO:0001503;GO:0007165;GO:0007166;GO:0007167;GO:0010605;GO:0009968;GO:0009966;GO:0009967;GO:0045667;GO:0048513;GO:0048518;GO:0065007;GO:0031324;GO:0007178;GO:0045668;GO:0042127;GO:0048584;GO:0060255;GO:0048468;GO:0042129;GO:0046642;GO:0046640;GO:0030514;GO:0030513;GO:0007179;GO:0030510;GO:0048646;GO:0009892;GO:…	K25743	TWSG1	------	------	ENOG4110NGY	S:Function unknown	PF04668.16	Tsg	Twisted gastrulation	extracellular
ENSOCUP00000021362	-	Ig-like domain-containing protein	-	pep chromosome:OryCun2.0:2:98160241:98176975:1 gene:ENSOCUG00000034823 transcript:ENSOCUT00000032089 gene_biotype:protein_coding transcript_biotype:protein_coding	0.4192	-1.254	0.0126	down	yes	272.61	650.3629	509.369750977	749.61861514658	692.10032541492	354.099609375	280.685272217	183.045059204	------	------	------	------	------	------	ENOG410YQB2	U:Intracellular trafficking, secretion, and vesicular transport	PF07686.21;PF13927.10	V-set;Ig_3	Immunoglobulin V-set domain;Immunoglobulin domain	extracellular
ENSOCUP00000018195	RABAC1	PRA1 family protein	100349128	pep scaffold:OryCun2.0:GL019289:3771:5593:-1 gene:ENSOCUG00000027124 transcript:ENSOCUT00000023949 gene_biotype:protein_coding transcript_biotype:protein_coding gene_symbol:RABAC1 description:Rab acceptor 1 [Source:HGNC Symbol;Acc:HGNC:9794]	1.321	0.4016	0.02541	up	yes	524.3051	396.778	350.710876465	398.507019043	441.115997314	498.397796631	498.712493896	575.804931641	CC:Golgi apparatus;CC:intracellular membrane-bounded organelle;CC:secretory vesicle;CC:synaptic vesicle;CC:cytoplasmic vesicle;CC:membrane;CC:cellular_component;CC:intracellular organelle;CC:exocytic vesicle;CC:intracellular vesicle;CC:plasma membrane;CC:transport vesicle;CC:membrane-bounded organelle;CC:organelle;CC:cellular anatomical entity;CC:vesicleMF:binding;MF:identical protein binding;MF:…	GO:0005794;GO:0043231;GO:0099503;GO:0008021;GO:0031410;GO:0016020;GO:0005575;GO:0043229;GO:0070382;GO:0097708;GO:0005886;GO:0030133;GO:0043227;GO:0043226;GO:0110165;GO:0031982GO:0005488;GO:0042802;GO:0003674;GO:0005515	K20359	RABAC1, PRAF1	------	------	COG5130	U:Intracellular trafficking, secretion, and vesicular transport	PF03208.23	PRA1	PRA1 family protein	Golgi apparatus
ENSOCUP00000009228	TIMP1	Metalloproteinase inhibitor 1	100009047	pep chromosome:OryCun2.0:X:32653959:32658552:1 gene:ENSOCUG00000010718 transcript:ENSOCUT00000010716 gene_biotype:protein_coding transcript_biotype:protein_coding gene_symbol:TIMP1 description:TIMP metallopeptidase inhibitor 1 [Source:HGNC Symbol;Acc:HGNC:11820]	1.907	0.9313	0.03701	up	yes	595.718	312.4227	255.918884277	369.423675537	311.925567627	677.752319336	423.749938965	685.651611328	BP:regulation of cell proliferation;BP:cellular response to light stimulus;BP:regulation of primary metabolic process;BP:regulation of metabolic process;BP:response to radiation;BP:regulation of signaling;BP:regulation of response to stimulus;BP:negative regulation of proteolysis;BP:response to UV;BP:cellular response to UV;BP:negative regulation of metabolic process;BP:regulation of biological p…	GO:0042127;GO:0071482;GO:0080090;GO:0019222;GO:0009314;GO:0023051;GO:0048583;GO:0045861;GO:0009411;GO:0034644;GO:0009892;GO:0050789;GO:0051716;GO:0071478;GO:0010646;GO:0009966;GO:0052547;GO:0051246;GO:0043086;GO:0060255;GO:0010466;GO:0065007;GO:0044092;GO:0048518;GO:0048519;GO:0065009;GO:0071214;GO:0008284;GO:2001044;GO:0071492;GO:0052548;GO:0009987;GO:0070141;GO:0050794;GO:0030162;GO:0008150;GO:…	K16451	TIMP1	ocu04066	HIF-1 signaling pathway	ENOG41103NU	O:Posttranslational modification, protein turnover, chaperones	PF00965.21	TIMP	Tissue inhibitor of metalloproteinase	mitochondrial
ENSOCUP00000003525	TEAD3	Transcriptional enhancer factor TEF-5	-	pep chromosome:OryCun2.0:12:25547862:25559581:-1 gene:ENSOCUG00000004072 transcript:ENSOCUT00000004072 gene_biotype:protein_coding transcript_biotype:protein_coding gene_symbol:TEAD3 description:TEA domain transcription factor 3 [Source:HGNC Symbol;Acc:HGNC:11716]	0.681	-0.5543	0.02192	down	yes	363.916	534.3977	567.598022461	529.69238627574	505.902770996	448.586395264	306.530487061	336.63104248	------	------	K09448	TEAD	ocu04390;ocu04392	Hippo signaling pathway;Hippo signaling pathway - multiple species	ENOG410XQMP	S:Function unknown	PF17725.5;PF01285.22	YBD;TEA	YAP binding domain;TEA/ATTS domain	cytoplasmic
ENSOCUP00000015062	IMPA1	IMPA1	100347045	pep chromosome:OryCun2.0:3:97344279:97360617:-1 gene:ENSOCUG00000014535 transcript:ENSOCUT00000017531 gene_biotype:protein_coding transcript_biotype:protein_coding gene_symbol:IMPA1 description:inositol monophosphatase 1 [Source:HGNC Symbol;Acc:HGNC:6050]	1.907	0.9313	0.03758	up	yes	581.4213	304.8659	351.03899216609	293.775817871	269.78302002	441.936065674	741.35668520025	560.971191406	BP:regulation of intracellular protein transport;BP:regulation of cellular localization;BP:macromolecular complex subunit organization;BP:regulation of transport;BP:regulation of intracellular transport;BP:cellular response to arsenic-containing substance;BP:organelle disassembly;BP:cellular response to chemical stimulus;BP:positive regulation of intracellular transport;BP:positive regulation of …	GO:0033157;GO:0060341;GO:0043933;GO:0051049;GO:0032386;GO:0071243;GO:1903008;GO:0070887;GO:0032388;GO:0051222;GO:0051223;GO:1903829;GO:0032880;GO:1903843;GO:1903842;GO:0032988;GO:0050789;GO:0071826;GO:0065007;GO:0071840;GO:0032879;GO:0048518;GO:0046685;GO:1901700;GO:0070201;GO:0051050;GO:0009987;GO:0051716;GO:0090316;GO:0008150;GO:1904951;GO:0042221;GO:0010035;GO:0050794;GO:1901701;GO:0006996;GO:…	K24684	ZFAND1	------	------	ENOG4111JCH	C:Energy production and conversion	PF01428.20	zf-AN1	AN1-like Zinc finger	cytoplasmic
ENSOCUP00000002161	PIK3R4	Non-specific serine/threonine protein kinase	-	pep chromosome:OryCun2.0:14:691101:762004:1 gene:ENSOCUG00000002495 transcript:ENSOCUT00000002498 gene_biotype:protein_coding transcript_biotype:protein_coding gene_symbol:PIK3R4 description:phosphoinositide-3-kinase regulatory subunit 4 [Source:HGNC Symbol;Acc:HGNC:8982]	1.25	0.3219	0.0119	up	yes	490.7406	392.7324	422.423919678	400.258178711	355.515106201	493.881835938	507.477355957	470.862640381	BP:regulation of metabolic process;BP:cellular component organization or biogenesis;BP:cellular response to stimulus;BP:organic substance metabolic process;BP:phosphatidylinositol biosynthetic process;BP:phosphatidylinositol metabolic process;BP:glycerolipid metabolic process;BP:early endosome to late endosome transport;BP:cellular response to extracellular stimulus;BP:cellular response to nutrie…	GO:0019222;GO:0071840;GO:0051716;GO:0071704;GO:0006661;GO:0046488;GO:0046486;GO:0045022;GO:0031668;GO:0031669;GO:0016192;GO:0031667;GO:0033554;GO:0019637;GO:0009894;GO:0050789;GO:1901576;GO:1901575;GO:0016043;GO:0098927;GO:0065007;GO:0046854;GO:0006629;GO:0006810;GO:0050794;GO:0006950;GO:0008150;GO:0008152;GO:0046474;GO:0042149;GO:0051234;GO:0090407;GO:0046907;GO:0008654;GO:0050896;GO:0009267;GO:…	K08333	PIK3R4, VPS15	ocu04371;ocu05010;ocu05014;ocu05017;ocu05016;ocu05022;ocu04140;ocu04136	Apelin signaling pathway;Alzheimer disease;Amyotrophic lateral sclerosis;Spinocerebellar ataxia;Huntington disease;Pathways of neurodegeneration - multiple diseases;Autophagy - animal;Autophagy - other	ENOG410XPDN	T:Signal transduction mechanisms	PF00069.29;PF00400.36;PF07714.21	Pkinase;WD40;PK_Tyr_Ser-Thr	Protein kinase domain;WD domain, G-beta repeat;Protein tyrosine and serine/threonine kinase	cytoplasmic
ENSOCUP00000012066	TGM6	TGM6	-	pep chromosome:OryCun2.0:4:9520197:9553737:1 gene:ENSOCUG00000014031 transcript:ENSOCUT00000014036 gene_biotype:protein_coding transcript_biotype:protein_coding gene_symbol:TGM6 description:transglutaminase 6 [Source:HGNC Symbol;Acc:HGNC:16255]	1.885	0.9146	0.01761	up	yes	564.5567	299.4305	364.892303467	238.230514526	295.16876133145	586.799987793	455.95938440636	650.910644531	CC:cytoplasm;CC:cellular_component;CC:cellular anatomical entityMF:cation binding;MF:molecular_function;MF:protein-glutamine gamma-glutamyltransferase activity;MF:catalytic activity, acting on a protein;MF:ion binding;MF:catalytic activity;MF:transferase activity;MF:transferase activity, transferring amino-acyl groups;MF:binding;MF:transferase activity, transferring acyl groups;MF:metal ion bindi…	GO:0005737;GO:0005575;GO:0110165GO:0043169;GO:0003674;GO:0003810;GO:0140096;GO:0043167;GO:0003824;GO:0016740;GO:0016755;GO:0005488;GO:0016746;GO:0046872	K05624	TGM6	------	------	ENOG410XQEZ	S:Function unknown	PF00927.26;PF00868.24;PF01841.23	Transglut_C;Transglut_N;Transglut_core	Transglutaminase family, C-terminal ig like domain;Transglutaminase family;Transglutaminase-like superfamily	cytoplasmic
ENSOCUP00000016385	NAF1	H/ACA ribonucleoprotein complex non-core subunit NAF1	100341725	pep scaffold:OryCun2.0:GL018701:5906330:5945139:-1 gene:ENSOCUG00000000485 transcript:ENSOCUT00000031572 gene_biotype:protein_coding transcript_biotype:protein_coding gene_symbol:NAF1 description:nuclear assembly factor 1 ribonucleoprotein [Source:HGNC Symbol;Acc:HGNC:25126]	1.489	0.5743	0.02842	up	yes	513.6279	344.8477	438.011688232	277.676452637	318.854888916	543.139221191	496.984680176	500.75982666	BP:regulation of primary metabolic process;BP:regulation of metabolic process;BP:rRNA pseudouridine synthesis;BP:RNA modification;BP:snoRNA guided rRNA pseudouridine synthesis;BP:cellular component organization or biogenesis;BP:macromolecular complex assembly;BP:negative regulation of macromolecule metabolic process;BP:positive regulation of macromolecule metabolic process;BP:posttranscriptional …	GO:0080090;GO:0019222;GO:0031118;GO:0009451;GO:0000454;GO:0071840;GO:0065003;GO:0010605;GO:0010604;GO:0010608;GO:0044093;GO:0048518;GO:0048519;GO:0051054;GO:0034470;GO:0051052;GO:0060255;GO:1905323;GO:0046483;GO:0000154;GO:1904358;GO:0051972;GO:0009894;GO:0009895;GO:0009892;GO:0009893;GO:0009891;GO:0010638;GO:0006807;GO:0034660;GO:0050789;GO:0051347;GO:0042254;GO:0016043;GO:0065007;GO:0006364;GO:…	K14763	NAF1	------	------	ENOG4111RRE	S:Function unknown	PF04410.18	Gar1	Gar1/Naf1 RNA binding region	cytoplasmic
ENSOCUP00000000063	INPP5K	Inositol-polyphosphate 5-phosphatase	-	pep chromosome:OryCun2.0:19:16607883:16627296:1 gene:ENSOCUG00000000073 transcript:ENSOCUT00000000073 gene_biotype:protein_coding transcript_biotype:protein_coding gene_symbol:INPP5K description:inositol polyphosphate-5-phosphatase K [Source:HGNC Symbol;Acc:HGNC:33882]	1.59	0.669	0.003227	up	yes	525.6124	330.6476	286.574432373	349.049133301	356.319213867	559.817626953	531.24798584	485.771697998	------	------	K24222	INPP5J_K	ocu00562;ocu01100	Inositol phosphate metabolism;Metabolic pathways	COG5411	E:Amino acid transport and metabolism	PF17751.5	SKICH	SKICH domain	cytoplasmic
ENSOCUP00000023641	SDR39U1	SDR39U1	100347520	pep chromosome:OryCun2.0:17:44484959:44487561:-1 gene:ENSOCUG00000002151 transcript:ENSOCUT00000022686 gene_biotype:protein_coding transcript_biotype:protein_coding gene_symbol:SDR39U1 description:short chain dehydrogenase/reductase family 39U member 1 [Source:HGNC Symbol;Acc:HGNC:20275]	1.368	0.4521	0.03639	up	yes	492.8067	360.3544	350.850189209	367.28127015652	362.931854248	576.962585449	461.19076695432	440.26675415	------	------	K07071	K07071	------	------	COG1090	S:Function unknown	PF08338.15;PF01370.25	DUF1731;Epimerase	Domain of unknown function;NAD dependent epimerase/dehydratase family	mitochondrial
ENSOCUP00000014693	-	Tudor domain-containing protein	100341643	pep scaffold:OryCun2.0:GL018720:13949:35780:-1 gene:ENSOCUG00000017097 transcript:ENSOCUT00000017096 gene_biotype:protein_coding transcript_biotype:protein_coding	1.412	0.4977	0.0394	up	yes	495.3715	350.9104	411.571563721	319.875366211	321.28414219662	569.515686035	461.304260254	455.294555664	BP:cellular component assembly;BP:RNA biosynthetic process;BP:macromolecular complex subunit organization;BP:cellular metabolic process;BP:nucleobase-containing compound metabolic process;BP:nucleic acid metabolic process;BP:nucleobase-containing compound biosynthetic process;BP:macromolecule metabolic process;BP:organic cyclic compound biosynthetic process;BP:cellular component organization or b…	GO:0022607;GO:0032774;GO:0043933;GO:0044237;GO:0006139;GO:0090304;GO:0034654;GO:0043170;GO:1901362;GO:0071840;GO:0065003;GO:0000387;GO:0071704;GO:0016071;GO:0016043;GO:0022618;GO:1901360;GO:0008380;GO:0018130;GO:0032502;GO:1901576;GO:0009987;GO:0006725;GO:0071826;GO:0009058;GO:0009059;GO:0008150;GO:0008152;GO:0019438;GO:0044271;GO:0046483;GO:0016070;GO:0044238;GO:0007399;GO:0044249;GO:0048856;GO:…	K13129	SMN	------	------	ENOG4111ME8	S:Function unknown	PF06003.16;PF20635.1;PF20636.1	SMN_Tudor;SMN_YG-box;SMN_G2-BD	Survival motor neuron protein;Survival Motor Neuron, YG-box;Survival Motor Neuron, Gemin2-binding domain	nuclear
ENSOCUP00000000601	SLC39A6	SLC39A6	100352412	pep chromosome:OryCun2.0:9:77348527:77370420:-1 gene:ENSOCUG00000000692 transcript:ENSOCUT00000000693 gene_biotype:protein_coding transcript_biotype:protein_coding gene_symbol:SLC39A6 description:solute carrier family 39 member 6 [Source:HGNC Symbol;Acc:HGNC:18607]	2.05	1.036	0.01086	up	yes	566.1612	276.1527	318.821228027	226.480194092	283.15682321526	565.119873047	668.23636493248	465.127227783	BP:transition metal ion transport;BP:mesenchymal cell differentiation;BP:cation transmembrane transport;BP:ion homeostasis;BP:positive regulation of response to stimulus;BP:regulation of response to stimulus;BP:inorganic cation import into cell;BP:homeostatic process;BP:leukocyte activation;BP:multicellular organismal process;BP:signal transduction;BP:cell surface receptor signaling pathway;BP:in…	GO:0000041;GO:0048762;GO:0098655;GO:0050801;GO:0048584;GO:0048583;GO:0098659;GO:0042592;GO:0045321;GO:0032501;GO:0007165;GO:0007166;GO:0098771;GO:0051179;GO:0001837;GO:0050789;GO:0006829;GO:0002764;GO:0002768;GO:0099587;GO:0098660;GO:0006882;GO:0098662;GO:0002684;GO:0002682;GO:0071577;GO:0006810;GO:0048518;GO:0065007;GO:0019725;GO:0050851;GO:0050852;GO:0030154;GO:0002757;GO:0006811;GO:0009987;GO:…	K14712	SLC39A6, LIV1, ZIP6	ocu05010;ocu05012	Alzheimer disease;Parkinson disease	COG0428	P:Inorganic ion transport and metabolism	PF02535.26	Zip	ZIP Zinc transporter	ER
ENSOCUP00000004537	F9	Coagulation factor IX	100009113	pep scaffold:OryCun2.0:GL018700:2764941:2799029:1 gene:ENSOCUG00000005240 transcript:ENSOCUT00000005236 gene_biotype:protein_coding transcript_biotype:protein_coding gene_symbol:F9 description:coagulation factor IX [Source:NCBI gene;Acc:100009113]	1.528	0.6116	0.04007	up	yes	502.9945	329.0924	295.17541857904	364.966094971	327.13582198738	594.22126217344	406.002319336	508.7598739233	BP:hemostasis;BP:blood coagulation;BP:multicellular organismal process;BP:zymogen activation;BP:organic substance metabolic process;BP:biological regulation;BP:proteolysis;BP:regulation of biological quality;BP:regulation of body fluid levels;BP:coagulation;BP:biological_process;BP:metabolic process;BP:protein processing;BP:primary metabolic process;BP:organonitrogen compound metabolic process;BP…	GO:0007599;GO:0007596;GO:0032501;GO:0031638;GO:0071704;GO:0065007;GO:0006508;GO:0065008;GO:0050878;GO:0050817;GO:0008150;GO:0008152;GO:0016485;GO:0044238;GO:1901564;GO:0051604;GO:0019538;GO:0043170;GO:0006807GO:0031974;GO:0005615;GO:0005576;GO:0110165;GO:0005796;GO:0005788;GO:0043233;GO:0005575;GO:0070013GO:0004252;GO:0004175;GO:0003674;GO:0005488;GO:0008233;GO:0008236;GO:0043169;GO:0043167;GO:00…	K01321	F9	ocu04610	Complement and coagulation cascades	COG5640	S:Function unknown	PF00089.30;PF00594.24;PF14670.10;PF00008.31	Trypsin;Gla;FXa_inhibition;EGF	Trypsin;Vitamin K-dependent carboxylation/gamma-carboxyglutamic;Coagulation Factor Xa inhibitory site;EGF-like domain	extracellular
ENSOCUP00000013340	PHF3	PHF3	-	pep chromosome:OryCun2.0:12:50402511:50475008:1 gene:ENSOCUG00000015520 transcript:ENSOCUT00000015526 gene_biotype:protein_coding transcript_biotype:protein_coding gene_symbol:PHF3 description:PHD finger protein 3 [Source:HGNC Symbol;Acc:HGNC:8921]	1.224	0.2916	0.02993	up	yes	452.5785	369.6621	343.660430908	378.299682617	387.026184082	466.606628418	480.497344971	410.631652832	BP:RNA biosynthetic process;BP:nucleobase-containing compound metabolic process;BP:nucleic acid metabolic process;BP:cellular biosynthetic process;BP:nitrogen compound metabolic process;BP:organic cyclic compound metabolic process;BP:organic cyclic compound biosynthetic process;BP:organic substance metabolic process;BP:heterocycle biosynthetic process;BP:organic substance biosynthetic process;BP:…	GO:0032774;GO:0006139;GO:0090304;GO:0044249;GO:0006807;GO:1901360;GO:1901362;GO:0071704;GO:0018130;GO:1901576;GO:0009987;GO:0006725;GO:0009058;GO:0009059;GO:0008150;GO:0008152;GO:0034654;GO:0046483;GO:0016070;GO:0044238;GO:0044271;GO:0034641;GO:0044237;GO:0043170;GO:0006351;GO:0019438GO:0043229;GO:0043227;GO:0043226;GO:0005634;GO:0110165;GO:0043231;GO:0005575GO:0003674;GO:0005488;GO:0043169;GO:00…	------	------	------	------	ENOG4111K1A	S:Function unknown	PF07500.18;PF07744.17;PF00628.33	TFIIS_M;SPOC;PHD	Transcription factor S-II;SPOC domain;PHD-finger	nuclear
ENSOCUP00000048416	-	Maestro heat like repeat family member 1	103347010	pep scaffold:OryCun2.0:GL019513:21:6321:-1 gene:ENSOCUG00000033016 transcript:ENSOCUT00000057687 gene_biotype:protein_coding transcript_biotype:protein_coding	0.6443	-0.6342	0.012	down	yes	321.4051	498.8228	475.09777832	554.465881348	466.904876709	278.650085449	378.049804688	307.515411377	------	------	K24816	MROH1, HEATR7A	------	------	ENOG410XQE8	S:Function unknown	------	------	------	cytoplasmic
ENSOCUP00000047548	DOCK7	DOCK7	-	pep chromosome:OryCun2.0:13:103843429:103946171:1 gene:ENSOCUG00000012948 transcript:ENSOCUT00000036175 gene_biotype:protein_coding transcript_biotype:protein_coding gene_symbol:DOCK7 description:dedicator of cytokinesis 7 [Source:HGNC Symbol;Acc:HGNC:19190]	3.955	1.984	0.02968	up	yes	654.5823	165.5094	302.55960083	67.3459320068	126.622543335	850.183044434	704.6927767024	408.87109375	BP:regulation of phosphate metabolic process;BP:regulation of primary metabolic process;BP:regulation of metabolic process;BP:establishment or maintenance of cell polarity;BP:signal transduction;BP:positive regulation of macromolecule metabolic process;BP:positive regulation of molecular function;BP:positive regulation of biological process;BP:negative regulation of biological process;BP:regulati…	GO:0019220;GO:0080090;GO:0019222;GO:0007163;GO:0007165;GO:0010604;GO:0044093;GO:0048518;GO:0048519;GO:0060255;GO:0022027;GO:0042325;GO:0042327;GO:1904752;GO:1904754;GO:0009892;GO:0009893;GO:0006810;GO:0045196;GO:0031175;GO:0120036;GO:0035556;GO:0050789;GO:0051656;GO:0043547;GO:0051345;GO:0016043;GO:0065007;GO:0071840;GO:0065009;GO:0050793;GO:0050790;GO:0050794;GO:0008150;GO:0051239;GO:0051234;GO:…	K21852	DOCK6_7_8	------	------	ENOG410XNVY	S:Function unknown	PF11878.12;PF14429.10	DOCK_C-D_N;DOCK-C2	Dedicator of cytokinesis C/D, N terminal;C2 domain in Dock180 and Zizimin proteins	cytoplasmic
ENSOCUP00000039967	KIF1B	KIF1B	100355710	pep chromosome:OryCun2.0:13:140026923:140109432:-1 gene:ENSOCUG00000002763 transcript:ENSOCUT00000059464 gene_biotype:protein_coding transcript_biotype:protein_coding gene_symbol:KIF1B description:kinesin family member 1B [Source:HGNC Symbol;Acc:HGNC:16636]	1.794	0.8432	0.03122	up	yes	526.0494	293.166	353.640960693	203.54711428681	322.30988208373	615.3193730999	425.65560601352	537.173095703	BP:cellular process;BP:biological_process;BP:microtubule-based process;BP:microtubule-based movementMF:purine ribonucleoside triphosphate binding;MF:molecular_function;MF:binding;MF:ion binding;MF:heterocyclic compound binding;MF:nucleoside phosphate binding;MF:anion binding;MF:nucleotide binding;MF:purine nucleotide binding;MF:motor activity;MF:ATP binding;MF:tubulin binding;MF:microtubule bindi…	GO:0009987;GO:0008150;GO:0007017;GO:0007018GO:0035639;GO:0003674;GO:0005488;GO:0043167;GO:1901363;GO:1901265;GO:0043168;GO:0000166;GO:0017076;GO:0003774;GO:0005524;GO:0015631;GO:0008017;GO:0036094;GO:0008092;GO:0097367;GO:0097159;GO:0030554;GO:0032559;GO:0003777;GO:0005515;GO:0032555;GO:0032553	K10392	KIF1	ocu04814	Motor proteins	COG5059	S:Function unknown	PF00225.27;PF16183.9;PF16796.9;PF00498.30	Kinesin;Kinesin_assoc;Microtub_bd;FHA	Kinesin motor domain;Kinesin-associated;Microtubule binding;FHA domain	cytoplasmic
ENSOCUP00000003815	NDUFC1	NADH dehydrogenase [ubiquinone] 1 subunit C1, mitochondrial	-	pep chromosome:OryCun2.0:15:25292037:25301540:1 gene:ENSOCUG00000004419 transcript:ENSOCUT00000004415 gene_biotype:protein_coding transcript_biotype:protein_coding gene_symbol:NDUFC1 description:NADH:ubiquinone oxidoreductase subunit C1 [Source:HGNC Symbol;Acc:HGNC:7705]	1.869	0.9023	0.0417	up	yes	530.24	283.7648	434.712799072	227.285232544	189.296264648	550.929626465	575.39996137777	464.390472412	BP:nucleotide biosynthetic process;BP:small molecule metabolic process;BP:organic cyclic compound biosynthetic process;BP:cellular component organization or biogenesis;BP:NADH dehydrogenase complex assembly;BP:ribonucleoside triphosphate metabolic process;BP:electron transport chain;BP:respiratory electron transport chain;BP:purine ribonucleoside triphosphate biosynthetic process;BP:purine ribonu…	GO:0009165;GO:0044281;GO:1901362;GO:0071840;GO:0010257;GO:0009199;GO:0022900;GO:0022904;GO:0009206;GO:0009205;GO:0009201;GO:0046034;GO:0019646;GO:0046483;GO:1901564;GO:1901566;GO:0006163;GO:0006164;GO:0019637;GO:0019438;GO:0018130;GO:0022607;GO:0009141;GO:0009142;GO:0009144;GO:0009145;GO:0009060;GO:1901576;GO:0016043;GO:0009259;GO:0065003;GO:1901360;GO:0009152;GO:0009150;GO:0008150;GO:0008152;GO:…	K03967	NDUFC1	ocu05020;ocu04932;ocu05208;ocu00190;ocu04723;ocu04714;ocu01100;ocu05010;ocu05012;ocu05014;ocu05016;ocu05415;ocu05022	Prion disease;Non-alcoholic fatty liver disease;Chemical carcinogenesis - reactive oxygen species;Oxidative phosphorylation;Retrograde endocannabinoid signaling;Thermogenesis;Metabolic pathways;Alzheimer disease;Parkinson disease;Amyotrophic lateral sclerosis;Huntington disease;Diabetic cardiomyopathy;Pathways of neurodegeneration - multiple diseases	ENOG410XUGS	I:Lipid transport and metabolism	PF15088.10	NADH_dh_m_C1	NADH dehydrogenase [ubiquinone] 1 subunit C1, mitochondrial	mitochondrial
ENSOCUP00000000030	PBK	PBK	100341076	pep chromosome:OryCun2.0:2:41826002:41866354:1 gene:ENSOCUG00000000031 transcript:ENSOCUT00000000031 gene_biotype:protein_coding transcript_biotype:protein_coding gene_symbol:PBK description:PDZ binding kinase [Source:HGNC Symbol;Acc:HGNC:18282]	0.6622	-0.5947	0.0494	down	yes	324.2544	489.6587	481.524291992	457.75272096433	529.69897340101	298.635650635	243.67298361057	430.454467773	BP:regulation of phosphate metabolic process;BP:regulation of primary metabolic process;BP:regulation of proteasomal ubiquitin-dependent protein catabolic process;BP:negative regulation of proteasomal ubiquitin-dependent protein catabolic process;BP:negative regulation of response to stimulus;BP:regulation of response to stimulus;BP:negative regulation of defense response;BP:signal transduction;B…	GO:0019220;GO:0080090;GO:0032434;GO:0032435;GO:0048585;GO:0048583;GO:0031348;GO:0007165;GO:0071482;GO:0031347;GO:0050728;GO:0010605;GO:0019222;GO:0009968;GO:0071704;GO:0009966;GO:0000165;GO:0050727;GO:1901799;GO:0009314;GO:0048519;GO:0060255;GO:0030162;GO:0030163;GO:1901565;GO:0042325;GO:0042326;GO:1901564;GO:0019538;GO:0009411;GO:0033554;GO:0009894;GO:0009895;GO:0009892;GO:0034644;GO:0006807;GO:…	K08865	PBK	------	------	COG0515	U:Intracellular trafficking, secretion, and vesicular transport	PF00069.29;PF07714.21	Pkinase;PK_Tyr_Ser-Thr	Protein kinase domain;Protein tyrosine and serine/threonine kinase	cytoplasmic
ENSOCUP00000010956	TAX1BP1	TAX1BP1	-	pep chromosome:OryCun2.0:10:12408012:12497786:1 gene:ENSOCUG00000012730 transcript:ENSOCUT00000012735 gene_biotype:protein_coding transcript_biotype:protein_coding gene_symbol:TAX1BP1 description:Tax1 binding protein 1 [Source:HGNC Symbol;Acc:HGNC:11575]	0.7223	-0.4693	0.02476	down	yes	334.9139	463.7022	491.775115967	477.589935303	421.741607666	319.114227295	292.911804199	392.715667725	BP:cell death;BP:apoptotic process;BP:cellular process;BP:programmed cell death;BP:biological_processCC:intracellular organelle;CC:membrane-bounded organelle;CC:organelle;CC:vesicle;CC:vacuole;CC:cytoplasmic vesicle;CC:autophagosome;CC:mitochondrion;CC:cellular anatomical entity;CC:intracellular vesicle;CC:pre-autophagosomal structure;CC:intracellular membrane-bounded organelle;CC:cellular_compon…	GO:0008219;GO:0006915;GO:0009987;GO:0012501;GO:0008150GO:0043229;GO:0043227;GO:0043226;GO:0031982;GO:0005773;GO:0031410;GO:0005776;GO:0005739;GO:0110165;GO:0097708;GO:0000407;GO:0043231;GO:0005575GO:0003674;GO:0005488;GO:0043169;GO:0043167;GO:0046872	K21347	TAX1BP1	ocu04140;ocu04137	Autophagy - animal;Mitophagy - animal	ENOG410XQDF	S:Function unknown	PF17751.5;PF07888.15;PF18112.5	SKICH;CALCOCO1;Zn-C2H2_12	SKICH domain;Calcium binding and coiled-coil domain;Autophagy receptor zinc finger-C2H2 domain	cytoplasmic
ENSOCUP00000000413	COG2	Conserved oligomeric Golgi complex subunit 2	-	pep chromosome:OryCun2.0:16:37265197:37317279:-1 gene:ENSOCUG00000000472 transcript:ENSOCUT00000000474 gene_biotype:protein_coding transcript_biotype:protein_coding gene_symbol:COG2 description:component of oligomeric golgi complex 2 [Source:HGNC Symbol;Acc:HGNC:6546]	1.488	0.5734	0.02257	up	yes	474.6677	319.0451	396.273864746	310.02166748	250.839691162	468.981781006	491.777252197	463.244110107	BP:protein localization;BP:retrograde transport, vesicle recycling within Golgi;BP:cellular component organization or biogenesis;BP:cellular macromolecule localization;BP:cellular component organization;BP:nitrogen compound transport;BP:organic substance transport;BP:macromolecule localization;BP:cellular process;BP:Golgi vesicle transport;BP:transport;BP:glycosylation;BP:intra-Golgi vesicle-medi…	GO:0008104;GO:0000301;GO:0071840;GO:0070727;GO:0016043;GO:0071705;GO:0071702;GO:0033036;GO:0009987;GO:0048193;GO:0006810;GO:0070085;GO:0006891;GO:0045184;GO:0008150;GO:0008152;GO:0051234;GO:0051179;GO:0051641;GO:0006996;GO:0007030;GO:0016192;GO:0015031GO:0099023;GO:0031984;GO:0016020;GO:0110165;GO:0005795;GO:0017119;GO:0032991;GO:0005575;GO:0098791	K20289	COG2	------	------	ENOG410XU2D	U:Intracellular trafficking, secretion, and vesicular transport	PF12022.12;PF06148.15	COG2_C;COG2	COG complex component, COG2, C-terminal;COG	mitochondrial
ENSOCUP00000038289	-	-	-	pep chromosome:OryCun2.0:4:77817894:77832432:1 gene:ENSOCUG00000012692 transcript:ENSOCUT00000048222 gene_biotype:protein_coding transcript_biotype:protein_coding description:thymopoietin [Source:HGNC Symbol;Acc:HGNC:11875]	0.6369	-0.6509	0.008307	down	yes	308.4017	484.1918	467.249359131	462.60394514448	522.722229004	335.15496752815	247.30815103961	342.741973877	CC:nuclear envelope;CC:organelle envelope;CC:envelope;CC:cellular_component;CC:cellular anatomical entityMF:organic cyclic compound binding;MF:molecular_function;MF:binding;MF:nucleic acid binding;MF:DNA binding;MF:heterocyclic compound binding	GO:0005635;GO:0031967;GO:0031975;GO:0005575;GO:0110165GO:0097159;GO:0003674;GO:0005488;GO:0003676;GO:0003677;GO:1901363	K24031	TMPO	------	------	ENOG4111J0N	S:Function unknown	PF11560.12;PF08198.15;PF03020.19	LAP2alpha;Thymopoietin;LEM	Lamina-associated polypeptide 2 alpha;Thymopoietin protein;LEM domain	nuclear
ENSOCUP00000016699	-	mRNA decay activator protein ZFP36	100349183	pep chromosome:OryCun2.0:20:3454937:3458965:1 gene:ENSOCUG00000003168 transcript:ENSOCUT00000003165 gene_biotype:protein_coding transcript_biotype:protein_coding	1.446	0.5321	0.02609	up	yes	461.0898	318.7919	256.490539551	306.945373535	392.939910889	474.008911133	469.576599121	439.683990479	BP:negative regulation of cell differentiation;BP:primary metabolic process;BP:regulation of primary metabolic process;BP:developmental growth;BP:chorio-allantoic fusion;BP:regulation of mRNA processing;BP:spongiotrophoblast layer development;BP:signal transduction;BP:multicellular organism growth;BP:proepicardium development;BP:organic cyclic compound metabolic process;BP:organic cyclic compound…	GO:0045596;GO:0044238;GO:0080090;GO:0048589;GO:0060710;GO:0050684;GO:0060712;GO:0007165;GO:0035264;GO:0003342;GO:1901360;GO:1901361;GO:0051716;GO:0045786;GO:0019222;GO:0048869;GO:0000165;GO:0009611;GO:0042981;GO:0048513;GO:0045661;GO:0043491;GO:0010720;GO:0045639;GO:0048518;GO:0048519;GO:0031331;GO:0042127;GO:0010605;GO:0030217;GO:0060255;GO:0031960;GO:0061013;GO:0061014;GO:0061158;GO:1903708;GO:…	K18753	ZFP36L	ocu04218	Cellular senescence	COG5063	S:Function unknown	PF04553.16;PF00642.28;PF18345.5;PF18044.5;PF14608.10	Tis11B_N;zf-CCCH;zf_CCCH_4;zf-CCCH_4;zf-CCCH_2	Tis11B like protein, N terminus;Zinc finger C-x8-C-x5-C-x3-H type;Zinc finger domain;CCCH-type zinc finger;RNA-binding, Nab2-type zinc finger	cytoplasmic
ENSOCUP00000015495	CEP41	CEP41	100349488	pep chromosome:OryCun2.0:7:14207604:14254424:1 gene:ENSOCUG00000007004 transcript:ENSOCUT00000025753 gene_biotype:protein_coding transcript_biotype:protein_coding gene_symbol:CEP41 description:centrosomal protein 41 [Source:HGNC Symbol;Acc:HGNC:12370]	0.5173	-0.9509	0.02652	down	yes	261.7744	506.0486	472.057037354	500.570953369	545.51793463301	131.355224609	359.886138916	294.081878662	BP:cellular component assembly;BP:establishment of localization;BP:cell projection organization;BP:cell projection assembly;BP:protein localization;BP:nitrogen compound metabolic process;BP:cellular component organization;BP:plasma membrane bounded cell projection organization;BP:cellular component organization or biogenesis;BP:plasma membrane bounded cell projection assembly;BP:protein polygluta…	GO:0022607;GO:0051234;GO:0030030;GO:0030031;GO:0008104;GO:0006807;GO:0016043;GO:0120036;GO:0071840;GO:0120031;GO:0018095;GO:0070727;GO:0018193;GO:0071705;GO:0071704;GO:0071702;GO:0033036;GO:0006810;GO:0060271;GO:0008283;GO:0009987;GO:0045184;GO:0043412;GO:0036211;GO:0008150;GO:0008152;GO:0070925;GO:0051179;GO:0051641;GO:0006996;GO:0044238;GO:1901564;GO:0019538;GO:0018200;GO:0043170;GO:0015031;GO:…	K16455	CEP41, TSGA14	------	------	ENOG410XRR4	S:Function unknown	PF00581.24	Rhodanese	Rhodanese-like domain	cytoplasmic
ENSOCUP00000008635	-	E2F_TDP domain-containing protein	-	pep chromosome:OryCun2.0:5:22805141:22810330:1 gene:ENSOCUG00000010022 transcript:ENSOCUT00000010024 gene_biotype:protein_coding transcript_biotype:protein_coding	1.817	0.8616	0.03058	up	yes	495.0115	272.3853	304.553924561	263.777374268	248.824508667	515.696411133	372.009277344	597.32876810732	BP:regulation of primary metabolic process;BP:regulation of metabolic process;BP:regulation of cellular biosynthetic process;BP:regulation of cellular metabolic process;BP:regulation of biological process;BP:regulation of nucleobase-containing compound metabolic process;BP:regulation of transcription from RNA polymerase II promoter;BP:biological regulation;BP:regulation of gene expression;BP:regu…	GO:0080090;GO:0019222;GO:0031326;GO:0031323;GO:0050789;GO:0019219;GO:0006357;GO:0065007;GO:0010468;GO:0060255;GO:0009889;GO:0050794;GO:0008150;GO:0051171;GO:2001141;GO:0051252;GO:0006355;GO:0010556GO:0043229;GO:0043227;GO:0005634;GO:0043226;GO:0110165;GO:0005667;GO:0032991;GO:0043231;GO:0005575GO:0003674;GO:0005488;GO:0003676;GO:0003677;GO:0043565;GO:1990837;GO:0000987;GO:0003690;GO:0001067;GO:00…	K04682	E2F4_5	ocu04218;ocu04350;ocu04110	Cellular senescence;TGF-beta signaling pathway;Cell cycle	ENOG410XNYI	K:Transcription	PF16421.9;PF02319.24	E2F_CC-MB;E2F_TDP	E2F transcription factor CC-MB domain;E2F/DP family winged-helix DNA-binding domain	nuclear
ENSOCUP00000000079	WDR81	WDR81	100356832	pep chromosome:OryCun2.0:19:16415348:16426748:-1 gene:ENSOCUG00000000090 transcript:ENSOCUT00000000090 gene_biotype:protein_coding transcript_biotype:protein_coding gene_symbol:WDR81 description:WD repeat domain 81 [Source:HGNC Symbol;Acc:HGNC:26600]	1.376	0.4605	0.04229	up	yes	443.2573	322.2223	276.313201904	307.244812012	383.108886719	391.985290527	478.10458374	459.681945801	BP:cellular component organization;BP:metabolic process;BP:establishment of localization in cell;BP:macroautophagy;BP:protein stabilization;BP:nitrogen compound metabolic process;BP:cellular localization;BP:modification-dependent macromolecule catabolic process;BP:mitochondrion organization;BP:organic substance catabolic process;BP:organic substance metabolic process;BP:biological regulation;BP:c…	GO:0016043;GO:0008152;GO:0051649;GO:0016236;GO:0050821;GO:0006807;GO:0051641;GO:0043632;GO:0007005;GO:1901575;GO:0071704;GO:0065007;GO:0071840;GO:0006508;GO:0065008;GO:0035973;GO:0009987;GO:0044238;GO:0006810;GO:0019941;GO:0045022;GO:0008150;GO:0051179;GO:0051234;GO:0009056;GO:0009057;GO:0044248;GO:0006996;GO:0051603;GO:0006914;GO:1901564;GO:0046907;GO:0019538;GO:0031647;GO:0016482;GO:0044237;GO:…	K17601	WDR81	------	------	ENOG410XR4I	S:Function unknown	PF02138.22;PF00400.36	Beach;WD40	Beige/BEACH domain;WD domain, G-beta repeat	cytoplasmic
ENSOCUP00000004578	TGFB2	Transforming growth factor beta	-	pep chromosome:OryCun2.0:16:54746710:54835476:-1 gene:ENSOCUG00000005279 transcript:ENSOCUT00000005281 gene_biotype:protein_coding transcript_biotype:protein_coding gene_symbol:TGFB2 description:transforming growth factor beta 2 [Source:HGNC Symbol;Acc:HGNC:11768]	0.7962	-0.3288	0.005711	down	yes	338.7317	425.4491	415.757293701	417.41065717178	443.179260254	332.93470331475	318.97195625789	364.288543701	BP:regulation of protein localization;BP:regulation of cell adhesion mediated by integrin;BP:regulation of phosphate metabolic process;BP:regulation of primary metabolic process;BP:regulation of metabolic process;BP:positive regulation of secretion;BP:regulation of transport;BP:positive regulation of stem cell differentiation;BP:positive regulation of response to stimulus;BP:regulation of respons…	GO:0032880;GO:0033628;GO:0019220;GO:0080090;GO:0019222;GO:0051047;GO:0051049;GO:2000738;GO:0048584;GO:0048583;GO:0032147;GO:0043523;GO:0043525;GO:0007166;GO:0007167;GO:2000736;GO:0051891;GO:0051897;GO:0051896;GO:0071840;GO:0051346;GO:0048863;GO:0010605;GO:0010604;GO:0045785;GO:0009966;GO:0009967;GO:0009611;GO:0010033;GO:0048513;GO:0051798;GO:0044093;GO:0010921;GO:0048518;GO:0048519;GO:0051797;GO:…	K13376	TGFB2	ocu04218;ocu05220;ocu05226;ocu05225;ocu05205;ocu05206;ocu05200;ocu05321;ocu05142;ocu05152;ocu04933;ocu05140;ocu05146;ocu04350;ocu04380;ocu04110;ocu04010;ocu05323;ocu04390;ocu05211;ocu05212;ocu05161;ocu05166;ocu05415;ocu05414;ocu05210;ocu05410;ocu05145;ocu05144;ocu04068;ocu04060	Cellular senescence;Chronic myeloid leukemia;Gastric cancer;Hepatocellular carcinoma;Proteoglycans in cancer;MicroRNAs in cancer;Pathways in cancer;Inflammatory bowel disease;Chagas disease;Tuberculosis;AGE-RAGE signaling pathway in diabetic complications;Leishmaniasis;Amoebiasis;TGF-beta signaling pathway;Osteoclast differentiation;Cell cycle;MAPK signaling pathway;Rheumatoid arthritis;Hippo sig…	ENOG410XT8Z	S:Function unknown	PF00688.22;PF00019.24	TGFb_propeptide;TGF_beta	TGF-beta propeptide;Transforming growth factor beta like domain	plasma membrane
ENSOCUP00000008866	DCAF5	DCAF5	100353206	pep chromosome:OryCun2.0:20:3100890:3206799:1 gene:ENSOCUG00000010281 transcript:ENSOCUT00000010289 gene_biotype:protein_coding transcript_biotype:protein_coding gene_symbol:DCAF5 description:DDB1 and CUL4 associated factor 5 [Source:HGNC Symbol;Acc:HGNC:20224]	2.524	1.336	0.03115	up	yes	543.4522	215.3174	238.264953613	255.273147583	152.414123535	585.51651851258	683.878112793	360.962097168	CC:macromolecular complex;CC:intracellular membrane-bounded organelle;CC:Cul4-RING E3 ubiquitin ligase complex;CC:nucleus;CC:ubiquitin ligase complex;CC:cellular_component;CC:intracellular organelle;CC:transferase complex;CC:cullin-RING ubiquitin ligase complex;CC:membrane-bounded organelle;CC:organelle;CC:cellular anatomical entity;CC:catalytic complex	GO:0032991;GO:0043231;GO:0080008;GO:0005634;GO:0000151;GO:0005575;GO:0043229;GO:1990234;GO:0031461;GO:0043227;GO:0043226;GO:0110165;GO:1902494	K11800	DCAF5, BCRP2	------	------	ENOG410ZPFW	S:Function unknown	PF00400.36	WD40	WD domain, G-beta repeat	nuclear
ENSOCUP00000026479	-	Caspase-13-like	-	pep chromosome:OryCun2.0:1:111516427:111532410:1 gene:ENSOCUG00000029247 transcript:ENSOCUT00000033432 gene_biotype:protein_coding transcript_biotype:protein_coding	0.4762	-1.07	0.03343	down	yes	243.6108	511.6259	494.93357102765	389.630584717	650.313598633	314.739807129	224.543624878	191.548873901	BP:nitrogen compound metabolic process;BP:regulation of apoptotic process;BP:regulation of biological process;BP:organic substance metabolic process;BP:regulation of programmed cell death;BP:biological regulation;BP:proteolysis;BP:regulation of cellular process;BP:biological_process;BP:metabolic process;BP:primary metabolic process;BP:organonitrogen compound metabolic process;BP:protein metabolic…	GO:0006807;GO:0042981;GO:0050789;GO:0071704;GO:0043067;GO:0065007;GO:0006508;GO:0050794;GO:0008150;GO:0008152;GO:0044238;GO:1901564;GO:0019538;GO:0043170GO:0004175;GO:0003674;GO:0008233;GO:0008234;GO:0016787;GO:0140096;GO:0003824;GO:0004197	------	------	------	------	ENOG410ZQIE	U:Intracellular trafficking, secretion, and vesicular transport	PF00656.26;PF00619.25	Peptidase_C14;CARD	Caspase domain;Caspase recruitment domain	lysosomal
ENSOCUP00000033029	TMEM9B	TMEM9B	100344543	pep chromosome:OryCun2.0:1:150715614:150733652:-1 gene:ENSOCUG00000003150 transcript:ENSOCUT00000050914 gene_biotype:protein_coding transcript_biotype:protein_coding gene_symbol:TMEM9B description:TMEM9 domain family member B [Source:HGNC Symbol;Acc:HGNC:1168]	2.153	1.106	0.04401	up	yes	510.7678	237.2002	246.93468798424	217.403686523	247.262191772	641.961303711	329.199005127	561.14305436647	BP:positive regulation of response to stimulus;BP:regulation of response to stimulus;BP:positive regulation of signaling;BP:regulation of signaling;BP:positive regulation of cell communication;BP:regulation of cell communication;BP:regulation of biological process;BP:regulation of signal transduction;BP:positive regulation of signal transduction;BP:biological regulation;BP:positive regulation of …	GO:0048584;GO:0048583;GO:0023056;GO:0023051;GO:0010647;GO:0010646;GO:0050789;GO:0009966;GO:0009967;GO:0065007;GO:0048518;GO:0043122;GO:0043123;GO:0050794;GO:0008150;GO:1902533;GO:1902531;GO:0048522GO:0031901;GO:0010008;GO:0031090;GO:0016020;GO:0005774;GO:0098588;GO:0030659;GO:0012506;GO:0005575;GO:0005765;GO:0110165;GO:0098852	K26237	TMEM9B	------	------	ENOG4111KV2	S:Function unknown	PF05434.15	Tmemb_9	TMEM9	ER
ENSOCUP00000007856	SDC4	SDC4	-	pep scaffold:OryCun2.0:GL018725:474219:481581:-1 gene:ENSOCUG00000009097 transcript:ENSOCUT00000009094 gene_biotype:protein_coding transcript_biotype:protein_coding gene_symbol:SDC4 description:syndecan 4 [Source:HGNC Symbol;Acc:HGNC:10661]	0.7607	-0.3946	0.008465	down	yes	323.0555	424.6941	462.894592285	416.7421875	394.445587158	319.121643066	334.944244385	315.100708008	BP:negative regulation of T cell proliferation;BP:regulation of secretion;BP:positive regulation of secretion;BP:regulation of transport;BP:negative regulation of cell adhesion;BP:cellular component organization or biogenesis;BP:response to wounding;BP:positive regulation of biological process;BP:biological regulation;BP:regulation of organelle assembly;BP:regulation of cell proliferation;BP:posi…	GO:0042130;GO:0051046;GO:0051047;GO:0051049;GO:0007162;GO:0071840;GO:0009611;GO:0048518;GO:0065007;GO:1902115;GO:0042127;GO:0051050;GO:0042129;GO:0035148;GO:1903541;GO:1903543;GO:0010638;GO:0048646;GO:1903553;GO:1903551;GO:0032944;GO:0032945;GO:0120036;GO:0050789;GO:0016043;GO:0002682;GO:0002683;GO:0001843;GO:0051130;GO:0042060;GO:0050794;GO:0060606;GO:0006950;GO:0008150;GO:0051239;GO:0050896;GO:…	K16338	SDC4	ocu05205;ocu04514;ocu04512;ocu05418	Proteoglycans in cancer;Cell adhesion molecules;ECM-receptor interaction;Fluid shear stress and atherosclerosis	ENOG4111QSA	T:Signal transduction mechanisms	PF01034.24	Syndecan	Syndecan domain	cytoplasmic
ENSOCUP00000025800	TRMU	Mitochondrial tRNA-specific 2-thiouridylase 1	-	pep scaffold:OryCun2.0:GL018928:319601:336288:1 gene:ENSOCUG00000003664 transcript:ENSOCUT00000021285 gene_biotype:protein_coding transcript_biotype:protein_coding gene_symbol:TRMU description:tRNA 5-methylaminomethyl-2-thiouridylate methyltransferase [Source:HGNC Symbol;Acc:HGNC:25481]	2.239	1.163	0.03131	up	yes	513.5622	229.4145	207.797241211	212.924377441	267.52184233589	571.74261885584	623.28003156481	345.663818359	BP:nucleic acid metabolic process;BP:cellular nitrogen compound metabolic process;BP:nitrogen compound metabolic process;BP:ncRNA metabolic process;BP:organic cyclic compound metabolic process;BP:ncRNA processing;BP:nucleobase-containing compound metabolic process;BP:organic substance metabolic process;BP:tRNA processing;BP:cellular process;BP:cellular aromatic compound metabolic process;BP:biolo…	GO:0090304;GO:0034641;GO:0006807;GO:0034660;GO:1901360;GO:0034470;GO:0006139;GO:0071704;GO:0008033;GO:0009987;GO:0006725;GO:0008150;GO:0008152;GO:0046483;GO:0016070;GO:0044238;GO:0044237;GO:0043170;GO:0006399;GO:0006396GO:0043227;GO:0005739;GO:0043226;GO:0110165;GO:0043231;GO:0043229;GO:0005575GO:0035639;GO:0016782;GO:0032553;GO:0003674;GO:0005488;GO:0003676;GO:0005524;GO:0000166;GO:1901363;GO:00…	K21027	TRMU, SLM3	------	------	COG0482	J:Translation, ribosomal structure and biogenesis	PF03054.20;PF20258.2;PF20259.2	tRNA_Me_trans;tRNA_Me_trans_C;tRNA_Me_trans_M	tRNA methyl transferase HUP domain;Aminomethyltransferase beta-barrel domain;tRNA methyl transferase PRC-barrel domain	cytoplasmic
ENSOCUP00000003607	TMEM201	TMEM201	100349678	pep chromosome:OryCun2.0:13:140595352:140614809:-1 gene:ENSOCUG00000004170 transcript:ENSOCUT00000004169 gene_biotype:protein_coding transcript_biotype:protein_coding gene_symbol:TMEM201 description:transmembrane protein 201 [Source:HGNC Symbol;Acc:HGNC:33719]	0.8138	-0.2973	0.04178	down	yes	330.078	405.6258	416.117736816	403.272369385	397.4871521	333.442077637	285.243621826	371.548156738	BP:ameboidal-type cell migration;BP:establishment of organelle localization;BP:cell migration;BP:transport;BP:fibroblast migration;BP:cellular process;BP:biological_process;BP:establishment of localization in cell;BP:nucleus localization;BP:establishment of localization;BP:localization;BP:organelle localization;BP:cellular localization;BP:intracellular transport;BP:cell motility;BP:nuclear migrat…	GO:0001667;GO:0051656;GO:0016477;GO:0006810;GO:0010761;GO:0009987;GO:0008150;GO:0051649;GO:0051647;GO:0051234;GO:0051179;GO:0051640;GO:0051641;GO:0046907;GO:0048870;GO:0007097GO:0031090;GO:0005637;GO:0016020;GO:0110165;GO:0031965;GO:0019866;GO:0005575GO:0044877;GO:0005488;GO:0003779;GO:0051015;GO:0005521;GO:0008092;GO:0005515;GO:0003674	------	------	------	------	ENOG41123RR	S:Function unknown	PF10476.13;PF09779.13	DUF2448;Ima1_N	Protein of unknown function C-terminus;Ima1 N-terminal domain	extracellular
ENSOCUP00000018910	ARFGEF2	ARFGEF2	-	pep scaffold:OryCun2.0:GL018725:2918804:3029845:1 gene:ENSOCUG00000005446 transcript:ENSOCUT00000022445 gene_biotype:protein_coding transcript_biotype:protein_coding gene_symbol:ARFGEF2 description:ADP ribosylation factor guanine nucleotide exchange factor 2 [Source:HGNC Symbol;Acc:HGNC:15853]	1.274	0.3494	0.03652	up	yes	411.2177	322.7447	355.50112915	298.672027588	314.061004639	456.764465332	394.545623779	382.343078613	BP:protein localization;BP:regulation of metabolic process;BP:regulation of response to stimulus;BP:signal transduction;BP:cellular component organization or biogenesis;BP:positive regulation of macromolecule metabolic process;BP:cellular macromolecule localization;BP:regulation of signal transduction;BP:positive regulation of biological process;BP:macromolecule localization;BP:regulation of smal…	GO:0008104;GO:0019222;GO:0048583;GO:0007165;GO:0071840;GO:0010604;GO:0070727;GO:0009966;GO:0048518;GO:0033036;GO:0051056;GO:0060255;GO:0045184;GO:0051668;GO:0032012;GO:0016192;GO:0016050;GO:0050789;GO:0009893;GO:0009891;GO:0010628;GO:1903557;GO:1903555;GO:0035556;GO:0016043;GO:0065007;GO:0032760;GO:0006810;GO:0009889;GO:0050794;GO:0008150;GO:0008152;GO:0051234;GO:0006893;GO:0006892;GO:0010557;GO:…	K18442	ARFGEF, BIG	ocu04144	Endocytosis	COG5307	S:Function unknown	PF01369.24;PF20252.2;PF12783.11;PF16213.9;PF09324.14	Sec7;BIG2_C;Sec7-like_HUS;DCB;Sec7-like_HDS	Sec7 domain;BIG2 C-terminal domain;Mon2/Sec7/BIG1-like, HUS domain;Mon2/Sec7/BIG1-like, dimerisation and cyclophilin-binding domain;Mon2/Sec7/BIG1-like, HDS	cytoplasmic
ENSOCUP00000022714	XIRP1	XIRP1	-	pep chromosome:OryCun2.0:9:4462279:4467742:1 gene:ENSOCUG00000011396 transcript:ENSOCUT00000011392 gene_biotype:protein_coding transcript_biotype:protein_coding gene_symbol:XIRP1 description:xin actin binding repeat containing 1 [Source:HGNC Symbol;Acc:HGNC:14301]	1.925	0.9449	0.02733	up	yes	482.8031	250.8044	309.55176661096	235.256484985	207.60496521	449.913330078	601.20104018968	397.294830322	BP:organelle organization;BP:cytoskeleton organization;BP:actin filament-based process;BP:cellular component organization or biogenesis;BP:cellular process;BP:actin cytoskeleton organization;BP:biological_process;BP:cellular component organizationCC:cellular_component;CC:cellular anatomical entity;CC:cell junctionMF:cytoskeletal protein binding;MF:actin binding;MF:molecular_function;MF:binding;MF…	GO:0006996;GO:0007010;GO:0030029;GO:0071840;GO:0009987;GO:0030036;GO:0008150;GO:0016043GO:0005575;GO:0110165;GO:0030054GO:0008092;GO:0003779;GO:0003674;GO:0005488;GO:0005515	------	------	------	------	ENOG410ZM11	S:Function unknown	PF08043.16	Xin	Xin repeat	cytoplasmic
ENSOCUP00000002818	IRX5	IRX5	-	pep chromosome:OryCun2.0:5:11194886:11214652:1 gene:ENSOCUG00000003240 transcript:ENSOCUT00000003246 gene_biotype:protein_coding transcript_biotype:protein_coding gene_symbol:IRX5 description:iroquois homeobox 5 [Source:HGNC Symbol;Acc:HGNC:14361]	0.5316	-0.9116	0.03228	down	yes	254.074	477.9154	475.20517595516	401.437866211	557.103027344	174.99835077783	354.808441162	232.41521113066	BP:developmental process;BP:embryonic organ morphogenesis;BP:regulation of biosynthetic process;BP:regulation of primary metabolic process;BP:regulation of metabolic process;BP:regulation of cellular biosynthetic process;BP:cell differentiation;BP:cell development;BP:reproductive structure development;BP:anatomical structure morphogenesis;BP:cellular developmental process;BP:regulation of cellula…	GO:0032502;GO:0048562;GO:0009889;GO:0080090;GO:0019222;GO:0031326;GO:0030154;GO:0048468;GO:0048608;GO:0009653;GO:0048869;GO:0031323;GO:0008406;GO:0050789;GO:0019219;GO:0048513;GO:0065007;GO:0010468;GO:0048705;GO:0048704;GO:0009887;GO:0032501;GO:0048701;GO:0030182;GO:0010556;GO:0060255;GO:0050877;GO:0009987;GO:0007601;GO:0007600;GO:0050953;GO:0050794;GO:0003006;GO:0008150;GO:0051171;GO:2001141;GO:…	K24889	IRX	------	------	ENOG410XPMQ	K:Transcription	PF05920.15;PF00046.33	Homeobox_KN;Homeodomain	Homeobox KN domain;Homeodomain	nuclear
ENSOCUP00000000662	-	MARVEL domain-containing protein	100346552	pep chromosome:OryCun2.0:14:19532445:19554227:-1 gene:ENSOCUG00000000764 transcript:ENSOCUT00000000763 gene_biotype:protein_coding transcript_biotype:protein_coding	0.6434	-0.6362	0.00363	down	yes	281.9027	438.1171	421.321960449	469.458068848	423.57128053893	267.99345377666	256.03503418	321.679504395	BP:protein localization;BP:cellular macromolecule localization;BP:nitrogen compound transport;BP:biological regulation;BP:organic substance transport;BP:regulation of biological quality;BP:cellular process;BP:transport;BP:establishment of protein localization;BP:biological_process;BP:establishment of localization in cell;BP:localization within membrane;BP:establishment of localization;BP:localiza…	GO:0008104;GO:0070727;GO:0071705;GO:0065007;GO:0071702;GO:0065008;GO:0009987;GO:0006810;GO:0045184;GO:0008150;GO:0051649;GO:0051668;GO:0051234;GO:0051179;GO:0051641;GO:0016197;GO:0033036;GO:0016192;GO:0046907;GO:0031647;GO:0032456;GO:0015031;GO:0098876GO:0055038;GO:0005886;GO:0035579;GO:0035577;GO:0010008;GO:0030667;GO:0031090;GO:0016020;GO:0005774;GO:0110165;GO:0098588;GO:0030659;GO:0012506;GO:0…	------	------	------	------	ENOG4111IAF	S:Function unknown	PF01284.27	MARVEL	Membrane-associating domain	plasma membrane
ENSOCUP00000005545	CACNB1	Voltage-dependent L-type calcium channel subunit beta-1	-	pep chromosome:OryCun2.0:19:40502576:40519903:-1 gene:ENSOCUG00000012081 transcript:ENSOCUT00000006412 gene_biotype:protein_coding transcript_biotype:protein_coding gene_symbol:CACNB1 description:calcium voltage-gated channel auxiliary subunit beta 1 [Source:HGNC Symbol;Acc:HGNC:1401]	5.091	2.348	1.446E-5	up	yes	598.2555	117.5035	138.067687988	109.890670776	104.552177429	567.451293945	620.44307019892	606.87223224221	BP:regulation of calcium ion transport;BP:regulation of transport;BP:regulation of calcium ion transmembrane transport;BP:cellular response to chemical stimulus;BP:regulation of ion transmembrane transport;BP:regulation of biological process;BP:regulation of ion transport;BP:response to endogenous stimulus;BP:cellular response to stimulus;BP:cellular response to organonitrogen compound;BP:cellula…	GO:0051924;GO:0051049;GO:1903169;GO:0070887;GO:0034765;GO:0050789;GO:0043269;GO:0009719;GO:0051716;GO:0071417;GO:0071310;GO:0065007;GO:0034762;GO:1904646;GO:1904645;GO:0071495;GO:0009987;GO:0050794;GO:0010959;GO:0008150;GO:0010243;GO:1902514;GO:0042221;GO:0032879;GO:0010033;GO:1901700;GO:1901701;GO:0050896;GO:1901699;GO:1904062;GO:1901652;GO:1901653;GO:1901698GO:0034704;GO:0005891;GO:0034703;GO:0…	K04862	CACNB1	ocu04010;ocu04260;ocu05414;ocu04921;ocu04261;ocu05410;ocu05412	MAPK signaling pathway;Cardiac muscle contraction;Dilated cardiomyopathy;Oxytocin signaling pathway;Adrenergic signaling in cardiomyocytes;Hypertrophic cardiomyopathy;Arrhythmogenic right ventricular cardiomyopathy	ENOG410XRDI	U:Intracellular trafficking, secretion, and vesicular transport	PF00625.25;PF12052.12	Guanylate_kin;VGCC_beta4Aa_N	Guanylate kinase;Voltage gated calcium channel subunit beta domain 4Aa N terminal	cytoplasmic
ENSOCUP00000025128	F5	F5	103350017	pep chromosome:OryCun2.0:13:21654092:21723841:-1 gene:ENSOCUG00000026781 transcript:ENSOCUT00000025811 gene_biotype:protein_coding transcript_biotype:protein_coding gene_symbol:F5 description:coagulation factor V [Source:HGNC Symbol;Acc:HGNC:3542]	0.6459	-0.6306	0.01835	down	yes	278.6318	431.3574	396.44854532647	441.4398318671	456.183868408	308.33565008363	208.114685059	319.44519043	BP:hemostasis;BP:regulation of biological quality;BP:blood coagulation;BP:circulatory system process;BP:regulation of body fluid levels;BP:biological regulation;BP:multicellular organismal process;BP:blood circulation;BP:coagulation;BP:biological_process;BP:system processCC:intracellular organelle;CC:membrane-bounded organelle;CC:organelle;CC:platelet alpha granule;CC:vesicle;CC:cytoplasmic vesic…	GO:0007599;GO:0065008;GO:0007596;GO:0003013;GO:0050878;GO:0065007;GO:0032501;GO:0008015;GO:0050817;GO:0008150;GO:0003008GO:0043229;GO:0043227;GO:0043226;GO:0031091;GO:0031982;GO:0031410;GO:0005615;GO:0110165;GO:0099503;GO:0030141;GO:0097708;GO:0043231;GO:0005575GO:0003674;GO:0005488;GO:0043169;GO:0046914;GO:0043167;GO:0046872;GO:0005507	K03902	F5	ocu04610	Complement and coagulation cascades	ENOG4111F6G	S:Function unknown	PF00754.29;PF07732.19;PF07731.18	F5_F8_type_C;Cu-oxidase_3;Cu-oxidase_2	F5/8 type C domain;Multicopper oxidase;Multicopper oxidase	extracellular
ENSOCUP00000006185	-	Fork-head domain-containing protein	-	pep chromosome:OryCun2.0:9:38495038:38896508:-1 gene:ENSOCUG00000007155 transcript:ENSOCUT00000007156 gene_biotype:protein_coding transcript_biotype:protein_coding gene_symbol:FOXP1 description:forkhead box P1 [Source:HGNC Symbol;Acc:HGNC:3823]	1.655	0.7268	0.01382	up	yes	440.056	265.8167	257.752441406	258.811889648	280.885620117	449.88961792	364.79292979555	505.485565186	CC:intracellular membrane-bounded organelle;CC:nucleus;CC:organelle;CC:cellular_component;CC:intracellular organelle;CC:membrane-bounded organelle;CC:cellular anatomical entityMF:sequence-specific DNA binding;MF:cation binding;MF:transcription factor activity, sequence-specific DNA binding;MF:organic cyclic compound binding;MF:ion binding;MF:molecular_function;MF:binding;MF:nucleic acid binding;M…	GO:0043231;GO:0005634;GO:0043226;GO:0005575;GO:0043229;GO:0043227;GO:0110165GO:0043565;GO:0043169;GO:0003700;GO:0097159;GO:0043167;GO:0003674;GO:0005488;GO:0003676;GO:0003677;GO:0046872;GO:1901363;GO:0140110	K23582	FOXP1	ocu05206	MicroRNAs in cancer	COG5025	K:Transcription	PF16159.9;PF00250.22	FOXP-CC;Forkhead	FOXP coiled-coil domain;Forkhead domain	nuclear
ENSOCUP00000002623	LIX1L	LIX1L	-	pep chromosome:OryCun2.0:13:42772533:42795127:1 gene:ENSOCUG00000003018 transcript:ENSOCUT00000003017 gene_biotype:protein_coding transcript_biotype:protein_coding gene_symbol:LIX1L description:limb and CNS expressed 1 like [Source:HGNC Symbol;Acc:HGNC:28715]	1.64	0.7137	0.01273	up	yes	435.7038	265.7207	238.543502808	315.88192240429	242.73664630936	468.314331055	374.474975586	464.32215368963	------	------	K16673	LIX1L	------	------	ENOG410XRZR	S:Function unknown	PF14954.10	LIX1	Limb expression 1	mitochondrial
ENSOCUP00000011874	RHBDD2	RHBDD2	-	pep chromosome:OryCun2.0:6:26962102:26971780:-1 gene:ENSOCUG00000013803 transcript:ENSOCUT00000013801 gene_biotype:protein_coding transcript_biotype:protein_coding gene_symbol:RHBDD2 description:rhomboid domain containing 2 [Source:HGNC Symbol;Acc:HGNC:23082]	1.888	0.9169	0.01066	up	yes	458.2534	242.7244	247.577957153	240.676086426	239.919174194	533.31652832	471.482910156	369.960723877	CC:cellular_component;CC:bounding membrane of organelle;CC:organelle membrane;CC:membrane;CC:Golgi membrane;CC:nucleoplasm;CC:perinuclear region of cytoplasm;CC:cellular anatomical entityMF:endopeptidase activity;MF:serine-type endopeptidase activity;MF:hydrolase activity;MF:serine hydrolase activity;MF:catalytic activity, acting on a protein;MF:catalytic activity;MF:molecular_function;MF:peptida…	GO:0005575;GO:0098588;GO:0031090;GO:0016020;GO:0000139;GO:0005654;GO:0048471;GO:0110165GO:0004175;GO:0004252;GO:0016787;GO:0017171;GO:0140096;GO:0003824;GO:0003674;GO:0008233;GO:0008236	K09652	RHBDD2, RHBDL7	------	------	ENOG41100KJ	S:Function unknown	PF01694.26	Rhomboid	Rhomboid family	cytoplasmic
ENSOCUP00000012427	ADD2	ADD2	100348972	pep chromosome:OryCun2.0:2:115458773:115501161:1 gene:ENSOCUG00000014450 transcript:ENSOCUT00000014453 gene_biotype:protein_coding transcript_biotype:protein_coding gene_symbol:ADD2 description:adducin 2 [Source:HGNC Symbol;Acc:HGNC:244]	1.48	0.5656	0.004197	up	yes	418.1141	282.4489	314.80453983849	277.53033352941	255.011932373	447.89834292631	408.03518983968	398.408782959	CC:cytoskeleton;CC:intracellular non-membrane-bounded organelle;CC:membrane;CC:cellular_component;CC:intracellular organelle;CC:non-membrane-bounded organelle;CC:organelle;CC:cellular anatomical entity	GO:0005856;GO:0043232;GO:0016020;GO:0005575;GO:0043229;GO:0043228;GO:0043226;GO:0110165	K18622	ADD	------	------	COG0235	T:Signal transduction mechanisms	PF00596.25	Aldolase_II	Class II Aldolase and Adducin N-terminal domain	nuclear
ENSOCUP00000020122	CCNY	CCNY	-	pep scaffold:OryCun2.0:GL018724:1129603:1170666:-1 gene:ENSOCUG00000021329 transcript:ENSOCUT00000030011 gene_biotype:protein_coding transcript_biotype:protein_coding gene_symbol:CCNY description:cyclin Y [Source:HGNC Symbol;Acc:HGNC:23354]	0.7832	-0.3525	0.007909	down	yes	306.4739	391.292	423.558959961	385.062805176	365.254150391	307.556427002	309.16607666	302.699310303	MF:enzyme binding;MF:protein kinase binding;MF:kinase binding;MF:molecular_function;MF:binding;MF:protein binding	GO:0019899;GO:0019901;GO:0019900;GO:0003674;GO:0005488;GO:0005515	------	------	------	------	ENOG410XNQX	S:Function unknown	PF00134.27;PF08613.15	Cyclin_N;Cyclin	Cyclin, N-terminal domain;Cyclin	mitochondrial
ENSOCUP00000014446	SPATS2	SPATS2	-	pep chromosome:OryCun2.0:4:33614274:33754071:1 gene:ENSOCUG00000016805 transcript:ENSOCUT00000016807 gene_biotype:protein_coding transcript_biotype:protein_coding gene_symbol:SPATS2 description:spermatogenesis associated serine rich 2 [Source:HGNC Symbol;Acc:HGNC:18650]	0.7651	-0.3863	0.02642	down	yes	300.6967	393.0262	376.711517334	439.711700439	362.655395508	321.953582764	302.110748291	278.025665283	------	------	------	------	------	------	ENOG410Y9WN	O:Posttranslational modification, protein turnover, chaperones	PF07139.15	SPATS2-like	Spermatogenesis-associated serine-rich protein 2-like	nuclear
ENSOCUP00000013483	TRIM26	TRIM26	100354871	pep chromosome:OryCun2.0:12:22204733:22215857:-1 gene:ENSOCUG00000015700 transcript:ENSOCUT00000015696 gene_biotype:protein_coding transcript_biotype:protein_coding gene_symbol:TRIM26 description:tripartite motif containing 26 [Source:HGNC Symbol;Acc:HGNC:12962]	1.356	0.4394	0.03719	up	yes	397.7599	293.4407	273.823669434	305.24331665	301.254974365	347.6925354	458.643615723	386.943664551	BP:regulation of primary metabolic process;BP:regulation of metabolic process;BP:response to external biotic stimulus;BP:response to virus;BP:protein modification by small protein conjugation or removal;BP:interspecies interaction between organisms;BP:protein modification by small protein conjugation;BP:positive regulation of molecular function;BP:negative regulation of biological process;BP:nega…	GO:0080090;GO:0019222;GO:0043207;GO:0009615;GO:0070647;GO:0044419;GO:0032446;GO:0044093;GO:0048519;GO:0044790;GO:0060255;GO:0061919;GO:0052372;GO:2001141;GO:1901564;GO:0051707;GO:0009607;GO:0009605;GO:0019538;GO:0002376;GO:0016567;GO:0006807;GO:0050789;GO:0065007;GO:0065009;GO:0006914;GO:0050792;GO:0009889;GO:0050794;GO:0006952;GO:0043412;GO:0036211;GO:0008150;GO:0008152;GO:0006955;GO:0051607;GO:…	K12008	TRIM26	------	------	ENOG410Z766	S:Function unknown	PF00622.32;PF13765.10;PF15227.10;PF00097.29;PF00643.28;PF13445.10;PF13920.10;PF13923.10;PF14835.10;PF14634.10;PF13639.10	SPRY;PRY;zf-C3HC4_4;zf-C3HC4;zf-B_box;zf-RING_UBOX;zf-C3HC4_3;zf-C3HC4_2;zf-RING_6;zf-RING_5;zf-RING_2	SPRY domain;SPRY-associated domain;zinc finger of C3HC4-type, RING;Zinc finger, C3HC4 type;B-box zinc finger;RING-type zinc-finger;Zinc finger, C3HC4 type;Zinc finger, C3HC4 type;zf-RING of BARD1-type protein;zinc-RING finger domain;Ring finger domain	cytoplasmic
ENSOCUP00000013587	-	Cation-transporting ATPase	-	pep chromosome:OryCun2.0:14:89341963:89429243:-1 gene:ENSOCUG00000015801 transcript:ENSOCUT00000015818 gene_biotype:protein_coding transcript_biotype:protein_coding	1.221	0.2881	0.03665	up	yes	377.4741	309.1647	328.7293396	283.998626709	314.76620897796	412.494842529	355.01664107856	364.910766602	CC:membrane;CC:cellular_component;CC:cellular anatomical entityMF:purine ribonucleoside triphosphate binding;MF:molecular_function;MF:binding;MF:ion binding;MF:heterocyclic compound binding;MF:nucleoside phosphate binding;MF:anion binding;MF:cation binding;MF:ATPase activity, coupled to transmembrane movement of substances;MF:nucleotide binding;MF:primary active transmembrane transporter activity…	GO:0016020;GO:0005575;GO:0110165GO:0035639;GO:0003674;GO:0005488;GO:0043167;GO:1901363;GO:1901265;GO:0043168;GO:0043169;GO:0042626;GO:0000166;GO:0015399;GO:0017076;GO:0046872;GO:0005524;GO:0022804;GO:0005215;GO:0008324;GO:0140358;GO:0036094;GO:0030554;GO:0097367;GO:0097159;GO:0015075;GO:0019829;GO:0022857;GO:0032559;GO:0022853;GO:0032555;GO:0032553	K14951	ATP13A3_4_5	------	------	ENOG410XRCA	U:Intracellular trafficking, secretion, and vesicular transport	PF00122.24;PF12409.12;PF00690.30	E1-E2_ATPase;P5-ATPase;Cation_ATPase_N	E1-E2 ATPase;P5-type ATPase cation transporter;Cation transporter/ATPase, N-terminus	plasma membrane
ENSOCUP00000015000	EPB42	EPB42	100337829	pep chromosome:OryCun2.0:17:29060886:29079853:1 gene:ENSOCUG00000017459 transcript:ENSOCUT00000017460 gene_biotype:protein_coding transcript_biotype:protein_coding gene_symbol:EPB42 description:erythrocyte membrane protein band 4.2 [Source:HGNC Symbol;Acc:HGNC:3381]	2.131	1.092	0.04045	up	yes	462.2445	216.9449	241.260009766	213.644866943	195.92969005198	518.01342911871	302.54855603698	566.171508789	BP:regulation of cell morphogenesis;BP:hemoglobin metabolic process;BP:regulation of anatomical structure morphogenesis;BP:ion homeostasis;BP:cell maturation;BP:homeostatic process;BP:nitrogen compound metabolic process;BP:inorganic ion homeostasis;BP:developmental maturation;BP:regulation of biological process;BP:anatomical structure morphogenesis;BP:cell morphogenesis;BP:cellular developmental …	GO:0022604;GO:0020027;GO:0022603;GO:0050801;GO:0048469;GO:0042592;GO:0006807;GO:0098771;GO:0021700;GO:0050789;GO:0009653;GO:0000902;GO:0048869;GO:0071704;GO:0048513;GO:0065007;GO:0048536;GO:0048534;GO:0065008;GO:0032502;GO:0032501;GO:0050793;GO:0009987;GO:0008360;GO:0008150;GO:0008152;GO:0055080;GO:0071695;GO:0044238;GO:1901564;GO:0048871;GO:0019538;GO:0048856;GO:0043170;GO:0043249;GO:0060586;GO:…	K25094	EPB42	------	------	ENOG410YC7E	S:Function unknown	PF00927.26;PF00868.24;PF01841.23	Transglut_C;Transglut_N;Transglut_core	Transglutaminase family, C-terminal ig like domain;Transglutaminase family;Transglutaminase-like superfamily	cytoplasmic
ENSOCUP00000004559	DNAJC21	DNAJC21	100341177	pep chromosome:OryCun2.0:11:56242232:56266775:1 gene:ENSOCUG00000005257 transcript:ENSOCUT00000005260 gene_biotype:protein_coding transcript_biotype:protein_coding gene_symbol:DNAJC21 description:DnaJ heat shock protein family (Hsp40) member C21 [Source:HGNC Symbol;Acc:HGNC:27030]	2.032	1.023	0.03785	up	yes	449.0848	220.967	253.282791138	206.92346788101	202.69487158979	580.920715332	437.0632409238	329.270355225	CC:organelle;CC:intracellular non-membrane-bounded organelle;CC:nucleolus;CC:cytosol;CC:cellular_component;CC:intracellular organelle;CC:non-membrane-bounded organelle;CC:cellular anatomical entityMF:cation binding;MF:transition metal ion binding;MF:organic cyclic compound binding;MF:ion binding;MF:molecular_function;MF:zinc ion binding;MF:nucleic acid binding;MF:metal ion binding;MF:heterocyclic…	GO:0043226;GO:0043232;GO:0005730;GO:0005829;GO:0005575;GO:0043229;GO:0043228;GO:0110165GO:0043169;GO:0046914;GO:0097159;GO:0043167;GO:0003674;GO:0008270;GO:0003676;GO:0046872;GO:1901363;GO:0005488	K09506	DNAJA5	------	------	ENOG410XNV5	O:Posttranslational modification, protein turnover, chaperones	PF00226.35;PF12171.12;PF12874.11;PF12756.11	DnaJ;zf-C2H2_jaz;zf-met;zf-C2H2_2	DnaJ domain;Zinc-finger double-stranded RNA-binding;Zinc-finger of C2H2 type;C2H2 type zinc-finger	nuclear
ENSOCUP00000042817	ZNF830	Zinc finger protein 830	100344684	pep chromosome:OryCun2.0:19:24335913:24337034:1 gene:ENSOCUG00000012351 transcript:ENSOCUT00000012346 gene_biotype:protein_coding transcript_biotype:protein_coding gene_symbol:ZNF830 description:zinc finger protein 830 [Source:HGNC Symbol;Acc:HGNC:28291]	1.477	0.5627	0.006218	up	yes	396.6688	268.5976	289.21270752	271.127716064	245.452380333	404.299499512	428.143798828	357.563110352	BP:developmental growth;BP:anatomical structure homeostasis;BP:signal transduction;BP:cellular component organization or biogenesis;BP:cellular response to stimulus;BP:negative regulation of cell cycle;BP:rhythmic process;BP:DNA replication;BP:DNA-dependent DNA replication;BP:negative regulation of biological process;BP:system process;BP:mitotic DNA replication checkpoint;BP:negative regulation o…	GO:0048589;GO:0060249;GO:0007165;GO:0071840;GO:0051716;GO:0045786;GO:0048511;GO:0006260;GO:0006261;GO:0048519;GO:0003008;GO:0033314;GO:0010972;GO:0046483;GO:0048871;GO:0033554;GO:0044786;GO:0022600;GO:0022602;GO:0006807;GO:0035556;GO:0042981;GO:0050789;GO:0007346;GO:0031570;GO:0016043;GO:0065007;GO:1901360;GO:0050794;GO:1901987;GO:0006950;GO:0008150;GO:0030277;GO:0008152;GO:1901988;GO:0016070;GO:…	K13104	ZNF830, CCDC16	------	------	ENOG4111GTR	S:Function unknown	------	------	------	nuclear
ENSOCUP00000025781	ELP6	Elongator complex protein 6	-	pep chromosome:OryCun2.0:9:15430073:15457198:-1 gene:ENSOCUG00000000214 transcript:ENSOCUT00000031477 gene_biotype:protein_coding transcript_biotype:protein_coding gene_symbol:ELP6 description:elongator acetyltransferase complex subunit 6 [Source:HGNC Symbol;Acc:HGNC:25976]	1.335	0.4168	0.0407	up	yes	378.6632	283.7427	287.366241455	332.702941895	231.158782959	401.417358398	359.167236328	375.404937744	BP:RNA modification;BP:nucleic acid metabolic process;BP:nitrogen compound metabolic process;BP:ncRNA metabolic process;BP:ncRNA processing;BP:organic cyclic compound metabolic process;BP:nucleobase-containing compound metabolic process;BP:regulation of biological process;BP:organic substance metabolic process;BP:biological regulation;BP:positive regulation of biological process;BP:heterocycle me…	GO:0009451;GO:0090304;GO:0006807;GO:0034660;GO:0034470;GO:1901360;GO:0006139;GO:0050789;GO:0071704;GO:0065007;GO:0048518;GO:0046483;GO:0030335;GO:0030334;GO:0008033;GO:0009987;GO:0006725;GO:0050794;GO:0002097;GO:0006400;GO:0043412;GO:0008150;GO:0008152;GO:0002098;GO:0016070;GO:0044238;GO:0040012;GO:0040017;GO:0034641;GO:0044237;GO:0043170;GO:0006399;GO:2000145;GO:2000147;GO:0006396;GO:0048522GO:0…	K11377	ELP6	------	------	ENOG4111K40	K:Transcription	PF09807.13	ELP6	Elongation complex protein 6	extracellular
ENSOCUP00000003841	RUFY2	RUFY2	100347928	pep chromosome:OryCun2.0:18:18260072:18301864:1 gene:ENSOCUG00000004449 transcript:ENSOCUT00000004447 gene_biotype:protein_coding transcript_biotype:protein_coding gene_symbol:RUFY2 description:RUN and FYVE domain containing 2 [Source:HGNC Symbol;Acc:HGNC:19761]	0.4232	-1.241	0.003854	down	yes	194.7888	460.311	495.596099854	488.18737793	397.1496352435	189.6038265346	144.221191406	250.54130817401	BP:regulation of transport;BP:regulation of cellular component organization;BP:regulation of biological process;BP:regulation of localization;BP:biological regulation;BP:regulation of vesicle-mediated transport;BP:biological_process;BP:regulation of cellular process;BP:regulation of endocytosisCC:intracellular organelle;CC:membrane-bounded organelle;CC:organelle;CC:cytoplasm;CC:vesicle;CC:cytopla…	GO:0051049;GO:0051128;GO:0050789;GO:0032879;GO:0065007;GO:0060627;GO:0008150;GO:0050794;GO:0030100GO:0043229;GO:0043227;GO:0043226;GO:0005737;GO:0031982;GO:0031410;GO:0005634;GO:0110165;GO:0043231;GO:0005575;GO:0005768;GO:0097708GO:0017124;GO:0003674;GO:0005488;GO:0043169;GO:0043167;GO:0046872;GO:0019904;GO:0005515	K12482	RUFY1_2, RABIP4	ocu04144	Endocytosis	ENOG410XRAX	S:Function unknown	PF02759.23;PF01363.25	RUN;FYVE	RUN domain;FYVE zinc finger	cytoplasmic
ENSOCUP00000002418	SMG9	Nonsense-mediated mRNA decay factor SMG9	100349625	pep scaffold:OryCun2.0:GL018881:136615:148394:-1 gene:ENSOCUG00000002786 transcript:ENSOCUT00000002786 gene_biotype:protein_coding transcript_biotype:protein_coding gene_symbol:SMG9 description:SMG9 nonsense mediated mRNA decay factor [Source:HGNC Symbol;Acc:HGNC:25763]	0.6262	-0.6753	0.008133	down	yes	249.2869	398.0755	361.378509521	428.97142639742	403.876534776	210.08531817625	247.36218620074	290.41317749	BP:nuclear-transcribed mRNA catabolic process, nonsense-mediated decay;BP:negative regulation of metabolic process;BP:regulation of metabolic process;BP:negative regulation of cellular biosynthetic process;BP:regulation of cellular biosynthetic process;BP:negative regulation of cellular metabolic process;BP:regulation of cellular metabolic process;BP:nucleic acid metabolic process;BP:embryo devel…	GO:0000184;GO:0009892;GO:0019222;GO:0031327;GO:0031326;GO:0031324;GO:0031323;GO:0090304;GO:0009790;GO:0010629;GO:0009792;GO:0006807;GO:0010556;GO:0007275;GO:1901360;GO:1901361;GO:0006139;GO:1901575;GO:0001701;GO:0010605;GO:0009890;GO:0050789;GO:0071704;GO:0048513;GO:0065007;GO:0006401;GO:0006402;GO:0010468;GO:0032502;GO:0032501;GO:0016071;GO:0060255;GO:0009889;GO:0009987;GO:0006725;GO:0046700;GO:…	K18735	SMG9	------	------	ENOG410XSTF	S:Function unknown	------	------	------	cytoplasmic
ENSOCUP00000000217	SMARCD3	SMARCD3	100345769	pep chromosome:OryCun2.0:13:12646443:12657497:-1 gene:ENSOCUG00000000249 transcript:ENSOCUT00000000249 gene_biotype:protein_coding transcript_biotype:protein_coding gene_symbol:SMARCD3 description:SWI/SNF related, matrix associated, actin dependent regulator of chromatin, subfamily d, member 3 [Source:HGNC Symbol;Acc:HGNC:11108]	1.433	0.519	0.04577	up	yes	379.2821	264.7397	303.631835938	252.455444336	238.131698608	416.708770752	309.933532715	411.203979492	BP:nucleosome organization;BP:regulation of primary metabolic process;BP:regulation of metabolic process;BP:positive regulation of response to stimulus;BP:regulation of response to stimulus;BP:macromolecular complex subunit organization;BP:cellular component organization or biogenesis;BP:positive regulation of cell cycle;BP:positive regulation of cell adhesion;BP:regulation of hemopoiesis;BP:regu…	GO:0034728;GO:0080090;GO:0019222;GO:0048584;GO:0048583;GO:0043933;GO:0071840;GO:0045787;GO:0045785;GO:1903706;GO:0045661;GO:0010720;GO:0048518;GO:0002682;GO:0042127;GO:0051054;GO:0006282;GO:0060255;GO:0003007;GO:1903708;GO:0003002;GO:2001141;GO:1902099;GO:2000045;GO:0003211;GO:0051052;GO:0003219;GO:0003407;GO:0048646;GO:0042692;GO:0009893;GO:0009891;GO:2000819;GO:0050789;GO:0090068;GO:0007346;GO:…	K11650	SMARCD	ocu04714;ocu03082;ocu05225	Thermogenesis;ATP-dependent chromatin remodeling;Hepatocellular carcinoma	COG5531	B:Chromatin structure and dynamics	PF02201.22	SWIB	SWIB/MDM2 domain	cytoplasmic
ENSOCUP00000010887	MAN1A2	alpha-1,2-Mannosidase	100338665	pep chromosome:OryCun2.0:13:46745586:46936429:-1 gene:ENSOCUG00000012648 transcript:ENSOCUT00000012648 gene_biotype:protein_coding transcript_biotype:protein_coding gene_symbol:MAN1A2 description:mannosidase alpha class 1A member 2 [Source:HGNC Symbol;Acc:HGNC:6822]	1.588	0.6672	0.0151	up	yes	394.6773	248.4624	280.239837646	286.336303711	178.811050415	387.991271973	411.11895752	384.921691895	BP:nitrogen compound metabolic process;BP:multicellular organismal process;BP:macromolecule metabolic process;BP:glycoprotein metabolic process;BP:organic substance metabolic process;BP:developmental process;BP:respiratory gaseous exchange;BP:biological_process;BP:metabolic process;BP:organonitrogen compound metabolic process;BP:primary metabolic process;BP:carbohydrate metabolic process;BP:prote…	GO:0006807;GO:0032501;GO:0043170;GO:0009100;GO:0071704;GO:0032502;GO:0007585;GO:0008150;GO:0008152;GO:1901564;GO:0044238;GO:0005975;GO:0019538;GO:1901135;GO:0048856;GO:0048286GO:0031090;GO:0016020;GO:0110165;GO:0098588;GO:0000139;GO:0005575GO:0016798;GO:0003674;GO:0005488;GO:0043169;GO:0043167;GO:0005509;GO:0046872;GO:0016787;GO:0015924;GO:0015923;GO:0003824;GO:0004571;GO:0004553;GO:0004559	K01230	MAN1A_C, MNS1_2	ocu00513;ocu00510;ocu04141;ocu01100	Various types of N-glycan biosynthesis;N-Glycan biosynthesis;Protein processing in endoplasmic reticulum;Metabolic pathways	ENOG410XP04	S:Function unknown	PF01532.24	Glyco_hydro_47	Glycosyl hydrolase family 47	Golgi apparatus
ENSOCUP00000025316	RRP1B	RRP1B	-	pep scaffold:OryCun2.0:GL019091:96594:108248:1 gene:ENSOCUG00000025931 transcript:ENSOCUT00000026236 gene_biotype:protein_coding transcript_biotype:protein_coding gene_symbol:RRP1B description:ribosomal RNA processing 1B [Source:HGNC Symbol;Acc:HGNC:23818]	0.4596	-1.122	0.02565	down	yes	201.0021	437.3791	569.658203125	343.455200195	399.02378977375	208.612854004	199.423156738	194.970199585	BP:regulation of primary metabolic process;BP:regulation of metabolic process;BP:organic cyclic compound metabolic process;BP:positive regulation of macromolecule metabolic process;BP:response to external biotic stimulus;BP:response to virus;BP:interspecies interaction between organisms;BP:negative regulation of molecular function;BP:positive regulation of biological process;BP:negative regulatio…	GO:0080090;GO:0019222;GO:1901360;GO:0010604;GO:0043207;GO:0009615;GO:0044419;GO:0044092;GO:0048518;GO:0048519;GO:0034470;GO:0060255;GO:2001141;GO:0051702;GO:0051707;GO:0046483;GO:0009607;GO:0010468;GO:0009893;GO:0009891;GO:0034660;GO:0050789;GO:0009605;GO:0051346;GO:0065007;GO:0006364;GO:0065009;GO:0050790;GO:0009889;GO:0034260;GO:0050794;GO:0012501;GO:0008150;GO:0008152;GO:0051336;GO:0016071;GO:…	K14849	RRP1	------	------	ENOG4111GJ6	J:Translation, ribosomal structure and biogenesis	PF05997.16	Nop52	Nucleolar protein,Nop52	nuclear
ENSOCUP00000007418	ANGEL2	ANGEL2	-	pep chromosome:OryCun2.0:16:60120844:60133129:1 gene:ENSOCUG00000008585 transcript:ENSOCUT00000008581 gene_biotype:protein_coding transcript_biotype:protein_coding gene_symbol:ANGEL2 description:angel homolog 2 [Source:HGNC Symbol;Acc:HGNC:30534]	1.366	0.45	0.04328	up	yes	364.5562	266.9411	312.45324707	205.168258667	283.201904297	383.69152832	357.055877686	352.921234131	MF:catalytic activity;MF:molecular_function	GO:0003824;GO:0003674	K18729	ANGEL	------	------	COG5239	Z:Cytoskeleton	PF03372.27	Exo_endo_phos	Endonuclease/Exonuclease/phosphatase family	peroxisomal
ENSOCUP00000014376	PRIM2	DNA primase large subunit	-	pep chromosome:OryCun2.0:12:47300132:47600351:1 gene:ENSOCUG00000016729 transcript:ENSOCUT00000016724 gene_biotype:protein_coding transcript_biotype:protein_coding gene_symbol:PRIM2 description:DNA primase subunit 2 [Source:HGNC Symbol;Acc:HGNC:9370]	2.202	1.139	0.01829	up	yes	427.5447	194.1578	261.353820801	158.432922363	162.686660767	340.826629639	515.51430333717	426.293243408	BP:regulation of primary metabolic process;BP:regulation of metabolic process;BP:organic cyclic compound biosynthetic process;BP:organic cyclic compound metabolic process;BP:positive regulation of macromolecule metabolic process;BP:positive regulation of molecular function;BP:positive regulation of biological process;BP:DNA replication, synthesis of RNA primer;BP:positive regulation of DNA metabo…	GO:0080090;GO:0019222;GO:1901362;GO:1901360;GO:0010604;GO:0044093;GO:0048518;GO:0006269;GO:0051054;GO:0051052;GO:0060255;GO:2001141;GO:0046483;GO:0006270;GO:0019438;GO:0009893;GO:0009891;GO:0006807;GO:0050789;GO:1901576;GO:0051347;GO:0065007;GO:0065009;GO:0018130;GO:0050790;GO:0009889;GO:0050794;GO:0008150;GO:0008152;GO:0034654;GO:0016070;GO:1903932;GO:0044271;GO:1903934;GO:0051338;GO:0010557;GO:…	K02685	PRI2	ocu03030	DNA replication	COG2219	L:Replication, recombination and repair	PF04104.18	DNA_primase_lrg	Eukaryotic and archaeal DNA primase, large subunit	cytoplasmic
ENSOCUP00000017631	-	OGFD3 protein	-	pep scaffold:OryCun2.0:GL018866:94:20260:-1 gene:ENSOCUG00000023793 transcript:ENSOCUT00000028404 gene_biotype:protein_coding transcript_biotype:protein_coding	1.434	0.52	0.006997	up	yes	362.9148	253.0701	244.212875366	255.670074463	259.32722113672	397.932769775	325.1230520531	365.688537598	CC:membrane;CC:cellular anatomical entity;CC:cellular_componentMF:carbohydrate binding;MF:molecular_function;MF:monosaccharide binding;MF:heterocyclic compound binding;MF:oxidoreductase activity;MF:anion binding;MF:L-ascorbic acid binding;MF:transition metal ion binding;MF:oxidoreductase activity, acting on paired donors, with incorporation or reduction of molecular oxygen;MF:ion binding;MF:iron …	GO:0016020;GO:0110165;GO:0005575GO:0030246;GO:0003674;GO:0048029;GO:1901363;GO:0016491;GO:0043168;GO:0031418;GO:0046914;GO:0016705;GO:0043167;GO:0005506;GO:0046872;GO:0043169;GO:0036094;GO:0003824;GO:0051213;GO:0043177;GO:0097159;GO:0031406;GO:0019842;GO:0005488	------	------	------	------	ENOG410ZI9Q	S:Function unknown	------	------	------	plasma membrane
ENSOCUP00000018073	CTIF	CTIF	-	pep chromosome:OryCun2.0:9:89664175:89872223:1 gene:ENSOCUG00000024842 transcript:ENSOCUT00000028526 gene_biotype:protein_coding transcript_biotype:protein_coding gene_symbol:CTIF description:cap binding complex dependent translation initiation factor [Source:HGNC Symbol;Acc:HGNC:23925]	0.5412	-0.8858	0.0009542	down	yes	215.4475	398.0785	361.368713379	428.9892349099	403.87743414303	213.528656006	204.327529907	228.486450195	MF:translation regulator activity, nucleic acid binding;MF:translation regulator activity;MF:organic cyclic compound binding;MF:translation factor activity, RNA binding;MF:molecular_function;MF:binding;MF:nucleic acid binding;MF:translation initiation factor activity;MF:heterocyclic compound binding;MF:RNA binding	GO:0090079;GO:0045182;GO:0097159;GO:0008135;GO:0003674;GO:0005488;GO:0003676;GO:0003743;GO:1901363;GO:0003723	------	------	------	------	ENOG410XQKW	J:Translation, ribosomal structure and biogenesis	PF02854.23	MIF4G	MIF4G domain	nuclear
ENSOCUP00000011025	SMOC1	SMOC1	100345800	pep scaffold:OryCun2.0:GL018749:1284361:1458187:-1 gene:ENSOCUG00000012811 transcript:ENSOCUT00000012812 gene_biotype:protein_coding transcript_biotype:protein_coding gene_symbol:SMOC1 description:SPARC related modular calcium binding 1 [Source:HGNC Symbol;Acc:HGNC:20318]	0.6058	-0.7231	0.04592	down	yes	227.0881	374.8467	294.37014008139	393.95324707	436.21664755151	236.17257121185	273.935668945	171.156021118	CC:cellular_component;CC:extracellular region;CC:cellular anatomical entityMF:cation binding;MF:extracellular matrix binding;MF:ion binding;MF:molecular_function;MF:calcium ion binding;MF:metal ion binding;MF:binding	GO:0005575;GO:0005576;GO:0110165GO:0043169;GO:0050840;GO:0043167;GO:0003674;GO:0005509;GO:0046872;GO:0005488	K24354	SMOC	------	------	ENOG410YP7C	S:Function unknown	PF00086.22;PF16597.9;PF10591.13;PF07648.19	Thyroglobulin_1;Thyroglob_assoc;SPARC_Ca_bdg;Kazal_2	Thyroglobulin type-1 repeat;Thyroglobulin_1 repeat associated disordered domain;Secreted protein acidic and rich in cysteine Ca binding region;Kazal-type serine protease inhibitor domain	extracellular
ENSOCUP00000014767	UBN2	UBN2	-	pep scaffold:OryCun2.0:GL018774:953590:1018060:-1 gene:ENSOCUG00000017182 transcript:ENSOCUT00000017184 gene_biotype:protein_coding transcript_biotype:protein_coding gene_symbol:UBN2 description:ubinuclein 2 [Source:HGNC Symbol;Acc:HGNC:21931]	1.535	0.6182	0.02321	up	yes	363.3112	236.7333	290.236541748	218.589950562	201.373306274	382.296844482	389.360717773	318.276092529	------	------	K17492	UBN	------	------	ENOG4110DA0	S:Function unknown	PF14075.10;PF08729.14	UBN_AB;HUN	Ubinuclein conserved middle domain;HPC2 and ubinuclein domain	nuclear
ENSOCUP00000001665	CCDC51	CCDC51	100343212	pep chromosome:OryCun2.0:9:16153819:16157647:-1 gene:ENSOCUG00000001931 transcript:ENSOCUT00000001932 gene_biotype:protein_coding transcript_biotype:protein_coding gene_symbol:CCDC51 description:coiled-coil domain containing 51 [Source:HGNC Symbol;Acc:HGNC:25714]	7.377	2.883	0.004526	up	yes	527.5991	71.5202	88.734714043146	16.6792221069	109.14656120277	404.602294922	517.3628231992	660.83224643583	BP:cellular homeostasis;BP:mitochondrial potassium ion transmembrane transport;BP:homeostatic process;BP:metal ion transport;BP:cellular component organization or biogenesis;BP:potassium ion transmembrane transport;BP:cellular component organization;BP:regulation of anatomical structure size;BP:biological regulation;BP:inorganic cation transmembrane transport;BP:transport;BP:cation transport;BP:r…	GO:0019725;GO:0140141;GO:0042592;GO:0030001;GO:0071840;GO:0071805;GO:0016043;GO:0090066;GO:0065007;GO:0098662;GO:0006810;GO:0006812;GO:0065008;GO:0006811;GO:0009987;GO:0006813;GO:0034220;GO:0008361;GO:0008150;GO:0051234;GO:0051179;GO:0098655;GO:0055085;GO:0098660;GO:0006884;GO:0032535GO:0034705;GO:0034703;GO:0005575;GO:0062157;GO:0031090;GO:0016020;GO:0110165;GO:1902495;GO:1990351;GO:0031966;GO:0…	K26469	CCDC51, MITOK	------	------	ENOG4111WD5	S:Function unknown	------	------	------	mitochondrial
ENSOCUP00000028805	TMEM182	Transmembrane protein 182	100340642	pep chromosome:OryCun2.0:2:89618280:89672294:-1 gene:ENSOCUG00000017004 transcript:ENSOCUT00000055198 gene_biotype:protein_coding transcript_biotype:protein_coding gene_symbol:TMEM182 description:transmembrane protein 182 [Source:HGNC Symbol;Acc:HGNC:26391]	3.227	1.69	0.008888	up	yes	456.6896	141.5381	146.23402836013	234.13491203406	44.245262146	438.78414917	403.47770735073	527.80694884517	BP:cell differentiation;BP:cell development;BP:negative regulation of cellular component organization;BP:regulation of cellular component organization;BP:striated muscle cell differentiation;BP:muscle structure development;BP:regulation of syncytium formation by plasma membrane fusion;BP:regulation of biological process;BP:muscle organ development;BP:regulation of myoblast fusion;BP:cellular deve…	GO:0030154;GO:0048468;GO:0051129;GO:0051128;GO:0051146;GO:0061061;GO:0060142;GO:0050789;GO:0007517;GO:1901739;GO:0048869;GO:0045661;GO:0050793;GO:0048513;GO:0065007;GO:0045662;GO:0048519;GO:0032502;GO:0055001;GO:0014908;GO:0034242;GO:0014902;GO:0009987;GO:0014906;GO:0014904;GO:0050794;GO:0045596;GO:0045595;GO:0008150;GO:0051093;GO:0048856;GO:1901740;GO:0042692;GO:0048523GO:0016020;GO:0110165;GO:0…	------	------	------	------	ENOG4111FRX	S:Function unknown	PF13903.10	Claudin_2	PMP-22/EMP/MP20/Claudin tight junction	extracellular
ENSOCUP00000004915	GNPAT	Dihydroxyacetone phosphate acyltransferase	100353451	pep chromosome:OryCun2.0:16:36665393:36705189:-1 gene:ENSOCUG00000005664 transcript:ENSOCUT00000005666 gene_biotype:protein_coding transcript_biotype:protein_coding gene_symbol:GNPAT description:glyceronephosphate O-acyltransferase [Source:HGNC Symbol;Acc:HGNC:4416]	0.6311	-0.6641	0.03043	down	yes	231.2095	366.3433	299.809295654	395.556365967	403.66418457	184.702560425	265.675994873	243.249954224	BP:neutral lipid biosynthetic process;BP:fatty acid metabolic process;BP:cellular component assembly;BP:glycerophospholipid metabolic process;BP:acylglycerol metabolic process;BP:cell junction organization;BP:carboxylic acid metabolic process;BP:cellular component assembly involved in morphogenesis;BP:synapse organization;BP:glycerolipid metabolic process;BP:small molecule metabolic process;BP:or…	GO:0046460;GO:0006631;GO:0022607;GO:0006650;GO:0006639;GO:0034330;GO:0019752;GO:0010927;GO:0050808;GO:0046486;GO:0044281;GO:1901576;GO:0009653;GO:0071840;GO:0045216;GO:0030913;GO:0006641;GO:0016043;GO:0071704;GO:0007043;GO:0045017;GO:0046504;GO:0006662;GO:0046463;GO:0032502;GO:0006644;GO:0006638;GO:0006629;GO:0044238;GO:0009987;GO:0032787;GO:0097384;GO:0009058;GO:0008150;GO:0007416;GO:0008152;GO:…	K00649	GNPAT	ocu04146;ocu00564	Peroxisome;Glycerophospholipid metabolism	COG2937	I:Lipid transport and metabolism	PF19277.3;PF01553.25	GPAT_C;Acyltransferase	Glycerol-3-phosphate acyltransferase C-terminal region;Acyltransferase	peroxisomal
ENSOCUP00000006116	ADAM15	ADAM15	100339079	pep chromosome:OryCun2.0:13:37604600:37616250:-1 gene:ENSOCUG00000007070 transcript:ENSOCUT00000007072 gene_biotype:protein_coding transcript_biotype:protein_coding gene_symbol:ADAM15 description:ADAM metallopeptidase domain 15 [Source:HGNC Symbol;Acc:HGNC:193]	2.724	1.446	0.02553	up	yes	436.7082	160.3255	140.20134416237	262.11204534235	78.6631546021	488.55945012617	501.743499756	319.82152187536	------	------	K06836	ADAM15	------	------	ENOG410XX2M	S:Function unknown	PF01421.23;PF08516.16;PF00200.27;PF13688.10;PF13582.10;PF13574.10;PF01562.23	Reprolysin;ADAM_CR;Disintegrin;Reprolysin_5;Reprolysin_3;Reprolysin_2;Pep_M12B_propep	Reprolysin;ADAM cysteine-rich;Disintegrin;Metallo-peptidase family M12;Metallo-peptidase family M12B Reprolysin-like;Metallo-peptidase family M12B Reprolysin-like;Reprolysin family propeptide	plasma membrane
ENSOCUP00000013653	YTHDC1	YTHDC1	-	pep chromosome:OryCun2.0:15:81327126:81353193:-1 gene:ENSOCUG00000015886 transcript:ENSOCUT00000015889 gene_biotype:protein_coding transcript_biotype:protein_coding gene_symbol:YTHDC1 description:YTH domain containing 1 [Source:HGNC Symbol;Acc:HGNC:30626]	1.353	0.4362	0.009544	up	yes	337.7996	249.7323	266.663085938	234.88369751	247.650146484	369.030090332	313.1690979	331.199554443	BP:nuclear transport;BP:nuclear export;BP:regulation of primary metabolic process;BP:regulation of metabolic process;BP:regulation of mRNA processing;BP:dosage compensation by inactivation of X chromosome;BP:cellular component organization or biogenesis;BP:posttranscriptional regulation of gene expression;BP:regulation of gene expression, epigenetic;BP:regulation of macromolecule metabolic proces…	GO:0051169;GO:0051168;GO:0080090;GO:0019222;GO:0050684;GO:0009048;GO:0071840;GO:0010608;GO:0040029;GO:0060255;GO:0061013;GO:0003006;GO:0007283;GO:0046483;GO:0006405;GO:0006376;GO:0022605;GO:0009894;GO:0022607;GO:0006807;GO:0051028;GO:0050789;GO:0000381;GO:0016043;GO:0065003;GO:0065007;GO:1901360;GO:0065008;GO:0006810;GO:0009889;GO:0050794;GO:0008150;GO:0008152;GO:0051236;GO:0051234;GO:0016070;GO:…	K20100	YTHDC1	------	------	ENOG4111F6P;ENOG41124JD	S:Function unknown;	PF04146.19	YTH	YT521-B-like domain	nuclear
ENSOCUP00000014012	-	Short-chain dehydrogenase/reductase 3	-	pep scaffold:OryCun2.0:GL019619:18785:26170:-1 gene:ENSOCUG00000016301 transcript:ENSOCUT00000016298 gene_biotype:protein_coding transcript_biotype:protein_coding	1.757	0.8131	0.02045	up	yes	369.8999	210.5361	237.185012817	146.314178467	248.10923572211	414.784423828	318.01341355824	376.902008057	CC:cellular_component;CC:membrane;CC:cellular anatomical entity	GO:0005575;GO:0016020;GO:0110165	K11146	DHRS3	ocu00830;ocu01100;ocu01240	Retinol metabolism;Metabolic pathways;Biosynthesis of cofactors	COG1028	S:Function unknown	PF00106.29;PF13561.10;PF08659.14	adh_short;adh_short_C2;KR	short chain dehydrogenase;Enoyl;KR domain	plasma membrane
ENSOCUP00000026246	ZNF24	ZNF24	-	pep chromosome:OryCun2.0:9:76673573:76679210:-1 gene:ENSOCUG00000029679 transcript:ENSOCUT00000033197 gene_biotype:protein_coding transcript_biotype:protein_coding gene_symbol:ZNF24 description:zinc finger protein 24 [Source:HGNC Symbol;Acc:HGNC:13032]	1.456	0.542	0.01624	up	yes	338.2414	232.3178	258.792510986	216.710479736	221.45036765395	375.995025635	296.730895996	341.998291016	BP:negative regulation of metabolic process;BP:regulation of primary metabolic process;BP:regulation of metabolic process;BP:negative regulation of cellular biosynthetic process;BP:regulation of cellular biosynthetic process;BP:negative regulation of cellular metabolic process;BP:regulation of cellular metabolic process;BP:regulation of biological process;BP:ensheathment of neurons;BP:myelination…	GO:0009892;GO:0080090;GO:0019222;GO:0031327;GO:0031326;GO:0031324;GO:0031323;GO:0050789;GO:0007272;GO:0042552;GO:0009890;GO:0019219;GO:0010556;GO:0065007;GO:0048519;GO:0010468;GO:0045934;GO:0060255;GO:0009987;GO:0009889;GO:0050794;GO:1902679;GO:0008150;GO:0008366;GO:0051172;GO:2001141;GO:0010605;GO:0051253;GO:0051252;GO:0006355;GO:0006357;GO:0045892;GO:0010558;GO:0048523;GO:0051171GO:0043229;GO:0…	K09230	SCAN	------	------	COG5048	L:Replication, recombination and repair	PF02023.21;PF13465.10;PF00096.30;PF13894.10;PF13912.10	SCAN;zf-H2C2_2;zf-C2H2;zf-C2H2_4;zf-C2H2_6	SCAN domain;Zinc-finger double domain;Zinc finger, C2H2 type;C2H2-type zinc finger;C2H2-type zinc finger	nuclear
ENSOCUP00000002285	PHF10	PHD finger protein 10	-	pep scaffold:OryCun2.0:GL018922:246426:305373:1 gene:ENSOCUG00000002643 transcript:ENSOCUT00000002644 gene_biotype:protein_coding transcript_biotype:protein_coding gene_symbol:PHF10 description:PHD finger protein 10 [Source:HGNC Symbol;Acc:HGNC:18250]	0.6836	-0.5488	0.02685	down	yes	230.266	336.8194	315.552276611	356.07634402977	338.82964260609	197.144042969	205.83239067005	287.821594238	BP:nervous system development;BP:biological_process;BP:anatomical structure development;BP:system development;BP:developmental processCC:ATPase complex;CC:SWI/SNF superfamily-type complex;CC:cellular_component;CC:catalytic complex;CC:npBAF complex;CC:macromolecular complexMF:cation binding;MF:ion binding;MF:molecular_function;MF:metal ion binding;MF:binding	GO:0007399;GO:0008150;GO:0048856;GO:0048731;GO:0032502GO:1904949;GO:0070603;GO:0005575;GO:1902494;GO:0071564;GO:0032991GO:0043169;GO:0043167;GO:0003674;GO:0046872;GO:0005488	K22197	BAF45A, PHF10	ocu03082;ocu05225	ATP-dependent chromatin remodeling;Hepatocellular carcinoma	ENOG410Y0WP	S:Function unknown	PF00628.33;PF03645.17;PF21459.1	PHD;Tctex-1;INI1_DNA-bd	PHD-finger;Tctex-1 family;SWI/SNF Subunit INI1, DNA binding domain	nuclear
ENSOCUP00000012650	-	-	100338016	pep chromosome:OryCun2.0:X:69877434:69884113:-1 gene:ENSOCUG00000014717 transcript:ENSOCUT00000014714 gene_biotype:protein_coding transcript_biotype:protein_coding description:TATA-box binding protein associated factor 9b [Source:HGNC Symbol;Acc:HGNC:17306]	0.7768	-0.3644	0.04198	down	yes	246.5781	317.4251	356.294464111	284.432067871	311.54876709	239.259017944	230.910430908	269.564819336	BP:regulation of primary metabolic process;BP:regulation of metabolic process;BP:organic cyclic compound biosynthetic process;BP:organic cyclic compound metabolic process;BP:negative regulation of macromolecule metabolic process;BP:positive regulation of biological process;BP:negative regulation of biological process;BP:regulation of macromolecule metabolic process;BP:regulation of RNA biosynthet…	GO:0080090;GO:0019222;GO:1901362;GO:1901360;GO:0010605;GO:0048518;GO:0048519;GO:0060255;GO:2001141;GO:0046483;GO:0019438;GO:0009892;GO:0009890;GO:0050821;GO:0006807;GO:0050789;GO:1901576;GO:0006357;GO:0065007;GO:0065008;GO:0018130;GO:0009889;GO:0050794;GO:0008150;GO:0008152;GO:0034654;GO:0016070;GO:0044271;GO:0031647;GO:0006355;GO:0010556;GO:0006352;GO:0010558;GO:0032774;GO:0030307;GO:0051128;GO:…	K03133	TAF9B, TAF9	ocu03022	Basal transcription factors	COG5094	K:Transcription	PF02291.19	TFIID-31kDa	Transcription initiation factor IID, 31kD subunit	nuclear
ENSOCUP00000016591	SLC2A3	Solute carrier family 2, facilitated glucose transporter member 3	100125981	pep chromosome:OryCun2.0:8:33740676:33752089:1 gene:ENSOCUG00000008575 transcript:ENSOCUT00000024311 gene_biotype:protein_coding transcript_biotype:protein_coding description:Solute carrier family 2, facilitated glucose transporter member 3 [Source:UniProtKB/Swiss-Prot;Acc:Q9XSC2]	2.253	1.172	0.03684	up	yes	382.7092	169.8581	149.434356689	159.1553913335	200.98456459892	319.69421688108	311.374938965	517.058410645	BP:localization;BP:carbohydrate transmembrane transport;BP:establishment of localization;BP:hexose transport;BP:carbohydrate transport;BP:organic substance transport;BP:galactose transport;BP:cellular process;BP:transport;BP:biological_process;BP:transmembrane transport;BP:glucose transmembrane transport;BP:monosaccharide transportCC:acrosomal membrane;CC:secretory granule membrane;CC:perikaryon;…	GO:0051179;GO:0034219;GO:0051234;GO:0008645;GO:0008643;GO:0071702;GO:0015757;GO:0009987;GO:0006810;GO:0008150;GO:0055085;GO:1904659;GO:0015749GO:0002080;GO:0030667;GO:0043204;GO:0016020;GO:0110165;GO:0098588;GO:0030659;GO:0012506;GO:0005886;GO:0042995;GO:0031090;GO:0005575GO:0005488;GO:0055056;GO:0003674;GO:0048029;GO:0015149;GO:0015145;GO:0015144;GO:0005355;GO:0005354;GO:0051119;GO:0005215;GO:00…	K08142	SLC2A3, GLUT3	------	------	COG0477	L:Replication, recombination and repair	PF00083.28;PF07690.20	Sugar_tr;MFS_1	Sugar;Major Facilitator Superfamily	plasma membrane
ENSOCUP00000029100	-	CMP-sialic acid transporter	-	pep chromosome:OryCun2.0:12:74283675:74327641:1 gene:ENSOCUG00000001523 transcript:ENSOCUT00000043769 gene_biotype:protein_coding transcript_biotype:protein_coding gene_symbol:CFAP206 description:cilia and flagella associated protein 206 [Source:HGNC Symbol;Acc:HGNC:21405]	1.594	0.6727	0.03488	up	yes	339.4498	212.9295	255.343215942	190.86111444538	192.5842771428	282.814575195	401.20280310289	334.33190918	BP:carbohydrate transport;BP:organic substance transport;BP:transport;BP:biological_process;BP:establishment of localization;BP:localizationCC:organelle membrane;CC:membrane;CC:cellular anatomical entity;CC:bounding membrane of organelle;CC:Golgi membrane;CC:cellular_componentMF:nucleobase-containing compound transmembrane transporter activity;MF:molecular_function;MF:pyrimidine nucleotide-sugar …	GO:0008643;GO:0071702;GO:0006810;GO:0008150;GO:0051234;GO:0051179GO:0031090;GO:0016020;GO:0110165;GO:0098588;GO:0000139;GO:0005575GO:0015932;GO:0003674;GO:0015165;GO:0015297;GO:0015291;GO:0005215;GO:0005338;GO:0008514;GO:0022857;GO:0022804;GO:1901505;GO:0005456	K15272	SLC35A1_2_3	------	------	COG0697	S:Function unknown	PF04142.19	Nuc_sug_transp	Nucleotide-sugar transporter	ER
ENSOCUP00000000723	DNASE1L3	Deoxyribonuclease	100355545	pep chromosome:OryCun2.0:9:24983676:25003592:-1 gene:ENSOCUG00000000831 transcript:ENSOCUT00000000830 gene_biotype:protein_coding transcript_biotype:protein_coding gene_symbol:DNASE1L3 description:deoxyribonuclease 1 like 3 [Source:HGNC Symbol;Acc:HGNC:2959]	1.619	0.6951	0.02201	up	yes	339.0306	209.4343	169.81803894	272.30157282202	186.18333674044	319.171539307	327.04192973895	370.878417969	BP:regulation of response to stimulus;BP:regulation of leukocyte mediated immunity;BP:regulation of cell killing;BP:organic cyclic compound metabolic process;BP:organic cyclic compound catabolic process;BP:cellular developmental process;BP:cell activation involved in immune response;BP:regulation of inflammatory response;BP:apoptotic DNA fragmentation;BP:DNA catabolic process;BP:biological regula…	GO:0048583;GO:0002703;GO:0031341;GO:1901360;GO:1901361;GO:0048869;GO:0002263;GO:0050727;GO:0006309;GO:0006308;GO:0065007;GO:0002673;GO:0046483;GO:0002275;GO:0002274;GO:0002376;GO:0001910;GO:0019439;GO:0045321;GO:0006807;GO:0010623;GO:0002283;GO:1901575;GO:0002366;GO:0002682;GO:0031347;GO:0050794;GO:0001775;GO:0008150;GO:0008152;GO:0034655;GO:0046700;GO:0002886;GO:0044270;GO:0012501;GO:0080134;GO:…	K11995	DNASE1L	------	------	ENOG4111FFF;ENOG410ZR9A	S:Function unknown;	PF03372.27	Exo_endo_phos	Endonuclease/Exonuclease/phosphatase family	ER
ENSOCUP00000006845	DUSP12	Protein-tyrosine-phosphatase	100358797	pep chromosome:OryCun2.0:13:31321012:31329121:-1 gene:ENSOCUG00000007924 transcript:ENSOCUT00000007921 gene_biotype:protein_coding transcript_biotype:protein_coding gene_symbol:DUSP12 description:dual specificity phosphatase 12 [Source:HGNC Symbol;Acc:HGNC:3067]	1.601	0.679	0.001414	up	yes	335.4541	209.5079	230.936203003	209.733062744	187.85458324076	323.56338501	327.26593271585	355.53309617583	BP:dephosphorylation;BP:cellular process;BP:biological_process;BP:metabolic process;BP:cellular metabolic process;BP:phosphate-containing compound metabolic process;BP:phosphorus metabolic processCC:cytoplasm;CC:nucleoplasm;CC:cellular anatomical entity;CC:cellular_componentMF:binding;MF:phosphatase activity;MF:phosphoric ester hydrolase activity;MF:molecular_function;MF:phosphoprotein phosphatas…	GO:0016311;GO:0009987;GO:0008150;GO:0008152;GO:0044237;GO:0006796;GO:0006793GO:0005737;GO:0005654;GO:0110165;GO:0005575GO:0005488;GO:0016791;GO:0042578;GO:0003674;GO:0004721;GO:0043169;GO:0046914;GO:0043167;GO:0046872;GO:0016787;GO:0008138;GO:0140096;GO:0016788;GO:0003824;GO:0004725;GO:0008270	K14819	DUSP12, YVH1	------	------	COG2453	S:Function unknown	PF00782.24	DSPc	Dual specificity phosphatase, catalytic domain	cytoplasmic
ENSOCUP00000012944	URI1	URI1	-	pep scaffold:OryCun2.0:GL018722:730535:824353:1 gene:ENSOCUG00000015063 transcript:ENSOCUT00000015063 gene_biotype:protein_coding transcript_biotype:protein_coding gene_symbol:URI1 description:URI1 prefoldin like chaperone [Source:HGNC Symbol;Acc:HGNC:13236]	0.3964	-1.335	0.02565	down	yes	153.43	387.0159	437.312316895	363.66873776603	360.06669426669	28.622645584336	221.65574940678	210.011459351	------	------	K17560	URI1	------	------	ENOG41101NF	S:Function unknown	PF02996.21;PF13758.10	Prefoldin;Prefoldin_3	Prefoldin subunit;Prefoldin subunit	cytoplasmic
ENSOCUP00000014854	LMTK2	LMTK2	-	pep scaffold:OryCun2.0:GL018873:162465:223690:-1 gene:ENSOCUG00000017282 transcript:ENSOCUT00000017289 gene_biotype:protein_coding transcript_biotype:protein_coding gene_symbol:LMTK2 description:lemur tyrosine kinase 2 [Source:HGNC Symbol;Acc:HGNC:17880]	0.7777	-0.3627	0.02332	down	yes	235.123	302.3486	292.002532959	312.883239746	302.159942627	203.054534912	237.673309326	264.641082764	BP:protein localization;BP:iron ion transport;BP:cellular macromolecule localization;BP:macromolecule localization;BP:establishment of protein localization;BP:localization within membrane;BP:early endosome to late endosome transport;BP:endosomal transport;BP:vesicle-mediated transport;BP:vesicle-mediated transport between endosomal compartments;BP:cation transport;BP:ion transport;BP:transport;BP…	GO:0008104;GO:0006826;GO:0070727;GO:0033036;GO:0045184;GO:0051668;GO:0045022;GO:0016197;GO:0016192;GO:0098927;GO:0006812;GO:0006811;GO:0006810;GO:0008150;GO:0008152;GO:0051234;GO:0046907;GO:0033572;GO:0000041;GO:0009987;GO:0016482;GO:0043170;GO:0001881;GO:0071705;GO:0071704;GO:0071702;GO:0051649;GO:0051179;GO:0051641;GO:0032456;GO:0015031;GO:0030001;GO:0043112;GO:0098876GO:0031982;GO:0016020;GO:0…	K08898	LMTK2	------	------	ENOG410XQFM	T:Signal transduction mechanisms	PF07714.21;PF00069.29	PK_Tyr_Ser-Thr;Pkinase	Protein tyrosine and serine/threonine kinase;Protein kinase domain	cytoplasmic
ENSOCUP00000006588	TBRG4	TBRG4	-	pep chromosome:OryCun2.0:10:45304973:45310875:-1 gene:ENSOCUG00000007618 transcript:ENSOCUT00000007618 gene_biotype:protein_coding transcript_biotype:protein_coding gene_symbol:TBRG4 description:transforming growth factor beta regulator 4 [Source:HGNC Symbol;Acc:HGNC:17443]	0.6746	-0.5679	0.007922	down	yes	215.9795	320.1803	288.320526123	354.205200195	318.015106201	201.930740356	212.601745605	233.406036377	BP:regulation of catabolic process;BP:regulation of primary metabolic process;BP:regulation of cellular catabolic process;BP:regulation of cellular biosynthetic process;BP:regulation of cellular metabolic process;BP:nucleic acid metabolic process;BP:cellular biosynthetic process;BP:cellular nitrogen compound metabolic process;BP:nitrogen compound metabolic process;BP:organic substance biosyntheti…	GO:0009894;GO:0080090;GO:0031329;GO:0031326;GO:0031323;GO:0090304;GO:0044249;GO:0034641;GO:0006807;GO:1901576;GO:0043170;GO:0050789;GO:1901360;GO:0006139;GO:0019222;GO:0043488;GO:0043487;GO:0010608;GO:0016071;GO:0140053;GO:0019219;GO:0000963;GO:0065007;GO:0065008;GO:0010468;GO:0009987;GO:0010467;GO:0060255;GO:0006725;GO:0061013;GO:0009889;GO:0050794;GO:0071704;GO:0009058;GO:0008150;GO:0051171;GO:…	------	------	------	------	ENOG4111EYX	K:Transcription	PF08368.16;PF06743.19;PF08373.14	FAST_2;FAST_1;RAP	FAST kinase-like protein, subdomain 2;FAST kinase-like protein, subdomain 1;RAP domain	mitochondrial
ENSOCUP00000008061	CHD1L	CHD1L	-	pep chromosome:OryCun2.0:13:43829679:43898537:-1 gene:ENSOCUG00000009336 transcript:ENSOCUT00000009340 gene_biotype:protein_coding transcript_biotype:protein_coding gene_symbol:CHD1L description:chromodomain helicase DNA binding protein 1 like [Source:HGNC Symbol;Acc:HGNC:1916]	0.5726	-0.8044	0.01092	down	yes	194.326	339.3937	368.211914062	318.531005859	331.43829770354	193.02887313016	145.287719727	244.661453247	BP:macromolecular complex subunit organization;BP:nucleic acid metabolic process;BP:cellular nitrogen compound metabolic process;BP:nitrogen compound metabolic process;BP:organic cyclic compound metabolic process;BP:protein-DNA complex subunit organization;BP:nucleobase-containing compound metabolic process;BP:cellular response to stimulus;BP:chromatin organization;BP:cellular component organizat…	GO:0043933;GO:0090304;GO:0034641;GO:0006807;GO:1901360;GO:0071824;GO:0006139;GO:0051716;GO:0006325;GO:0016043;GO:0071704;GO:0071840;GO:0006281;GO:0009987;GO:0006725;GO:0006974;GO:0006950;GO:0008150;GO:0008152;GO:0046483;GO:0044238;GO:0006338;GO:0050896;GO:0044237;GO:0043170;GO:0033554;GO:0006259GO:0005886;GO:0090734;GO:0043227;GO:0005634;GO:0016020;GO:0005654;GO:0110165;GO:0043226;GO:0043229;GO:0…	K20092	CHD1L	------	------	COG0553	O:Posttranslational modification, protein turnover, chaperones	PF00176.27;PF00271.35;PF11496.12;PF04851.19;PF00270.33	SNF2-rel_dom;Helicase_C;HDA2-3;ResIII;DEAD	SNF2-related domain;Helicase conserved C-terminal domain;Class II histone deacetylase complex subunits 2 and 3;Type III restriction enzyme, res subunit;DEAD/DEAH box helicase	nuclear
ENSOCUP00000006026	FGD5	FGD5	-	pep chromosome:OryCun2.0:9:10376203:10480006:1 gene:ENSOCUG00000006961 transcript:ENSOCUT00000006966 gene_biotype:protein_coding transcript_biotype:protein_coding gene_symbol:FGD5 description:FYVE, RhoGEF and PH domain containing 5 [Source:HGNC Symbol;Acc:HGNC:19117]	1.239	0.3092	0.03279	up	yes	294.1017	237.2782	245.99458313	261.67868042	204.161422729	289.265625	303.021728516	290.017608643	------	------	K05724	FGD5_6	------	------	ENOG410XRXV	T:Signal transduction mechanisms	PF00621.24;PF00169.33;PF01363.25	RhoGEF;PH;FYVE	RhoGEF domain;PH domain;FYVE zinc finger	nuclear
ENSOCUP00000013280	SLC35D1	SLC35D1	-	pep chromosome:OryCun2.0:13:99202053:99254401:1 gene:ENSOCUG00000015456 transcript:ENSOCUT00000015456 gene_biotype:protein_coding transcript_biotype:protein_coding gene_symbol:SLC35D1 description:solute carrier family 35 member D1 [Source:HGNC Symbol;Acc:HGNC:20800]	2.155	1.108	0.004284	up	yes	359.53	166.8641	135.97987356418	160.951461792	203.66097471329	333.560668945	412.351623535	332.67781435676	BP:chondroitin sulfate biosynthetic process;BP:chondroitin sulfate metabolic process;BP:glycosaminoglycan metabolic process;BP:nucleobase-containing compound transport;BP:mucopolysaccharide metabolic process;BP:cellular biosynthetic process;BP:nitrogen compound metabolic process;BP:carbohydrate transport;BP:carbohydrate derivative transport;BP:organic substance biosynthetic process;BP:pyrimidine …	GO:0030206;GO:0030204;GO:0030203;GO:0015931;GO:1903510;GO:0044249;GO:0006807;GO:0008643;GO:1901264;GO:1901576;GO:0090481;GO:0051179;GO:0071705;GO:0071704;GO:0006810;GO:0071702;GO:0032502;GO:0048706;GO:0009987;GO:0009058;GO:0009059;GO:0008150;GO:0008152;GO:0048731;GO:0051234;GO:0055085;GO:1901564;GO:1901566;GO:0044272;GO:1901137;GO:1901135;GO:0048856;GO:0015780;GO:0044237;GO:0043170;GO:0001501;GO:…	K15281	SLC35D1_2_3	------	------	COG5070	U:Intracellular trafficking, secretion, and vesicular transport	PF03151.20;PF00892.24	TPT;EamA	Triose-phosphate Transporter family;EamA-like transporter family	ER
ENSOCUP00000020374	BNC2	BNC2	-	pep chromosome:OryCun2.0:1:37243800:37620825:1 gene:ENSOCUG00000004460 transcript:ENSOCUT00000022302 gene_biotype:protein_coding transcript_biotype:protein_coding gene_symbol:BNC2 description:basonuclin 2 [Source:HGNC Symbol;Acc:HGNC:30988]	1.29	0.3674	0.003128	up	yes	294.6399	228.3342	247.613006592	224.15242778602	213.23701928005	292.682952881	299.4128906727	291.823852539	BP:developmental growth;BP:organ growth;BP:palate development;BP:growth;BP:tongue development;BP:bone growth;BP:animal organ development;BP:developmental process;BP:multicellular organismal process;BP:tissue development;BP:biological_process;BP:mesenchyme development;BP:endochondral bone growth;BP:sensory organ development;BP:anatomical structure developmentCC:chromatin;CC:nucleoplasm;CC:cellular…	GO:0048589;GO:0035265;GO:0060021;GO:0040007;GO:0043586;GO:0098868;GO:0048513;GO:0032502;GO:0032501;GO:0009888;GO:0008150;GO:0060485;GO:0003416;GO:0007423;GO:0048856GO:0000785;GO:0005654;GO:0110165;GO:0032991;GO:0032993;GO:0005575GO:0000182;GO:0005488;GO:0003676;GO:0003677;GO:1901363;GO:0043565;GO:1990837;GO:0003690;GO:0097159;GO:0003674	K24146	BNC	------	------	ENOG410YN2D	U:Intracellular trafficking, secretion, and vesicular transport	PF00096.30;PF12874.11	zf-C2H2;zf-met	Zinc finger, C2H2 type;Zinc-finger of C2H2 type	nuclear
ENSOCUP00000016662	SLC35B1	SLC35B1	100343677	pep chromosome:OryCun2.0:19:37919276:37926485:1 gene:ENSOCUG00000023120 transcript:ENSOCUT00000026193 gene_biotype:protein_coding transcript_biotype:protein_coding gene_symbol:SLC35B1 description:solute carrier family 35 member B1 [Source:HGNC Symbol;Acc:HGNC:20798]	1.982	0.987	0.02554	up	yes	344.1856	173.6674	203.972000122	160.473800659	156.556304932	417.209136963	257.22799464671	358.119750977	BP:nucleobase-containing compound transport;BP:UDP-galactose transmembrane transport;BP:carbohydrate derivative transport;BP:establishment of localization;BP:pyrimidine nucleotide-sugar transmembrane transport;BP:transmembrane transport;BP:nitrogen compound transport;BP:organic substance transport;BP:transport;BP:organic anion transport;BP:biological_process;BP:localization;BP:nucleotide-sugar tr…	GO:0015931;GO:0072334;GO:1901264;GO:0051234;GO:0090481;GO:0055085;GO:0071705;GO:0071702;GO:0006810;GO:0015711;GO:0008150;GO:0051179;GO:0015780;GO:0009987GO:0016020;GO:0005789;GO:0031090;GO:0110165;GO:0005575GO:0005346;GO:0005347;GO:0015932;GO:0003674;GO:0015215;GO:0015217;GO:0015216;GO:0005460;GO:0015165;GO:0015297;GO:0015291;GO:0005215;GO:0005338;GO:0015605;GO:1901702;GO:0000295;GO:0008514;GO:00…	K15275	SLC35B1	------	------	COG0697;ENOG4111PY2	S:Function unknown;	PF08449.15;PF00892.24;PF03151.20	UAA;EamA;TPT	UAA transporter family;EamA-like transporter family;Triose-phosphate Transporter family	plasma membrane
ENSOCUP00000009399	GAPDHS	Transmembrane protein 147	100346413	pep scaffold:OryCun2.0:GL018786:390435:392080:1 gene:ENSOCUG00000010922 transcript:ENSOCUT00000010923 gene_biotype:protein_coding transcript_biotype:protein_coding gene_symbol:GAPDHS description:glyceraldehyde-3-phosphate dehydrogenase, spermatogenic [Source:HGNC Symbol;Acc:HGNC:24864]	1.985	0.9891	0.01029	up	yes	339.9493	171.2227	238.890289307	142.400024414	132.377807617	368.686065674	329.66258440881	321.499389648	BP:protein localization to nucleus;BP:protein localization;BP:protein targeting to nuclear inner membrane;BP:protein insertion into membrane;BP:cellular macromolecule localization;BP:macromolecule localization;BP:cellular process;BP:establishment of protein localization;BP:biological_process;BP:protein localization to membrane;BP:localization within membrane;BP:establishment of localization;BP:lo…	GO:0034504;GO:0008104;GO:0036228;GO:0051205;GO:0070727;GO:0033036;GO:0009987;GO:0045184;GO:0008150;GO:0072657;GO:0051668;GO:0051234;GO:0051179;GO:0051641;GO:0045048;GO:0090150;GO:0090435;GO:0033365GO:0005789;GO:0031090;GO:0072379;GO:0016020;GO:0110165;GO:0031965;GO:0005886;GO:0032991;GO:0005575GO:0044877;GO:0005488;GO:0043021;GO:0043022;GO:0003674	K26498	TMEM147	------	------	ENOG41101UF	S:Function unknown	PF09767.13	DUF2053	Predicted membrane protein	ER
ENSOCUP00000011855	RSRC2	RSRC2	100346584	pep scaffold:OryCun2.0:GL018824:237300:255877:1 gene:ENSOCUG00000013781 transcript:ENSOCUT00000013780 gene_biotype:protein_coding transcript_biotype:protein_coding gene_symbol:RSRC2 description:arginine and serine rich coiled-coil 2 [Source:HGNC Symbol;Acc:HGNC:30559]	1.689	0.7562	0.04467	up	yes	319.4834	189.171	252.567550659	147.329483032	167.616073608	258.579742432	335.44052124	364.429901123	------	------	K24595	RSRC2	------	------	ENOG4111VFY	S:Function unknown	PF15477.10	SMAP	Small acidic protein family	nuclear
ENSOCUP00000013235	BAG4	BAG4	100353212	pep scaffold:OryCun2.0:GL018706:5218920:5254432:-1 gene:ENSOCUG00000015405 transcript:ENSOCUT00000015404 gene_biotype:protein_coding transcript_biotype:protein_coding gene_symbol:BAG4 description:BCL2 associated athanogene 4 [Source:HGNC Symbol;Acc:HGNC:940]	0.6708	-0.576	0.03723	down	yes	202.1653	301.3571	266.3175354	311.735290527	326.018463135	171.31477356	255.574127197	179.60711293826	BP:regulation of intracellular protein transport;BP:protein localization;BP:regulation of phosphate metabolic process;BP:regulation of primary metabolic process;BP:regulation of metabolic process;BP:negative regulation of mRNA modification;BP:regulation of intracellular transport;BP:regulation of mRNA modification;BP:regulation of response to stimulus;BP:regulation of actin polymerization or depo…	GO:0033157;GO:0008104;GO:0019220;GO:0080090;GO:0019222;GO:0090367;GO:0032386;GO:0090365;GO:0048583;GO:0008064;GO:0051897;GO:0051896;GO:0071840;GO:0032231;GO:0051716;GO:0032233;GO:0010605;GO:0010604;GO:0045785;GO:0009966;GO:0009967;GO:0051495;GO:0051493;GO:0051492;GO:0048522;GO:0048518;GO:0048519;GO:0033036;GO:1903828;GO:0048584;GO:0051051;GO:0060255;GO:0072657;GO:0051668;GO:0072659;GO:0010033;GO:…	K09558	BAG4	ocu04668	TNF signaling pathway	ENOG4111WNH	O:Posttranslational modification, protein turnover, chaperones	PF02179.20	BAG	BAG domain	cytoplasmic
ENSOCUP00000007638	CACNG1	Voltage-dependent calcium channel gamma-1 subunit	100009263	pep chromosome:OryCun2.0:19:50421353:50430976:-1 gene:ENSOCUG00000008850 transcript:ENSOCUT00000008846 gene_biotype:protein_coding transcript_biotype:protein_coding description:Oryctolagus cuniculus calcium voltage-gated channel auxiliary subunit gamma 1 (CACNG1), mRNA. [Source:RefSeq mRNA;Acc:NM_001082393]	2.741	1.455	0.004915	up	yes	367.3297	134.0148	174.5171553852	78.8899078369	148.63726269995	318.202453613	422.00156759706	361.78499372784	BP:regulation of transport;BP:establishment of localization in cell;BP:regulation of calcium ion transmembrane transport;BP:regulation of ion transmembrane transport;BP:regulation of biological process;BP:regulation of transmembrane transport;BP:regulation of localization;BP:regulation of cation transmembrane transport;BP:regulation of system process;BP:positive regulation of multicellular organi…	GO:0051049;GO:0051649;GO:1903169;GO:0034765;GO:0050789;GO:0034762;GO:0032879;GO:1904062;GO:0044057;GO:0051240;GO:0055085;GO:0065007;GO:0098662;GO:0071702;GO:0048518;GO:0045933;GO:0009987;GO:0006937;GO:0006812;GO:0006811;GO:0006810;GO:0006816;GO:0050794;GO:0010959;GO:0034220;GO:0008150;GO:0090257;GO:0051239;GO:1902514;GO:0051234;GO:0051179;GO:0051924;GO:0070588;GO:0098660;GO:0070296;GO:0043269;GO:…	K04866	CACNG1	ocu04010;ocu04260;ocu05414;ocu04921;ocu04261;ocu05410;ocu05412	MAPK signaling pathway;Cardiac muscle contraction;Dilated cardiomyopathy;Oxytocin signaling pathway;Adrenergic signaling in cardiomyocytes;Hypertrophic cardiomyopathy;Arrhythmogenic right ventricular cardiomyopathy	ENOG4111J5G	U:Intracellular trafficking, secretion, and vesicular transport	PF13903.10;PF00822.24;PF06305.15	Claudin_2;PMP22_Claudin;LapA_dom	PMP-22/EMP/MP20/Claudin tight junction;PMP-22/EMP/MP20/Claudin family;Lipopolysaccharide assembly protein A domain	ER
ENSOCUP00000009683	BEND3	BEND3	100341272	pep chromosome:OryCun2.0:12:95165444:95203981:-1 gene:ENSOCUG00000011254 transcript:ENSOCUT00000011249 gene_biotype:protein_coding transcript_biotype:protein_coding gene_symbol:BEND3 description:BEN domain containing 3 [Source:HGNC Symbol;Acc:HGNC:23040]	3.368	1.752	0.02406	up	yes	383.6765	113.9196	105.274627686	97.806876338652	138.67741267641	395.907318115	507.39596013171	247.726150513	BP:regulation of phosphate metabolic process;BP:regulation of primary metabolic process;BP:regulation of metabolic process;BP:regulation of ATP metabolic process;BP:organic cyclic compound metabolic process;BP:DNA methylation;BP:DNA alkylation;BP:DNA modification;BP:negative regulation of macromolecule metabolic process;BP:regulation of gene expression, epigenetic;BP:positive regulation of biolog…	GO:0019220;GO:0080090;GO:0019222;GO:1903578;GO:1901360;GO:0006306;GO:0006305;GO:0006304;GO:0010605;GO:0040029;GO:0048518;GO:0048519;GO:0016479;GO:0060255;GO:2001141;GO:0046483;GO:0031507;GO:0022607;GO:0009892;GO:0009893;GO:0009890;GO:0006807;GO:0050789;GO:0016043;GO:0045981;GO:0065003;GO:0065007;GO:0071840;GO:0032259;GO:0009889;GO:0050794;GO:0043412;GO:0043414;GO:0008152;GO:0051174;GO:0006355;GO:…	------	------	------	------	ENOG410Y8FH	S:Function unknown	PF10523.13	BEN	BEN domain	nuclear
ENSOCUP00000013199	FAM83A	FAM83A	100355442	pep chromosome:OryCun2.0:3:139011170:139028867:1 gene:ENSOCUG00000015368 transcript:ENSOCUT00000015363 gene_biotype:protein_coding transcript_biotype:protein_coding gene_symbol:FAM83A description:family with sequence similarity 83 member A [Source:HGNC Symbol;Acc:HGNC:28210]	1.852	0.8891	0.03516	up	yes	317.6676	171.5707	232.24044969818	174.245758057	108.22584283282	347.556030273	347.58700865844	257.859649658	BP:cell proliferation;BP:cellular process;BP:cell surface receptor signaling pathway;BP:biological_process;BP:enzyme linked receptor protein signaling pathway;BP:signal transduction;BP:regulation of cellular process;BP:biological regulation;BP:transmembrane receptor protein tyrosine kinase signaling pathway;BP:epidermal growth factor receptor signaling pathway;BP:regulation of biological process;…	GO:0008283;GO:0009987;GO:0007166;GO:0008150;GO:0007167;GO:0007165;GO:0050794;GO:0065007;GO:0007169;GO:0007173;GO:0050789;GO:0038127GO:0043548;GO:0019899;GO:0019901;GO:0019900;GO:0003674;GO:0005488;GO:0005515;GO:0036312;GO:0042802	K23930	FAM83	------	------	ENOG410XSTH	S:Function unknown	PF07894.16	FAM83	FAM83 A-H	cytoplasmic
ENSOCUP00000002746	SCAP	Sterol regulatory element-binding protein cleavage-activating protein	-	pep chromosome:OryCun2.0:9:15338548:15366609:-1 gene:ENSOCUG00000003152 transcript:ENSOCUT00000003158 gene_biotype:protein_coding transcript_biotype:protein_coding gene_symbol:SCAP description:SREBF chaperone [Source:HGNC Symbol;Acc:HGNC:30634]	1.722	0.7841	0.01764	up	yes	300.3409	174.3966	140.210723877	214.368118286	168.611068726	337.635620117	308.08013916	255.306838989	BP:regulation of primary metabolic process;BP:regulation of metabolic process;BP:signal transduction;BP:organic cyclic compound metabolic process;BP:ER-nucleus signaling pathway;BP:cellular response to stimulus;BP:positive regulation of steroid biosynthetic process;BP:positive regulation of lipid metabolic process;BP:positive regulation of biological process;BP:positive regulation of alcohol bios…	GO:0080090;GO:0019222;GO:0007165;GO:1901360;GO:0006984;GO:0051716;GO:0010893;GO:0045834;GO:0048518;GO:1902932;GO:0045540;GO:0045542;GO:0032933;GO:1902652;GO:0043434;GO:0010033;GO:0010243;GO:0002376;GO:0033554;GO:0044281;GO:0009893;GO:0009891;GO:0090181;GO:0050789;GO:0065007;GO:1902930;GO:0006629;GO:0009889;GO:0050794;GO:0006950;GO:0008150;GO:0006955;GO:0042304;GO:0071501;GO:1901698;GO:0050810;GO:…	K26682	SCAP	------	------	ENOG410XR54	S:Function unknown	PF12349.12;PF02460.22;PF00400.36	Sterol-sensing;Patched;WD40	Sterol-sensing domain of SREBP cleavage-activation;Patched family;WD domain, G-beta repeat	lysosomal
ENSOCUP00000011185	TMEM181	TMEM181	-	pep chromosome:OryCun2.0:12:148651220:148686725:1 gene:ENSOCUG00000012985 transcript:ENSOCUT00000012995 gene_biotype:protein_coding transcript_biotype:protein_coding gene_symbol:TMEM181 description:transmembrane protein 181 [Source:HGNC Symbol;Acc:HGNC:20958]	1.464	0.5499	0.03234	up	yes	279.0065	190.6013	204.486038208	184.70003470072	182.61768695216	232.128814697	324.13084668846	280.759979248	CC:membrane;CC:cellular_component;CC:cellular anatomical entityMF:toxic substance binding;MF:molecular_function;MF:binding	GO:0016020;GO:0005575;GO:0110165GO:0015643;GO:0003674;GO:0005488	------	------	------	------	ENOG410ZN8U	S:Function unknown	PF06664.16	MIG-14_Wnt-bd	Wnt-binding factor required for Wnt secretion	Golgi apparatus
ENSOCUP00000004802	NVL	NVL	100355144	pep chromosome:OryCun2.0:16:48995913:49083280:1 gene:ENSOCUG00000005530 transcript:ENSOCUT00000005533 gene_biotype:protein_coding transcript_biotype:protein_coding gene_symbol:NVL description:nuclear VCP like [Source:HGNC Symbol;Acc:HGNC:8070]	1.43	0.516	0.04964	up	yes	275.5179	192.6956	192.445220947	191.336975098	194.30455236653	314.34302393121	295.13224542575	217.078552246	BP:regulation of primary metabolic process;BP:regulation of metabolic process;BP:cellular component organization or biogenesis;BP:positive regulation of macromolecule metabolic process;BP:positive regulation of molecular function;BP:positive regulation of biological process;BP:positive regulation of DNA metabolic process;BP:ncRNA processing;BP:regulation of macromolecule metabolic process;BP:hete…	GO:0080090;GO:0019222;GO:0071840;GO:0010604;GO:0044093;GO:0048518;GO:0051054;GO:0034470;GO:0060255;GO:0046483;GO:0009893;GO:0009891;GO:0006807;GO:0034660;GO:0032092;GO:0051347;GO:0042254;GO:0065007;GO:0006364;GO:0065009;GO:0051972;GO:0051973;GO:0050790;GO:2000278;GO:0009889;GO:0050794;GO:0008150;GO:0008152;GO:0016070;GO:1900180;GO:0016072;GO:0051338;GO:1904749;GO:0010557;GO:0010556;GO:0043393;GO:…	K14571	RIX7, NVL	ocu03008	Ribosome biogenesis in eukaryotes	COG0464	S:Function unknown	PF00004.33;PF17862.5;PF16725.9;PF05496.16;PF07728.18;PF13401.10;PF13173.10;PF06068.17;PF20720.1;PF06414.16	AAA;AAA_lid_3;Nucleolin_bd;RuvB_N;AAA_5;AAA_22;AAA_14;TIP49;nSTAND3;Zeta_toxin	ATPase family associated with various cellular activities;AAA+ lid domain;Nucleolin binding domain;Holliday junction DNA helicase RuvB P-loop domain;AAA domain;AAA domain;AAA domain;TIP49 P-loop domain;Novel STAND NTPase 3;Zeta toxin	nuclear
ENSOCUP00000011699	BPI	Bactericidal permeability-increasing protein	-	pep chromosome:OryCun2.0:4:2037651:2060936:-1 gene:ENSOCUG00000013593 transcript:ENSOCUT00000013596 gene_biotype:protein_coding transcript_biotype:protein_coding gene_symbol:BPI description:bactericidal permeability increasing protein [Source:HGNC Symbol;Acc:HGNC:1095]	2.024	1.017	0.03801	up	yes	312.4189	154.3471	92.9511642456	190.297485352	179.792526245	395.623718262	267.949249268	273.68371582	BP:response to bacterium;BP:defense response to bacterium;BP:defense response to Gram-negative bacterium;BP:response to external biotic stimulus;BP:interspecies interaction between organisms;BP:innate immune response;BP:defense response;BP:response to stress;BP:defense response to other organism;BP:immune response;BP:response to other organism;BP:response to biotic stimulus;BP:response to externa…	GO:0009617;GO:0042742;GO:0050829;GO:0043207;GO:0044419;GO:0045087;GO:0006952;GO:0006950;GO:0098542;GO:0006955;GO:0051707;GO:0009607;GO:0009605;GO:0050896;GO:0002376;GO:0008150GO:0005737;GO:0005575;GO:0005615;GO:0016020;GO:0110165GO:0003674;GO:0008289;GO:0005488	K25374	BPI	------	------	ENOG410Z88E	O:Posttranslational modification, protein turnover, chaperones	PF02886.21;PF01273.29	LBP_BPI_CETP_C;LBP_BPI_CETP	LBP / BPI / CETP family, C-terminal domain;LBP / BPI / CETP family, N-terminal domain	cytoplasmic
ENSOCUP00000001592	NCKAP5L	NCKAP5L	-	pep chromosome:OryCun2.0:4:33972157:33982004:-1 gene:ENSOCUG00000001851 transcript:ENSOCUT00000001851 gene_biotype:protein_coding transcript_biotype:protein_coding gene_symbol:NCKAP5L description:NCK associated protein 5 like [Source:HGNC Symbol;Acc:HGNC:29321]	0.3657	-1.451	0.03638	down	yes	120.3314	329.0214	212.487960815	390.39252438216	384.18374544173	158.82583233052	52.8153800964	149.352859497	BP:macromolecular complex subunit organization;BP:microtubule cytoskeleton organization;BP:cellular component organization or biogenesis;BP:macromolecular complex disassembly;BP:fibril organization;BP:protein depolymerization;BP:cellular component organization;BP:cellular process;BP:microtubule polymerization or depolymerization;BP:biological_process;BP:organelle organization;BP:microtubule-based…	GO:0043933;GO:0000226;GO:0071840;GO:0032984;GO:0097435;GO:0051261;GO:0016043;GO:0009987;GO:0031109;GO:0008150;GO:0006996;GO:0007017;GO:0007010;GO:0001578;GO:0007019;GO:0022411GO:0035371;GO:1990752;GO:0005813;GO:0005815;GO:0110165;GO:0005575	------	------	------	------	ENOG410XSUM	S:Function unknown	PF15246.10	NCKAP5	Nck-associated protein 5, Peripheral clock protein	cytoplasmic
ENSOCUP00000007489	CLEC14A	CLEC14A	100345448	pep chromosome:OryCun2.0:17:57938336:57939784:-1 gene:ENSOCUG00000008676 transcript:ENSOCUT00000008671 gene_biotype:protein_coding transcript_biotype:protein_coding gene_symbol:CLEC14A description:C-type lectin domain containing 14A [Source:HGNC Symbol;Acc:HGNC:19832]	0.3439	-1.54	0.04273	down	yes	114.789	333.7732	396.09649643292	215.623718262	389.599517822	141.177154541	177.31695154814	25.8730239868	CC:cellular_component;CC:membrane;CC:cellular anatomical entity	GO:0005575;GO:0016020;GO:0110165	K17528	CLEC14A	------	------	ENOG41119V9	O:Posttranslational modification, protein turnover, chaperones	------	------	------	plasma membrane
ENSOCUP00000014211	TIAM1	TIAM1	100338333	pep chromosome:OryCun2.0:14:161234855:161447396:-1 gene:ENSOCUG00000016524 transcript:ENSOCUT00000016533 gene_biotype:protein_coding transcript_biotype:protein_coding gene_symbol:TIAM1 description:TIAM Rac1 associated GEF 1 [Source:HGNC Symbol;Acc:HGNC:11805]	1.677	0.7459	0.001838	up	yes	280.5618	167.3438	170.165252686	190.825820923	141.040405273	287.492828369	269.819519043	284.372955322	BP:regulation of cell proliferation;BP:cellular component assembly;BP:macromolecular complex subunit organization;BP:regulation of response to stimulus;BP:cell-substrate adhesion;BP:cell-matrix adhesion;BP:signal transduction;BP:regulation of signaling;BP:intracellular signal transduction;BP:regulation of cell communication;BP:regulation of biological process;BP:cellular component organization or…	GO:0042127;GO:0022607;GO:0043933;GO:0048583;GO:0031589;GO:0007160;GO:0007165;GO:0023051;GO:0035556;GO:0010646;GO:0050789;GO:0071840;GO:1902531;GO:0016601;GO:0009966;GO:0016043;GO:0065003;GO:0065007;GO:0048518;GO:0016477;GO:0008284;GO:0051056;GO:0030335;GO:0030334;GO:0050793;GO:0009987;GO:0050794;GO:0045595;GO:0008150;GO:0007155;GO:0007265;GO:0007264;GO:0040012;GO:0040017;GO:0010717;GO:0048870;GO:…	K05731	TIAM1	ocu04014;ocu04015;ocu04024;ocu05205;ocu04810;ocu04062;ocu04530	Ras signaling pathway;Rap1 signaling pathway;cAMP signaling pathway;Proteoglycans in cancer;Regulation of actin cytoskeleton;Chemokine signaling pathway;Tight junction	ENOG410XPCM	T:Signal transduction mechanisms	PF18385.5;PF00621.24;PF00169.33;PF02196.19;PF15410.10;PF00595.28	Tiam_CC_Ex;RhoGEF;PH;RBD;PH_9;PDZ	T-lymphoma invasion and metastasis CC-Ex domain;RhoGEF domain;PH domain;Raf-like Ras-binding domain;Pleckstrin homology domain;PDZ domain	cytoplasmic
ENSOCUP00000015873	FGFBP1	FGFBP1	-	pep chromosome:OryCun2.0:2:6429887:6443936:-1 gene:ENSOCUG00000016098 transcript:ENSOCUT00000022661 gene_biotype:protein_coding transcript_biotype:protein_coding gene_symbol:FGFBP1 description:fibroblast growth factor binding protein 1 [Source:HGNC Symbol;Acc:HGNC:19695]	0.532	-0.9105	0.04319	down	yes	154.1803	289.825	256.103729248	306.0705279784	307.30081700324	100.513999939	239.79679849656	122.23015638436	CC:cellular_component;CC:extracellular region;CC:cellular anatomical entityMF:growth factor binding;MF:molecular_function;MF:binding;MF:protein binding	GO:0005575;GO:0005576;GO:0110165GO:0019838;GO:0003674;GO:0005488;GO:0005515	K25535	FGFBP	------	------	ENOG4111SHY	A:RNA processing and modification	PF06473.16	FGF-BP1	FGF binding protein 1	extracellular
ENSOCUP00000011493	CCDC134	CCDC134	100351450	pep scaffold:OryCun2.0:GL018734:725646:741670:-1 gene:ENSOCUG00000013355 transcript:ENSOCUT00000013353 gene_biotype:protein_coding transcript_biotype:protein_coding gene_symbol:CCDC134 description:coiled-coil domain containing 134 [Source:HGNC Symbol;Acc:HGNC:26185]	0.459	-1.123	0.01392	down	yes	138.4318	301.6052	349.15271607762	246.29473877	309.368255615	99.7254486084	185.322616577	130.247299194	BP:embryonic organ development;BP:cell development;BP:embryonic hemopoiesis;BP:angiogenesis;BP:regulation of biological process;BP:ventricular system development;BP:cellular developmental process;BP:animal organ development;BP:biological regulation;BP:embryonic liver development;BP:developmental process;BP:cellular process;BP:biological_process;BP:regulation of multicellular organismal process;BP…	GO:0048568;GO:0048468;GO:0035162;GO:0001525;GO:0050789;GO:0021591;GO:0048869;GO:0048513;GO:0065007;GO:1990402;GO:0032502;GO:0009987;GO:0008150;GO:0051239;GO:0048731;GO:0030278;GO:0001890;GO:0048856;GO:0048646;GO:0030097GO:0043229;GO:0043227;GO:0043226;GO:0110165;GO:0043231;GO:0005829;GO:0005575	K25417	CCDC134	------	------	ENOG4111VZ0	S:Function unknown	PF15002.10	ERK-JNK_inhib	ERK and JNK pathways, inhibitor	cytoplasmic
ENSOCUP00000001859	CASP2	CASP2	100101590	pep chromosome:OryCun2.0:7:8794797:8812601:-1 gene:ENSOCUG00000002158 transcript:ENSOCUT00000002154 gene_biotype:protein_coding transcript_biotype:protein_coding gene_symbol:CASP2 description:caspase 2 [Source:HGNC Symbol;Acc:HGNC:1503]	0.5345	-0.9037	0.04809	down	yes	150.3816	281.3606	343.934753418	252.55571133819	247.59142977511	168.392929077	198.91178209685	83.8400268555	BP:positive regulation of apoptotic signaling pathway;BP:regulation of apoptotic signaling pathway;BP:positive regulation of response to stimulus;BP:regulation of response to stimulus;BP:signal transduction;BP:cell surface receptor signaling pathway;BP:cellular response to stimulus;BP:negative regulation of cell cycle;BP:regulation of signal transduction;BP:positive regulation of signal transduct…	GO:2001235;GO:2001233;GO:0048584;GO:0048583;GO:0007165;GO:0007166;GO:0051716;GO:0045786;GO:0009966;GO:0009967;GO:0009612;GO:0048518;GO:0048519;GO:0003006;GO:1901564;GO:0009605;GO:0019538;GO:0033554;GO:0071260;GO:0006807;GO:0010623;GO:0035556;GO:0042981;GO:0050789;GO:0007346;GO:0031570;GO:0031571;GO:0065007;GO:0071214;GO:0050794;GO:0012501;GO:0006950;GO:0008150;GO:0008152;GO:2000134;GO:1901988;GO:…	K02186	CASP2	ocu04210	Apoptosis	ENOG410ZQIE	Z:Cytoskeleton	PF00656.26;PF00619.25	Peptidase_C14;CARD	Caspase domain;Caspase recruitment domain	mitochondrial
ENSOCUP00000025161	NTNG1	NTNG1	-	pep chromosome:OryCun2.0:13:56637524:57026896:-1 gene:ENSOCUG00000023952 transcript:ENSOCUT00000027211 gene_biotype:protein_coding transcript_biotype:protein_coding gene_symbol:NTNG1 description:netrin G1 [Source:HGNC Symbol;Acc:HGNC:23319]	1.953	0.9657	0.01954	up	yes	281.0411	143.9005	126.616172791	174.84465654952	130.240585327	265.37447097937	344.152953088	233.595855713	BP:regulation of cell morphogenesis;BP:regulation of cell proliferation;BP:regulation of neuron projection arborization;BP:regulation of anatomical structure morphogenesis;BP:cell projection organization;BP:regulation of signaling;BP:regulation of neuron projection development;BP:regulation of cellular component organization;BP:regulation of cell migration;BP:plasma membrane bounded cell projecti…	GO:0022604;GO:0042127;GO:0150011;GO:0022603;GO:0030030;GO:0023051;GO:0010975;GO:0051128;GO:0030334;GO:0120039;GO:0009653;GO:0031344;GO:0071840;GO:0010646;GO:0120035;GO:0016043;GO:0032989;GO:0050793;GO:0065007;GO:0099177;GO:2001222;GO:0032502;GO:0099560;GO:0008283;GO:0098609;GO:0009987;GO:0050794;GO:0008150;GO:0007409;GO:0007155;GO:0050804;GO:0098742;GO:0032990;GO:0040012;GO:0048858;GO:0050789;GO:…	K07522	NTNG1	ocu04360;ocu04514	Axon guidance;Cell adhesion molecules	ENOG410XS7U	S:Function unknown	PF00055.21;PF00053.28	Laminin_N;Laminin_EGF	Laminin N-terminal;Laminin EGF domain	extracellular
ENSOCUP00000000689	ZFAND5	ZFAND5	100344281	pep chromosome:OryCun2.0:1:58821851:58829334:-1 gene:ENSOCUG00000000795 transcript:ENSOCUT00000000794 gene_biotype:protein_coding transcript_biotype:protein_coding gene_symbol:ZFAND5 description:zinc finger AN1-type containing 5 [Source:HGNC Symbol;Acc:HGNC:13008]	0.6285	-0.67	0.04387	down	yes	163.3792	259.9608	208.520874023	254.58734146105	316.77430777775	160.08876309089	183.86716082033	146.181747437	BP:developmental process;BP:respiratory system process;BP:embryo development;BP:platelet-derived growth factor receptor signaling pathway;BP:embryo development ending in birth or egg hatching;BP:signal transduction;BP:cell surface receptor signaling pathway;BP:enzyme linked receptor protein signaling pathway;BP:transmembrane receptor protein tyrosine kinase signaling pathway;BP:ameboidal-type cel…	GO:0032502;GO:0003016;GO:0009790;GO:0048008;GO:0009792;GO:0007165;GO:0007166;GO:0007167;GO:0007169;GO:0001667;GO:0009653;GO:0007275;GO:0001701;GO:0001944;GO:0050789;GO:0065007;GO:0043009;GO:0010761;GO:0048705;GO:0009887;GO:0032501;GO:0009987;GO:0048745;GO:0009888;GO:0050794;GO:0008150;GO:0003008;GO:0016477;GO:0048870;GO:0048856;GO:0060537;GO:0048731;GO:0060324GO:0005488;GO:0008270;GO:0003677;GO:1…	K24687	ZFAND5_6	------	------	ENOG4111UWC	S:Function unknown	PF01754.20;PF01428.20	zf-A20;zf-AN1	A20-like zinc finger;AN1-like Zinc finger	nuclear
ENSOCUP00000011534	GPRC5C	GPRC5C	-	pep scaffold:OryCun2.0:GL018908:374918:387101:1 gene:ENSOCUG00000013407 transcript:ENSOCUT00000013404 gene_biotype:protein_coding transcript_biotype:protein_coding gene_symbol:GPRC5C description:G protein-coupled receptor class C group 5 member C [Source:HGNC Symbol;Acc:HGNC:13309]	0.6619	-0.5953	0.02908	down	yes	166.9323	252.1966	261.860290527	251.86607197901	242.86340778365	139.8855896	144.02887810384	216.882293701	CC:membrane;CC:cellular_component;CC:plasma membrane;CC:cellular anatomical entityMF:G-protein coupled receptor activity;MF:signaling receptor activity;MF:molecular transducer activity;MF:transmembrane signaling receptor activity;MF:molecular_function	GO:0016020;GO:0005575;GO:0005886;GO:0110165GO:0004930;GO:0038023;GO:0060089;GO:0004888;GO:0003674	K04620	GPRC5C	------	------	ENOG4110E9P	U:Intracellular trafficking, secretion, and vesicular transport	PF00003.26	7tm_3	7 transmembrane sweet-taste receptor of 3 GCPR	ER
ENSOCUP00000010031	KLHL25	Kelch-like protein 25	-	pep scaffold:OryCun2.0:GL018759:1505903:1522898:-1 gene:ENSOCUG00000011669 transcript:ENSOCUT00000011667 gene_biotype:protein_coding transcript_biotype:protein_coding gene_symbol:KLHL25 description:kelch like family member 25 [Source:HGNC Symbol;Acc:HGNC:25732]	1.385	0.4699	0.03808	up	yes	235.7739	170.1733	199.718521118	143.940261841	166.861129761	210.225128174	259.19810678193	237.898345947	BP:organic substance metabolic process;BP:primary metabolic process;BP:organonitrogen compound metabolic process;BP:protein modification by small protein conjugation;BP:protein metabolic process;BP:post-translational protein modification;BP:protein modification by small protein conjugation or removal;BP:macromolecule metabolic process;BP:protein ubiquitination;BP:macromolecule modification;BP:pro…	GO:0071704;GO:0044238;GO:1901564;GO:0032446;GO:0019538;GO:0043687;GO:0070647;GO:0043170;GO:0016567;GO:0043412;GO:0036211;GO:0008150;GO:0006807;GO:0008152	K10462	KLHL25_37, ENC1, ENC2	------	------	ENOG410XNX8	G:Carbohydrate transport and metabolism	PF01344.29;PF13964.10;PF07707.19;PF13418.10;PF00651.35;PF07646.19;PF13415.10;PF13854.10	Kelch_1;Kelch_6;BACK;Kelch_4;BTB;Kelch_2;Kelch_3;Kelch_5	Kelch motif;Kelch motif;BTB And C-terminal Kelch;Galactose oxidase, central domain;BTB/POZ domain;Kelch motif;Galactose oxidase, central domain;Kelch motif	cytoplasmic
ENSOCUP00000014749	MAP3K4	MAP3K4	-	pep chromosome:OryCun2.0:12:150261407:150343270:1 gene:ENSOCUG00000017154 transcript:ENSOCUT00000017160 gene_biotype:protein_coding transcript_biotype:protein_coding gene_symbol:MAP3K4 description:mitogen-activated protein kinase kinase kinase 4 [Source:HGNC Symbol;Acc:HGNC:6856]	2.307	1.206	0.01952	up	yes	277.9034	120.4767	134.846603394	119.73871129687	106.844802856	330.38482666	197.295303345	306.030090332	BP:regulation of primary metabolic process;BP:regulation of metabolic process;BP:positive regulation of response to stimulus;BP:regulation of response to stimulus;BP:signal transduction;BP:positive regulation of macromolecule metabolic process;BP:regulation of signal transduction;BP:positive regulation of signal transduction;BP:MAPK cascade;BP:response to radiation;BP:positive regulation of biolo…	GO:0080090;GO:0019222;GO:0048584;GO:0048583;GO:0007165;GO:0010604;GO:0009966;GO:0009967;GO:0000165;GO:0009314;GO:0048518;GO:0051054;GO:0051052;GO:0060255;GO:0010638;GO:0009893;GO:0009891;GO:1904358;GO:0035556;GO:0050789;GO:0065007;GO:0051130;GO:2000278;GO:0009889;GO:0050794;GO:0043410;GO:0008150;GO:0008152;GO:1902533;GO:1902531;GO:0080134;GO:0080135;GO:0010557;GO:0010556;GO:1900745;GO:1900744;GO:…	K04428	MAP3K4, MEKK4	ocu04912;ocu04010	GnRH signaling pathway;MAPK signaling pathway	ENOG410XQZE	T:Signal transduction mechanisms	PF19431.3;PF00069.29;PF07714.21;PF14531.10	MEKK4_N;Pkinase;PK_Tyr_Ser-Thr;Kinase-like	MEKK4 N-terminal;Protein kinase domain;Protein tyrosine and serine/threonine kinase;Kinase-like	cytoplasmic
ENSOCUP00000022525	COL28A1	COL28A1	100350085	pep chromosome:OryCun2.0:10:31099217:31271622:1 gene:ENSOCUG00000024805 transcript:ENSOCUT00000027265 gene_biotype:protein_coding transcript_biotype:protein_coding gene_symbol:COL28A1 description:collagen type XXVIII alpha 1 chain [Source:HGNC Symbol;Acc:HGNC:22442]	2.306	1.205	0.04261	up	yes	277.2969	120.2603	89.3738021851	117.926208496	153.480880737	290.56896073209	184.490005493	356.83180285061	BP:cellular process;BP:biological_process;BP:cell adhesionCC:macromolecular complex;CC:collagen trimer;CC:cellular_component;CC:cellular anatomical entityMF:peptidase regulator activity;MF:endopeptidase regulator activity;MF:peptidase inhibitor activity;MF:endopeptidase inhibitor activity;MF:serine-type endopeptidase inhibitor activity;MF:molecular_function;MF:enzyme inhibitor activity;MF:molecul…	GO:0009987;GO:0008150;GO:0007155GO:0032991;GO:0005581;GO:0005575;GO:0110165GO:0061134;GO:0061135;GO:0030414;GO:0004866;GO:0004867;GO:0003674;GO:0004857;GO:0098772;GO:0030234	K23619	COL28A	ocu04974	Protein digestion and absorption	ENOG410YF6I	O:Posttranslational modification, protein turnover, chaperones	PF01391.22;PF00092.32;PF13519.10;PF00014.27	Collagen;VWA;VWA_2;Kunitz_BPTI	Collagen triple helix repeat;von Willebrand factor type A domain;von Willebrand factor type A domain;Kunitz/Bovine pancreatic trypsin inhibitor domain	extracellular
ENSOCUP00000007274	RDH10	NADP-retinol dehydrogenase	100340133	pep chromosome:OryCun2.0:3:89060574:89088170:1 gene:ENSOCUG00000008414 transcript:ENSOCUT00000008418 gene_biotype:protein_coding transcript_biotype:protein_coding gene_symbol:RDH10 description:retinol dehydrogenase 10 [Source:HGNC Symbol;Acc:HGNC:19975]	3.314	1.729	0.0481	up	yes	303.1053	91.4697	141.377838135	47.8952178955	85.135946750188	287.524505615	431.58925584693	190.202133179	BP:limb morphogenesis;BP:developmental growth;BP:cell development;BP:small molecule metabolic process;BP:small molecule biosynthetic process;BP:neural crest cell development;BP:hormone metabolic process;BP:stem cell development;BP:cellular developmental process;BP:kidney development;BP:animal organ development;BP:diterpenoid metabolic process;BP:diterpenoid biosynthetic process;BP:appendage morph…	GO:0035108;GO:0048589;GO:0048468;GO:0044281;GO:0044283;GO:0014032;GO:0042445;GO:0048864;GO:0048869;GO:0001822;GO:0048513;GO:0016101;GO:0016102;GO:0035107;GO:0007601;GO:0007600;GO:0032787;GO:0003006;GO:0043436;GO:0003008;GO:0044249;GO:0016053;GO:0003401;GO:0048646;GO:0016114;GO:0060571;GO:0060572;GO:0048568;GO:0031076;GO:0001763;GO:1901576;GO:0042573;GO:0008406;GO:0065007;GO:0065008;GO:0048645;GO:…	K11151	RDH10	ocu01100;ocu00830	Metabolic pathways;Retinol metabolism	COG1028	S:Function unknown	PF00106.29;PF13561.10;PF08659.14	adh_short;adh_short_C2;KR	short chain dehydrogenase;Enoyl;KR domain	extracellular
ENSOCUP00000005128	GRK6	G protein-coupled receptor kinase	-	pep chromosome:OryCun2.0:3:57940240:57953213:1 gene:ENSOCUG00000005920 transcript:ENSOCUT00000005923 gene_biotype:protein_coding transcript_biotype:protein_coding gene_symbol:GRK6 description:G protein-coupled receptor kinase 6 [Source:HGNC Symbol;Acc:HGNC:4545]	2.005	1.004	0.04052	up	yes	263.13	131.2222	104.47631073	166.232437134	122.957885742	182.847351074	307.472625732	299.06991125354	BP:phosphorylation;BP:regulation of response to stimulus;BP:regulation of G-protein coupled receptor protein signaling pathway;BP:signal transduction;BP:cell surface receptor signaling pathway;BP:regulation of signaling;BP:regulation of cell communication;BP:regulation of biological process;BP:regulation of signal transduction;BP:biological regulation;BP:G-protein coupled receptor signaling pathw…	GO:0016310;GO:0048583;GO:0008277;GO:0007165;GO:0007166;GO:0023051;GO:0010646;GO:0050789;GO:0009966;GO:0065007;GO:0007186;GO:0009987;GO:0050794;GO:0008150;GO:0008152;GO:0016055;GO:0044237;GO:0006796;GO:0006793GO:0005737;GO:0016020;GO:0110165;GO:0005886;GO:0005575GO:0035639;GO:0032553;GO:0003674;GO:1901265;GO:0000166;GO:0004674;GO:0016740;GO:0004672;GO:0017076;GO:0043168;GO:0047696;GO:0016301;GO:01…	K08291	GRK4_5_6	ocu04144;ocu05032;ocu04062	Endocytosis;Morphine addiction;Chemokine signaling pathway	ENOG410YRQZ	S:Function unknown	PF00069.29;PF07714.21;PF00615.23;PF14531.10	Pkinase;PK_Tyr_Ser-Thr;RGS;Kinase-like	Protein kinase domain;Protein tyrosine and serine/threonine kinase;Regulator of G protein signaling domain;Kinase-like	cytoplasmic
ENSOCUP00000007405	G6PC3	G6PC3	-	pep chromosome:OryCun2.0:19:44415754:44422277:1 gene:ENSOCUG00000008570 transcript:ENSOCUT00000008566 gene_biotype:protein_coding transcript_biotype:protein_coding gene_symbol:G6PC3 description:glucose-6-phosphatase catalytic subunit 3 [Source:HGNC Symbol;Acc:HGNC:24861]	1.504	0.5888	0.02434	up	yes	236.4044	157.16	126.15599823	161.94928516441	183.37468767719	259.49027788233	241.61374357163	208.109222412	BP:monosaccharide biosynthetic process;BP:small molecule metabolic process;BP:small molecule biosynthetic process;BP:gluconeogenesis;BP:organic substance biosynthetic process;BP:organic substance metabolic process;BP:primary metabolic process;BP:hexose metabolic process;BP:hexose biosynthetic process;BP:biosynthetic process;BP:biological_process;BP:metabolic process;BP:carbohydrate metabolic proc…	GO:0046364;GO:0044281;GO:0044283;GO:0006094;GO:1901576;GO:0071704;GO:0044238;GO:0019318;GO:0019319;GO:0009058;GO:0008150;GO:0008152;GO:0005975;GO:0005996;GO:0016051;GO:0006006GO:0005789;GO:0031090;GO:0016020;GO:0110165;GO:0005575GO:0019203;GO:0004346;GO:0016791;GO:0042578;GO:0003674;GO:0016787;GO:0016788;GO:0003824;GO:0050308;GO:0050309	K01084	G6PC	ocu04931;ocu01100;ocu00052;ocu04910;ocu04922;ocu04920;ocu00010;ocu04151;ocu04068;ocu00500;ocu04152;ocu04973	Insulin resistance;Metabolic pathways;Galactose metabolism;Insulin signaling pathway;Glucagon signaling pathway;Adipocytokine signaling pathway;Glycolysis / Gluconeogenesis;PI3K-Akt signaling pathway;FoxO signaling pathway;Starch and sucrose metabolism;AMPK signaling pathway;Carbohydrate digestion and absorption	ENOG4110AJ7	I:Lipid transport and metabolism	PF01569.25	PAP2	PAP2 superfamily	mitochondrial
ENSOCUP00000003840	VPS37B	VPS37B	-	pep scaffold:OryCun2.0:AAGW02082218:6749:12917:-1 gene:ENSOCUG00000004446 transcript:ENSOCUT00000004446 gene_biotype:protein_coding transcript_biotype:protein_coding gene_symbol:VPS37B description:VPS37B subunit of ESCRT-I [Source:HGNC Symbol;Acc:HGNC:25754]	0.7766	-0.3648	0.03344	down	yes	169.5514	218.3357	230.859527588	226.62935183941	197.51812295858	186.685516357	148.535095215	173.433456421	BP:cellular component assembly;BP:metabolic process;BP:positive regulation of viral budding via host ESCRT complex;BP:regulation of viral budding via host ESCRT complex;BP:protein localization;BP:regulation of biological process;BP:cellular component organization or biogenesis;BP:exit from host cell;BP:nitrogen compound transport;BP:establishment of localization;BP:regulation of viral life cycle;…	GO:0022607;GO:0008152;GO:1903774;GO:1903772;GO:0008104;GO:0050789;GO:0071840;GO:0035891;GO:0071705;GO:0051234;GO:1903900;GO:1903902;GO:0070727;GO:0016043;GO:0044419;GO:0065007;GO:0050792;GO:0048518;GO:0033036;GO:0006996;GO:0006810;GO:0036258;GO:0019076;GO:0036257;GO:0009987;GO:0045184;GO:0008150;GO:0048524;GO:0051701;GO:0070925;GO:0009056;GO:0051179;GO:0044000;GO:0051641;GO:0007032;GO:0071702;GO:…	K12185	VPS37	ocu04144	Endocytosis	ENOG4111UJN	K:Transcription	PF07200.17	Mod_r	Modifier of rudimentary	mitochondrial
ENSOCUP00000008222	RAPGEF2	Rap guanine nucleotide exchange factor 2	100346752	pep scaffold:OryCun2.0:GL018701:1726581:2002441:1 gene:ENSOCUG00000009527 transcript:ENSOCUT00000009532 gene_biotype:protein_coding transcript_biotype:protein_coding gene_symbol:RAPGEF2 description:Rap guanine nucleotide exchange factor 2 [Source:HGNC Symbol;Acc:HGNC:16854]	1.688	0.7553	0.02566	up	yes	240.7691	142.6608	180.798110962	159.08643588732	88.097809464519	238.87901645622	234.686767578	248.741439819	------	------	K08018	RAPGEF2, PDZGEF1	ocu04015;ocu04530;ocu04010	Rap1 signaling pathway;Tight junction;MAPK signaling pathway	ENOG410XS6B	T:Signal transduction mechanisms	PF00617.23;PF00618.24;PF00788.27;PF00595.28;PF00027.33;PF17820.5	RasGEF;RasGEF_N;RA;PDZ;cNMP_binding;PDZ_6	RasGEF domain;RasGEF N-terminal motif;Ras association;PDZ domain;Cyclic nucleotide-binding domain;PDZ domain	nuclear
ENSOCUP00000016776	OBI1	OBI1	100350742	pep chromosome:OryCun2.0:8:80534669:80583258:-1 gene:ENSOCUG00000028116 transcript:ENSOCUT00000020894 gene_biotype:protein_coding transcript_biotype:protein_coding gene_symbol:OBI1 description:ORC ubiquitin ligase 1 [Source:HGNC Symbol;Acc:HGNC:20308]	3.672	1.877	0.005752	up	yes	293.9724	80.0568	106.051528931	61.064940181646	73.053826679737	298.30954808755	356.44375065778	227.163955688	BP:regulation of primary metabolic process;BP:regulation of metabolic process;BP:regulation of cellular metabolic process;BP:regulation of biological process;BP:regulation of macromolecule metabolic process;BP:biological regulation;BP:regulation of DNA metabolic process;BP:regulation of nucleobase-containing compound metabolic process;BP:regulation of cellular process;BP:biological_process;BP:reg…	GO:0080090;GO:0019222;GO:0031323;GO:0050789;GO:0060255;GO:0065007;GO:0051052;GO:0019219;GO:0050794;GO:0008150;GO:0051171;GO:0006275GO:0000785;GO:0032991;GO:0032993;GO:0005575GO:0005488;GO:0019787;GO:0043169;GO:0004842;GO:0043167;GO:0016740;GO:0016746;GO:0046872;GO:0044877;GO:0140096;GO:0003824;GO:0016874;GO:0016755;GO:0003674;GO:0003682	K24091	OBI1	------	------	ENOG4111GZ3	S:Function unknown	PF13639.10;PF13923.10;PF00097.29	zf-RING_2;zf-C3HC4_2;zf-C3HC4	Ring finger domain;Zinc finger, C3HC4 type;Zinc finger, C3HC4 type	ER
ENSOCUP00000007664	NFXL1	NFXL1	100341152	pep chromosome:OryCun2.0:2:36510950:36565908:-1 gene:ENSOCUG00000008876 transcript:ENSOCUT00000008879 gene_biotype:protein_coding transcript_biotype:protein_coding gene_symbol:NFXL1 description:nuclear transcription factor, X-box binding like 1 [Source:HGNC Symbol;Acc:HGNC:18726]	1.969	0.9775	0.008985	up	yes	246.0098	124.9531	131.000961304	100.978935242	142.87926344487	290.42117069402	221.625534058	225.982803345	BP:regulation of primary metabolic process;BP:regulation of metabolic process;BP:regulation of cellular biosynthetic process;BP:regulation of cellular metabolic process;BP:regulation of biological process;BP:regulation of nucleobase-containing compound metabolic process;BP:biological regulation;BP:regulation of gene expression;BP:regulation of macromolecule metabolic process;BP:regulation of bios…	GO:0080090;GO:0019222;GO:0031326;GO:0031323;GO:0050789;GO:0019219;GO:0065007;GO:0010468;GO:0060255;GO:0009889;GO:0050794;GO:0008150;GO:0051171;GO:2001141;GO:0051252;GO:0006355;GO:0010556GO:0043229;GO:0043227;GO:0005634;GO:0016020;GO:0043226;GO:0110165;GO:0032991;GO:0043231;GO:0032993;GO:0005575;GO:0000785GO:0000977;GO:0003674;GO:0008270;GO:0003676;GO:0003677;GO:0043167;GO:0043169;GO:1990837;GO:00…	K15683	NFXL1, OZFP	------	------	ENOG410XR02	K:Transcription	PF01422.21	zf-NF-X1	NF-X1 type zinc finger	nuclear
ENSOCUP00000033968	DVL3	DVL3	-	pep chromosome:OryCun2.0:14:81535787:81542436:-1 gene:ENSOCUG00000036386 transcript:ENSOCUT00000036723 gene_biotype:protein_coding transcript_biotype:protein_coding gene_symbol:DVL3 description:dishevelled segment polarity protein 3 [Source:HGNC Symbol;Acc:HGNC:3087]	0.6926	-0.5299	0.02192	down	yes	150.3429	217.0556	241.610794067	212.261230469	197.294845581	130.335205078	174.414749146	146.278884888	BP:Wnt signaling pathway;BP:regulation of anatomical structure morphogenesis;BP:regulation of developmental process;BP:cellular process;BP:regulation of cellular process;BP:biological_process;BP:signal transduction;BP:cell surface receptor signaling pathway;BP:biological regulation;BP:intracellular signal transduction;BP:regulation of biological process	GO:0016055;GO:0022603;GO:0050793;GO:0009987;GO:0050794;GO:0008150;GO:0007165;GO:0007166;GO:0065007;GO:0035556;GO:0050789	K02353	DVL	ocu05226;ocu04934;ocu05224;ocu05225;ocu05217;ocu04550;ocu05200;ocu04916;ocu04390;ocu05010;ocu05165;ocu04310;ocu05022;ocu04330;ocu04150	Gastric cancer;Cushing syndrome;Breast cancer;Hepatocellular carcinoma;Basal cell carcinoma;Signaling pathways regulating pluripotency of stem cells;Pathways in cancer;Melanogenesis;Hippo signaling pathway;Alzheimer disease;Human papillomavirus infection;Wnt signaling pathway;Pathways of neurodegeneration - multiple diseases;Notch signaling pathway;mTOR signaling pathway	ENOG410Y5G4	A:RNA processing and modification	PF12316.12;PF00610.25;PF00595.28	Dsh_C;DEP;PDZ	Segment polarity protein dishevelled;Domain found in Dishevelled, Egl-10, and Pleckstrin;PDZ domain	mitochondrial
ENSOCUP00000006287	POLR3H	POLR3H	-	pep scaffold:OryCun2.0:GL018734:944789:952680:1 gene:ENSOCUG00000007275 transcript:ENSOCUT00000007274 gene_biotype:protein_coding transcript_biotype:protein_coding gene_symbol:POLR3H description:RNA polymerase III subunit H [Source:HGNC Symbol;Acc:HGNC:30349]	1.556	0.6378	0.04912	up	yes	220.839	141.9555	90.1667327881	159.49395752	176.20584424521	241.178421021	210.9494613243	210.389099121	BP:primary metabolic process;BP:metabolic process;BP:cellular biosynthetic process;BP:nitrogen compound metabolic process;BP:organic cyclic compound metabolic process;BP:RNA biosynthetic process;BP:organic substance biosynthetic process;BP:organic cyclic compound biosynthetic process;BP:organic substance metabolic process;BP:heterocycle biosynthetic process;BP:cellular process;BP:cellular aromati…	GO:0044238;GO:0008152;GO:0044249;GO:0006807;GO:1901360;GO:0032774;GO:1901576;GO:1901362;GO:0071704;GO:0018130;GO:0009987;GO:0006725;GO:0009058;GO:0009059;GO:0008150;GO:0019438;GO:0034654;GO:0044271;GO:0046483;GO:0016070;GO:0090304;GO:0034641;GO:0044237;GO:0043170;GO:0006139;GO:0006352GO:0030880;GO:0043229;GO:0043227;GO:0043226;GO:0005634;GO:0110165;GO:1902494;GO:0061695;GO:1990234;GO:0032991;GO:0…	K03022	RPC8, POLR3H	ocu03020;ocu04623	RNA polymerase;Cytosolic DNA-sensing pathway	COG1095	S:Function unknown	PF03876.21;PF08292.16	SHS2_Rpb7-N;RNA_pol_Rbc25	SHS2 domain found in N terminus of Rpb7p/Rpc25p/MJ0397;RNA polymerase III subunit Rpc25	nuclear
ENSOCUP00000011002	SETDB1	SETDB1	100355877	pep chromosome:OryCun2.0:13:41203543:41232888:-1 gene:ENSOCUG00000003642 transcript:ENSOCUT00000012786 gene_biotype:protein_coding transcript_biotype:protein_coding gene_symbol:SETDB1 description:SET domain bifurcated histone lysine methyltransferase 1 [Source:HGNC Symbol;Acc:HGNC:10761]	1.611	0.688	0.02693	up	yes	206.0077	127.8769	94.9941558838	151.124954224	137.511550903	180.679107666	233.928024292	203.416030884	BP:negative regulation of metabolic process;BP:regulation of biosynthetic process;BP:regulation of primary metabolic process;BP:regulation of metabolic process;BP:negative regulation of cellular biosynthetic process;BP:regulation of cellular biosynthetic process;BP:negative regulation of cellular metabolic process;BP:regulation of cellular metabolic process;BP:negative regulation of macromolecule…	GO:0009892;GO:0009889;GO:0080090;GO:0019222;GO:0031327;GO:0031326;GO:0031324;GO:0031323;GO:0010605;GO:0009890;GO:0050789;GO:0019219;GO:0065007;GO:0048519;GO:0010468;GO:0045934;GO:0060255;GO:0050794;GO:1902679;GO:0045892;GO:0051171;GO:0051172;GO:2001141;GO:0051253;GO:0051252;GO:0006355;GO:0010556;GO:0008150;GO:0010558;GO:0048523GO:0043229;GO:0043227;GO:0043226;GO:0005634;GO:0005654;GO:0005694;GO:0…	K11421	SETDB1	ocu01100;ocu00310;ocu04550	Metabolic pathways;Lysine degradation;Signaling pathways regulating pluripotency of stem cells	COG2940	C:Energy production and conversion	PF18300.5;PF18358.5;PF01429.23;PF18359.5;PF00856.32;PF05033.20	DUF5604;Tudor_4;MBD;Tudor_5;SET;Pre-SET	Domain of unknown function;Histone methyltransferase Tudor domain;Methyl-CpG binding domain;Histone methyltransferase Tudor domain 1;SET domain;Pre-SET motif	nuclear
ENSOCUP00000012172	FARS2	Phenylalanine--tRNA ligase	100350948	pep scaffold:OryCun2.0:GL018715:276142:712158:-1 gene:ENSOCUG00000014165 transcript:ENSOCUT00000014163 gene_biotype:protein_coding transcript_biotype:protein_coding gene_symbol:FARS2 description:phenylalanyl-tRNA synthetase 2, mitochondrial [Source:HGNC Symbol;Acc:HGNC:21062]	0.5343	-0.9043	0.01817	down	yes	111.9006	209.4176	193.594314575	204.403593591	230.254821777	68.0229949951	123.0105896	144.668151855	BP:phenylalanyl-tRNA aminoacylation;BP:carboxylic acid metabolic process;BP:nucleic acid metabolic process;BP:cellular nitrogen compound metabolic process;BP:nitrogen compound metabolic process;BP:small molecule metabolic process;BP:ncRNA metabolic process;BP:organic cyclic compound metabolic process;BP:nucleobase-containing compound metabolic process;BP:cellular amino acid metabolic process;BP:o…	GO:0006432;GO:0019752;GO:0090304;GO:0034641;GO:0006807;GO:0044281;GO:0034660;GO:1901360;GO:0006139;GO:0006520;GO:0071704;GO:0009987;GO:0006725;GO:0008150;GO:0008152;GO:0043436;GO:0046483;GO:0016070;GO:0044238;GO:1901564;GO:0006082;GO:0044237;GO:0043170;GO:0006399;GO:0043038;GO:0043039;GO:0006418GO:0070013;GO:0005759;GO:0110165;GO:0031974;GO:0043233;GO:0005575GO:0035639;GO:0003674;GO:0003676;GO:00…	K01889	FARSA, pheS	ocu00970	Aminoacyl-tRNA biosynthesis	COG0072	S:Function unknown	PF01409.24;PF03147.18	tRNA-synt_2d;FDX-ACB	tRNA synthetases class II core domain;Ferredoxin-fold anticodon binding domain	peroxisomal
ENSOCUP00000021088	ESYT3	ESYT3	-	pep chromosome:OryCun2.0:14:32068313:32108151:1 gene:ENSOCUG00000009461 transcript:ENSOCUT00000026642 gene_biotype:protein_coding transcript_biotype:protein_coding gene_symbol:ESYT3 description:extended synaptotagmin 3 [Source:HGNC Symbol;Acc:HGNC:24295]	0.5454	-0.8746	0.003384	down	yes	110.3508	202.3164	220.990585327	184.61542586174	201.343109131	128.07735271137	110.806404114	92.1686477661	BP:lipid transport;BP:endoplasmic reticulum-plasma membrane tethering;BP:membrane docking;BP:organelle localization by membrane tethering;BP:organic substance transport;BP:cellular process;BP:transport;BP:biological_process;BP:endoplasmic reticulum localization;BP:establishment of localization;BP:localization;BP:organelle localizationCC:extrinsic component of plasma membrane;CC:extrinsic componen…	GO:0006869;GO:0061817;GO:0022406;GO:0140056;GO:0071702;GO:0009987;GO:0006810;GO:0008150;GO:0051643;GO:0051234;GO:0051179;GO:0051640GO:0019897;GO:0031234;GO:0140268;GO:0009898;GO:0005789;GO:0098552;GO:0019898;GO:0016020;GO:0110165;GO:0098562;GO:0005886;GO:0031090;GO:0044232;GO:0005575GO:0005543;GO:0003674;GO:0005488;GO:0043169;GO:0008429;GO:0005544;GO:0043167;GO:0005509;GO:0046872;GO:0008289;GO:00…	------	------	------	------	ENOG410YCXU	S:Function unknown	PF00168.34;PF17047.9	C2;SMP_LBD	C2 domain;Synaptotagmin-like mitochondrial-lipid-binding domain	plasma membrane
ENSOCUP00000002699	PRMT9	PRMT9	-	pep chromosome:OryCun2.0:15:16897412:16937018:1 gene:ENSOCUG00000003110 transcript:ENSOCUT00000003109 gene_biotype:protein_coding transcript_biotype:protein_coding gene_symbol:PRMT9 description:protein arginine methyltransferase 9 [Source:HGNC Symbol;Acc:HGNC:25099]	2.58	1.367	0.004673	up	yes	210.3338	81.5248	114.501091003	79.8911972046	50.1820831299	202.291885376	235.46838030577	193.241088867	BP:nucleic acid metabolic process;BP:cellular nitrogen compound metabolic process;BP:cellular aromatic compound metabolic process;BP:organic cyclic compound metabolic process;BP:nucleobase-containing compound metabolic process;BP:organic substance metabolic process;BP:methylation;BP:primary metabolic process;BP:cellular process;BP:biological_process;BP:metabolic process;BP:heterocycle metabolic p…	GO:0090304;GO:0034641;GO:0006725;GO:1901360;GO:0006139;GO:0071704;GO:0032259;GO:0044238;GO:0009987;GO:0008150;GO:0008152;GO:0046483;GO:0016070;GO:0016071;GO:0044237;GO:0043170;GO:0006807;GO:0006396;GO:0006397GO:0005737;GO:0110165;GO:0005575GO:0016274;GO:0016273;GO:0008276;GO:0003674;GO:0035241;GO:0035243;GO:0008168;GO:0016740;GO:0016741;GO:0008757;GO:0140096;GO:0003824;GO:0008170	K19737	PRMT9	------	------	ENOG410Y35C	S:Function unknown	PF07719.21;PF06325.17;PF13649.10	TPR_2;PrmA;Methyltransf_25	Tetratricopeptide repeat;Ribosomal protein L11 methyltransferase;Methyltransferase domain	cytoplasmic
ENSOCUP00000042698	PDE4DIP	PDE4DIP	-	pep chromosome:OryCun2.0:13:44461494:44541627:1 gene:ENSOCUG00000011228 transcript:ENSOCUT00000039501 gene_biotype:protein_coding transcript_biotype:protein_coding gene_symbol:PDE4DIP description:phosphodiesterase 4D interacting protein [Source:HGNC Symbol;Acc:HGNC:15580]	1.72	0.7824	0.03645	up	yes	109.0382	63.3811	84.1909484863	56.6647987366	49.2875289917	88.6777801514	121.261901855	117.17505928193	------	------	K16549	PDE4DIP	------	------	ENOG411281S	S:Function unknown	PF18615.5;PF07776.19	SMYLE_N;zf-AD	Short myomegalin-like EB1 binding proteins, N-terminal domain;Zinc-finger associated domain	cytoplasmic
ENSOCUP00000023874	MYH13	MYH13	100302407	pep chromosome:OryCun2.0:19:9190286:9246960:1 gene:ENSOCUG00000010207 transcript:ENSOCUT00000022677 gene_biotype:protein_coding transcript_biotype:protein_coding gene_symbol:MYH13 description:Oryctolagus cuniculus myosin heavy chain 13 (MYH13), mRNA. [Source:RefSeq mRNA;Acc:NM_001163066]	111.66	6.80296865101	0.0004646	up	yes	2300.6121	0	0	0	0	2720.23779297	1981.8626636825	2199.7357910067	BP:response to extracellular stimulus;BP:response to starvation;BP:cellular response to stimulus;BP:cellular response to external stimulus;BP:cellular response to stress;BP:cellular process;BP:response to stress;BP:biological_process;BP:cellular response to starvation;BP:cell communication;BP:cellular response to extracellular stimulus;BP:cellular response to nutrient levels;BP:response to extern…	GO:0009991;GO:0042594;GO:0051716;GO:0071496;GO:0033554;GO:0009987;GO:0006950;GO:0008150;GO:0009267;GO:0007154;GO:0031668;GO:0031669;GO:0009605;GO:0050896;GO:0031667GO:0099512;GO:0030016;GO:0043229;GO:0043228;GO:0043226;GO:0099080;GO:0032982;GO:0016459;GO:0110165;GO:0032991;GO:0043232;GO:0005575;GO:0099081;GO:0043292GO:0035639;GO:1901363;GO:0003674;GO:0005488;GO:0043167;GO:1901265;GO:0043168;GO:00…	K24220	MYH1s	ocu04814	Motor proteins	COG5022	F:Nucleotide transport and metabolism	PF00063.25;PF01576.23;PF02736.23	Myosin_head;Myosin_tail_1;Myosin_N	Myosin head;Myosin tail;Myosin N-terminal SH3-like domain	cytoplasmic
ENSOCUP00000001559	ARG1	Arginase	-	pep chromosome:OryCun2.0:12:121799290:121811748:1 gene:ENSOCUG00000001813 transcript:ENSOCUT00000001813 gene_biotype:protein_coding transcript_biotype:protein_coding gene_symbol:ARG1 description:Oryctolagus cuniculus arginase 1 (ARG1), mRNA. [Source:RefSeq mRNA;Acc:NM_001082108]	111.66	6.80296865101	1.39E-6	up	yes	1372.9566	0	0	0	0	1403.77001953	1312.67468262	1402.4250387605	BP:negative regulation of T cell proliferation;BP:regulation of metabolic process;BP:negative regulation of response to stimulus;BP:positive regulation of response to stimulus;BP:regulation of response to stimulus;BP:negative regulation of lymphocyte mediated immunity;BP:regulation of lymphocyte mediated immunity;BP:negative regulation of cell adhesion;BP:negative regulation of leukocyte mediated…	GO:0042130;GO:0019222;GO:0048585;GO:0048584;GO:0048583;GO:0002707;GO:0002706;GO:0007162;GO:0002704;GO:0002703;GO:0044281;GO:0044282;GO:0002700;GO:0031341;GO:0031343;GO:0002709;GO:0032103;GO:0002705;GO:0043207;GO:0009966;GO:0043067;GO:0044419;GO:0009064;GO:0048518;GO:0065007;GO:0019627;GO:0042127;GO:2000552;GO:0002828;GO:0002829;GO:0060255;GO:0002822;GO:0002823;GO:0042129;GO:0051709;GO:0043436;GO:…	K01476	E3.5.3.1, rocF, arg	ocu01230;ocu00330;ocu01100;ocu00220;ocu05146	Biosynthesis of amino acids;Arginine and proline metabolism;Metabolic pathways;Arginine biosynthesis;Amoebiasis	COG0010	E:Amino acid transport and metabolism	PF00491.25	Arginase	Arginase family	cytoplasmic
ENSOCUP00000037868	CENPN	CENPN	-	pep chromosome:OryCun2.0:5:35462097:35486755:1 gene:ENSOCUG00000000024 transcript:ENSOCUT00000035353 gene_biotype:protein_coding transcript_biotype:protein_coding gene_symbol:CENPN description:centromere protein N [Source:HGNC Symbol;Acc:HGNC:30873]	111.66	6.80296865101	0.02649	up	yes	1202.4199	0	0	0	0	1480.64074707	506.367736816	1620.2513626355	BP:protein-DNA complex subunit organization;BP:chromatin remodeling;BP:CENP-A containing nucleosome assembly;BP:chromatin organization;BP:cell cycle process;BP:cellular process;BP:cellular component organization;BP:macromolecular complex subunit organization;BP:chromatin remodeling at centromere;BP:cellular component organization or biogenesis;BP:chromosome segregation;BP:biological_processCC:cel…	GO:0071824;GO:0006338;GO:0034080;GO:0006325;GO:0022402;GO:0009987;GO:0016043;GO:0043933;GO:0031055;GO:0071840;GO:0007059;GO:0008150GO:0005575;GO:0032991;GO:0005654;GO:0000939;GO:0110165	K11506	CENPN	------	------	ENOG4111H2Z	S:Function unknown	PF05238.17	CENP-N	Kinetochore protein CHL4 like	cytoplasmic
ENSOCUP00000025810	GSTA5	Glutathione transferase	-	pep chromosome:OryCun2.0:12:42366715:42507986:-1 gene:ENSOCUG00000029486 transcript:ENSOCUT00000021072 gene_biotype:protein_coding transcript_biotype:protein_coding gene_symbol:GSTA5 description:Glutathione S-transferase Yc [Source:UniProtKB/Swiss-Prot;Acc:Q08862]	111.66	6.80296865101	0.0004374	up	yes	1038.3503	0	0	0	0	923.07487998111	1231.84094238	960.13518009501	BP:metabolic process;BP:glutathione metabolic process;BP:biological_process;BP:organic substance metabolic processCC:cytoplasm;CC:cellular_component;CC:cellular anatomical entityMF:glutathione transferase activity;MF:catalytic activity;MF:transferase activity, transferring alkyl or ary;MF:transferase activity;MF:molecular_function	GO:0008152;GO:0006749;GO:0008150;GO:0071704GO:0005737;GO:0005575;GO:0110165GO:0004364;GO:0003824;GO:0016765;GO:0016740;GO:0003674	K00799	GST, gst	ocu01100;ocu05208;ocu05225;ocu05204;ocu05207;ocu05200;ocu05418;ocu00480;ocu01524;ocu00980;ocu00982;ocu00983	Metabolic pathways;Chemical carcinogenesis - reactive oxygen species;Hepatocellular carcinoma;Chemical carcinogenesis - DNA adducts;Chemical carcinogenesis - receptor activation;Pathways in cancer;Fluid shear stress and atherosclerosis;Glutathione metabolism;Platinum drug resistance;Metabolism of xenobiotics by cytochrome P450;Drug metabolism - cytochrome P450;Drug metabolism - other enzymes	ENOG4111VAU	H:Coenzyme transport and metabolism	PF00043.29;PF14497.10;PF02798.24	GST_C;GST_C_3;GST_N	Glutathione S-transferase, C-terminal domain;Glutathione S-transferase, C-terminal domain;Glutathione S-transferase, N-terminal domain	cytoplasmic
ENSOCUP00000011619	SKIL	SKIL	100351337	pep chromosome:OryCun2.0:14:65271164:65306086:1 gene:ENSOCUG00000013509 transcript:ENSOCUT00000013508 gene_biotype:protein_coding transcript_biotype:protein_coding gene_symbol:SKIL description:SKI like proto-oncogene [Source:HGNC Symbol;Acc:HGNC:10897]	111.66	6.80296865101	0.03679	up	yes	1016.5474	0	0	0	0	1336.41345215	357.384124756	1355.8445664313	BP:positive regulation of apoptotic signaling pathway;BP:regulation of extrinsic apoptotic signaling pathway;BP:regulation of apoptotic signaling pathway;BP:negative regulation of response to stimulus;BP:positive regulation of response to stimulus;BP:regulation of response to stimulus;BP:signal transduction;BP:cell surface receptor signaling pathway;BP:enzyme linked receptor protein signaling pat…	GO:2001235;GO:2001236;GO:2001233;GO:0048585;GO:0048584;GO:0048583;GO:0007165;GO:0007166;GO:0007167;GO:0051716;GO:0009968;GO:0009966;GO:0009967;GO:0001825;GO:2001242;GO:0030855;GO:0048518;GO:0048519;GO:0007178;GO:1902229;GO:2001238;GO:0030512;GO:0007179;GO:0048872;GO:0048871;GO:0002376;GO:0033554;GO:1902231;GO:0035556;GO:0042981;GO:0050789;GO:0090101;GO:0065007;GO:0050793;GO:0017015;GO:0050794;GO:…	K18499	SKIL	ocu04350;ocu04550	TGF-beta signaling pathway;Signaling pathways regulating pluripotency of stem cells	ENOG410Y8AU	S:Function unknown	PF02437.21;PF08782.14	Ski_Sno;c-SKI_SMAD_bind	SKI/SNO/DAC family;c-SKI Smad4 binding domain	nuclear
ENSOCUP00000004833	GBA3	GBA3	-	pep chromosome:OryCun2.0:2:13280270:13362378:1 gene:ENSOCUG00000005568 transcript:ENSOCUT00000005566 gene_biotype:protein_coding transcript_biotype:protein_coding gene_symbol:GBA3 description:glucosylceramidase beta 3 (gene/pseudogene) [Source:HGNC Symbol;Acc:HGNC:19069]	111.66	6.80296865101	0.02691	up	yes	987.5804	0	0	0	0	1303.63647461	410.017120361	1249.0876914711	BP:glycoside metabolic process;BP:glycoside catabolic process;BP:nitrogen compound metabolic process;BP:cellular lipid catabolic process;BP:lipid metabolic process;BP:organic substance catabolic process;BP:organic substance metabolic process;BP:glucosylceramide catabolic process;BP:lipid catabolic process;BP:galactosylceramide catabolic process;BP:beta-glucoside catabolic process;BP:galactosylcer…	GO:0016137;GO:0016139;GO:0006807;GO:0044242;GO:0006629;GO:1901575;GO:0071704;GO:0006680;GO:0016042;GO:0006683;GO:1901805;GO:0006681;GO:0006687;GO:0019376;GO:0019377;GO:0019374;GO:0006664;GO:0006665;GO:0006643;GO:0009987;GO:1901135;GO:1903509;GO:0046466;GO:0008150;GO:0008152;GO:0030149;GO:0005975;GO:0044255;GO:0006678;GO:0009056;GO:0046514;GO:0044248;GO:0044238;GO:1901564;GO:1901565;GO:0043603;GO:…	K05350	bglB	ocu00500;ocu01100	Starch and sucrose metabolism;Metabolic pathways	COG2723	S:Function unknown	PF00232.22	Glyco_hydro_1	Glycosyl hydrolase family 1	lysosomal
ENSOCUP00000005843	DNAH7	DNAH7	-	pep chromosome:OryCun2.0:7:136148173:136528631:-1 gene:ENSOCUG00000006747 transcript:ENSOCUT00000006759 gene_biotype:protein_coding transcript_biotype:protein_coding gene_symbol:DNAH7 description:dynein axonemal heavy chain 7 [Source:HGNC Symbol;Acc:HGNC:18661]	111.66	6.80296865101	1.101E-6	up	yes	924.7988	0	0	0	0	922.80376891634	958.9276685164	892.664855957	BP:cellular component assembly;BP:macromolecular complex subunit organization;BP:microtubule-based movement;BP:cellular component organization;BP:cellular component organization or biogenesis;BP:axonemal dynein complex assembly;BP:macromolecular complex assembly;BP:cilium movement;BP:cellular process;BP:microtubule-based process;BP:biological_process;BP:inner dynein arm assembly;BP:cilium movemen…	GO:0022607;GO:0043933;GO:0007018;GO:0016043;GO:0071840;GO:0070286;GO:0065003;GO:0003341;GO:0009987;GO:0007017;GO:0008150;GO:0036159;GO:0060294GO:0099512;GO:0099513;GO:0005929;GO:0030286;GO:0043227;GO:0043226;GO:0099081;GO:0031514;GO:0005874;GO:0005858;GO:0005875;GO:0099080;GO:0110165;GO:1902494;GO:0120025;GO:0042995;GO:0005930;GO:0097729;GO:0036156;GO:0032991;GO:0005829;GO:0005575GO:0005524;GO:19…	K10408	DNAH	ocu04814;ocu05016;ocu05022;ocu05014	Motor proteins;Huntington disease;Pathways of neurodegeneration - multiple diseases;Amyotrophic lateral sclerosis	COG5245	S:Function unknown	PF12774.11;PF08393.17;PF18199.5;PF12780.11;PF12781.11;PF12775.11;PF18198.5;PF03028.19;PF12777.11;PF17852.5;PF07728.18;PF17857.5	AAA_6;DHC_N2;Dynein_C;AAA_8;AAA_9;AAA_7;AAA_lid_11;Dynein_heavy;MT;Dynein_AAA_lid;AAA_5;AAA_lid_1	Hydrolytic ATP binding site of dynein motor region;Dynein heavy chain, N-terminal region 2;Dynein heavy chain C-terminal domain;P-loop containing dynein motor region D4;ATP-binding dynein motor region;P-loop containing dynein motor region;Dynein heavy chain AAA lid domain;Dynein heavy chain region D6 P-loop domain;Microtubule-binding stalk of dynein motor;Dynein heavy chain AAA lid domain;AAA dom…	cytoplasmic
ENSOCUP00000007892	SLC1A5	Amino acid transporter	-	pep scaffold:OryCun2.0:GL018835:199382:208599:-1 gene:ENSOCUG00000009144 transcript:ENSOCUT00000009143 gene_biotype:protein_coding transcript_biotype:protein_coding gene_symbol:SLC1A5 description:solute carrier family 1 member 5 [Source:HGNC Symbol;Acc:HGNC:10943]	111.66	6.80296865101	0.01396	up	yes	868.5421	0	0	0	0	522.376525879	1241.3101844542	841.939453125	BP:cellular component assembly;BP:glutamine transport;BP:macromolecular complex subunit organization;BP:amino acid transport;BP:carboxylic acid transmembrane transport;BP:protein homotrimerization;BP:cellular component organization or biogenesis;BP:dicarboxylic acid transport;BP:nitrogen compound transport;BP:protein homooligomerization;BP:cellular component organization;BP:transmembrane transpor…	GO:0022607;GO:0006868;GO:0043933;GO:0006865;GO:1905039;GO:0070207;GO:0071840;GO:0006835;GO:0071705;GO:0051260;GO:0016043;GO:0055085;GO:0065003;GO:0015849;GO:0006810;GO:0070206;GO:1902475;GO:0009987;GO:0015711;GO:0015804;GO:0015807;GO:0008150;GO:0051234;GO:0051179;GO:0046942;GO:0051259;GO:0003333;GO:1903825;GO:0071702GO:0048770;GO:0043229;GO:0043227;GO:0043226;GO:0031982;GO:0031410;GO:0016020;GO:0…	K05616	SLC1A5	ocu04974;ocu05230	Protein digestion and absorption;Central carbon metabolism in cancer	COG1301	G:Carbohydrate transport and metabolism	PF00375.22	SDF	Sodiu	plasma membrane
ENSOCUP00000017506	-	Ig-like domain-containing protein	-	pep chromosome:OryCun2.0:21:4561604:4566098:1 gene:ENSOCUG00000025966 transcript:ENSOCUT00000026332 gene_biotype:protein_coding transcript_biotype:protein_coding	111.66	6.80296865101	0.007145	up	yes	692.0669	0	0	0	0	644.898620605	482.638641357	948.66332081945	------	------	K06553	VPREB, CD179a	------	------	ENOG41116YG;ENOG410YR5T	S:Function unknown;	PF07686.21	V-set	Immunoglobulin V-set domain	extracellular
ENSOCUP00000012750	HERC1	HERC1	100344755	pep chromosome:OryCun2.0:17:8453901:8630982:1 gene:ENSOCUG00000014796 transcript:ENSOCUT00000014828 gene_biotype:protein_coding transcript_biotype:protein_coding gene_symbol:HERC1 description:HECT and RLD domain containing E3 ubiquitin protein ligase family member 1 [Source:HGNC Symbol;Acc:HGNC:4867]	111.66	6.80296865101	0.0004412	up	yes	641.3808	0	0	0	0	626.475646973	545.26043000174	752.40620703653	BP:regulation of catabolic process;BP:corpus callosum development;BP:negative regulation of metabolic process;BP:regulation of cellular catabolic process;BP:cell projection organization;BP:neuromuscular process;BP:regulation of cellular metabolic process;BP:cellular catabolic process;BP:negative regulation of catabolic process;BP:neuron projection development;BP:plasma membrane bounded cell proje…	GO:0009894;GO:0022038;GO:0009892;GO:0031329;GO:0030030;GO:0050905;GO:0031323;GO:0044248;GO:0009895;GO:0031175;GO:0120036;GO:0021533;GO:0050789;GO:0071840;GO:0019222;GO:0050885;GO:0016043;GO:0021702;GO:0065007;GO:0031324;GO:0010506;GO:0010507;GO:0021953;GO:0032502;GO:0032501;GO:0030182;GO:0008283;GO:0031330;GO:0050877;GO:0006914;GO:0009987;GO:0050794;GO:0008150;GO:0008152;GO:0048519;GO:0009056;GO:…	K10594	HERC1	ocu04120	Ubiquitin mediated proteolysis	COG5184	S:Function unknown	PF00415.22;PF13540.10;PF00632.29;PF00622.32;PF00400.36	RCC1;RCC1_2;HECT;SPRY;WD40	Regulator of chromosome condensation;Regulator of chromosome condensation;HECT-domain;SPRY domain;WD domain, G-beta repeat	cytoplasmic
ENSOCUP00000005704	UBA7	E1 ubiquitin-activating enzyme	100338238	pep chromosome:OryCun2.0:9:17331953:17341275:-1 gene:ENSOCUG00000006595 transcript:ENSOCUT00000006600 gene_biotype:protein_coding transcript_biotype:protein_coding gene_symbol:UBA7 description:ubiquitin like modifier activating enzyme 7 [Source:HGNC Symbol;Acc:HGNC:12471]	111.66	6.80296865101	0.0001547	up	yes	601.5502	0	0	0	0	566.889831543	687.4799764174	550.28069418247	BP:ISG15-protein conjugation;BP:cellular response to DNA damage stimulus;BP:nitrogen compound metabolic process;BP:modification-dependent macromolecule catabolic process;BP:organic substance catabolic process;BP:response to external biotic stimulus;BP:protein modification by small protein conjugation;BP:protein modification by small protein conjugation or removal;BP:interspecies interaction betwe…	GO:0032020;GO:0006974;GO:0006807;GO:0043632;GO:1901575;GO:0043207;GO:0032446;GO:0070647;GO:0044419;GO:0071704;GO:0006508;GO:0043687;GO:0044238;GO:0019941;GO:0045087;GO:0009987;GO:0051716;GO:0006952;GO:0006950;GO:0036211;GO:0008150;GO:0008152;GO:0006955;GO:1901564;GO:0051707;GO:0009057;GO:0051603;GO:0009607;GO:0009605;GO:0019538;GO:0050896;GO:0043412;GO:0043170;GO:0002376;GO:0016567;GO:0033554;GO:…	K10698	UBE1L, UBA7	ocu05022;ocu05012;ocu04120	Pathways of neurodegeneration - multiple diseases;Parkinson disease;Ubiquitin mediated proteolysis	COG0476	S:Function unknown	PF00899.25;PF10585.13;PF16190.9;PF09358.14;PF16191.9	ThiF;UBA_E1_SCCH;E1_FCCH;E1_UFD;E1_4HB	ThiF family;Ubiquitin-activating enzyme, SCCH domain;Ubiquitin-activating enzyme E1 FCCH domain;Ubiquitin fold domain;Ubiquitin-activating enzyme E1 four-helix bundle	cytoplasmic
ENSOCUP00000023753	CACNA1S	Voltage-dependent L-type calcium channel subunit alpha	-	pep chromosome:OryCun2.0:16:70324757:70381515:1 gene:ENSOCUG00000003619 transcript:ENSOCUT00000026489 gene_biotype:protein_coding transcript_biotype:protein_coding gene_symbol:CACNA1S description:calcium voltage-gated channel subunit alpha1 S [Source:HGNC Symbol;Acc:HGNC:1397]	111.66	6.80296865101	0.000341	up	yes	578.0272	0	0	0	0	570.477294922	669.59970215677	494.00446224178	BP:regulation of transport;BP:regulation of sequestering of calcium ion;BP:negative regulation of sequestering of calcium ion;BP:muscle system process;BP:regulation of ion transmembrane transport;BP:regulation of transmembrane transport;BP:cellular response to stimulus;BP:release of sequestered calcium ion into cytosol;BP:positive regulation of biological process;BP:negative regulation of biologi…	GO:0051049;GO:0051282;GO:0051283;GO:0003012;GO:0034765;GO:0034762;GO:0051716;GO:0051209;GO:0048518;GO:0048519;GO:0006936;GO:0006937;GO:0060314;GO:0010033;GO:0003008;GO:0010243;GO:0070588;GO:0050789;GO:0065007;GO:0098662;GO:0098660;GO:0065009;GO:0097553;GO:0006812;GO:0006811;GO:0006810;GO:0006816;GO:0031000;GO:0050794;GO:0008150;GO:0051239;GO:0051234;GO:0022898;GO:0050896;GO:1901699;GO:2001257;GO:…	K04857	CACNA1S, CAV1.1	ocu04022;ocu04020;ocu04024;ocu05207;ocu05010;ocu04935;ocu04934;ocu04912;ocu04911;ocu04723;ocu04725;ocu04726;ocu04727;ocu04261;ocu04260;ocu04010;ocu05020;ocu05414;ocu05022;ocu05410;ocu05412;ocu04929;ocu04927;ocu04924;ocu04925;ocu04921;ocu04270	cGMP-PKG signaling pathway;Calcium signaling pathway;cAMP signaling pathway;Chemical carcinogenesis - receptor activation;Alzheimer disease;Growth hormone synthesis, secretion and action;Cushing syndrome;GnRH signaling pathway;Insulin secretion;Retrograde endocannabinoid signaling;Cholinergic synapse;Serotonergic synapse;GABAergic synapse;Adrenergic signaling in cardiomyocytes;Cardiac muscle cont…	ENOG410XNP6	U:Intracellular trafficking, secretion, and vesicular transport	PF00520.35;PF08763.15;PF16905.9;PF08016.16;PF16885.9	Ion_trans;Ca_chan_IQ;GPHH;PKD_channel;CAC1F_C	Ion transport protein;Voltage gated calcium channel IQ domain;Voltage-dependent L-type calcium channel, IQ-associated;Polycystin cation channel;Voltage-gated calcium channel subunit alpha, C-term	ER
ENSOCUP00000007625	AQP4	AQP4	100008646	pep chromosome:OryCun2.0:9:68089263:68100365:-1 gene:ENSOCUG00000008833 transcript:ENSOCUT00000008832 gene_biotype:protein_coding transcript_biotype:protein_coding gene_symbol:AQP4 description:aquaporin 4 [Source:HGNC Symbol;Acc:HGNC:637]	111.66	6.80296865101	0.008393	up	yes	553.0026	0	0	0	0	475.837005615	777.80821966037	405.36252675067	BP:cellular component assembly;BP:protein homotetramerization;BP:macromolecular complex subunit organization;BP:homeostatic process;BP:cellular component organization;BP:cellular response to chemical stimulus;BP:fluid transport;BP:cellular component organization or biogenesis;BP:cellular response to stimulus;BP:establishment of localization;BP:protein homooligomerization;BP:protein tetramerizatio…	GO:0022607;GO:0051289;GO:0043933;GO:0042592;GO:0016043;GO:0070887;GO:0042044;GO:0071840;GO:0051716;GO:0051234;GO:0051260;GO:0051262;GO:0051179;GO:0065003;GO:0071310;GO:0065007;GO:0006810;GO:0071702;GO:0065008;GO:0032501;GO:0034097;GO:0050878;GO:0009987;GO:0034341;GO:0006833;GO:0008150;GO:0042221;GO:0010033;GO:0051259;GO:0048871;GO:0071345;GO:0050896;GO:0071346;GO:0050891;GO:0048878GO:0009897;GO:0…	K09866	AQP4	ocu04962;ocu04976	Vasopressin-regulated water reabsorption;Bile secretion	COG0580	G:Carbohydrate transport and metabolism	PF00230.24	MIP	Major intrinsic protein	plasma membrane
ENSOCUP00000007075	LMOD3	LMOD3	100340402	pep chromosome:OryCun2.0:9:36532175:36549053:-1 gene:ENSOCUG00000008188 transcript:ENSOCUT00000008182 gene_biotype:protein_coding transcript_biotype:protein_coding gene_symbol:LMOD3 description:leiomodin 3 [Source:HGNC Symbol;Acc:HGNC:6649]	111.66	6.80296865101	0.03206	up	yes	536.1735	0	0	0	0	701.880615234	203.90137481677	702.73844563891	BP:cell development;BP:regulation of actin polymerization or depolymerization;BP:muscle system process;BP:cellular component organization or biogenesis;BP:cellular developmental process;BP:negative regulation of cytoskeleton organization;BP:regulation of cytoskeleton organization;BP:positive regulation of cell development;BP:positive regulation of biological process;BP:negative regulation of biol…	GO:0048468;GO:0008064;GO:0003012;GO:0071840;GO:0048869;GO:0051494;GO:0051493;GO:0010720;GO:0048518;GO:0048519;GO:0006936;GO:1901880;GO:0048641;GO:0003008;GO:0065008;GO:0010639;GO:0031333;GO:0032535;GO:1901879;GO:0016043;GO:0090066;GO:0065007;GO:0048643;GO:1901861;GO:1901863;GO:0050793;GO:0050794;GO:0008150;GO:0032956;GO:0043254;GO:0110053;GO:0033043;GO:0051129;GO:0051128;GO:0006941;GO:0043244;GO:…	K22030	LMOD	------	------	ENOG410YAHM	L:Replication, recombination and repair	PF03250.18	Tropomodulin	Tropomodulin	cytoplasmic
ENSOCUP00000021973	-	IGFBP N-terminal domain-containing protein	-	pep scaffold:OryCun2.0:GL018718:3907998:3914272:1 gene:ENSOCUG00000026368 transcript:ENSOCUT00000022796 gene_biotype:protein_coding transcript_biotype:protein_coding	111.66	6.80296865101	0.002032	up	yes	506.9731	0	0	0	0	468.42529115702	407.938354492	644.55552340491	BP:cellular process;BP:regulation of cellular process;BP:biological_process;BP:signal transduction;BP:biological regulation;BP:regulation of biological processCC:cellular_component;CC:extracellular region;CC:cellular anatomical entity	GO:0009987;GO:0050794;GO:0008150;GO:0007165;GO:0065007;GO:0050789GO:0005575;GO:0005576;GO:0110165	K23089	CCN5, WISP2	------	------	ENOG410YSW1	U:Intracellular trafficking, secretion, and vesicular transport	PF00219.22	IGFBP	Insulin-like growth factor binding protein	extracellular
ENSOCUP00000007776	HGD	Homogentisate 1,2-dioxygenase	-	pep chromosome:OryCun2.0:14:98126411:98245692:1 gene:ENSOCUG00000009008 transcript:ENSOCUT00000009007 gene_biotype:protein_coding transcript_biotype:protein_coding gene_symbol:HGD description:homogentisate 1,2-dioxygenase [Source:HGNC Symbol;Acc:HGNC:4892]	111.66	6.80296865101	4.44E-5	up	yes	503.9824	0	0	0	0	553.968933105	464.2316865123	493.74666462607	BP:carboxylic acid metabolic process;BP:cellular catabolic process;BP:aromatic amino acid family catabolic process;BP:nitrogen compound metabolic process;BP:small molecule catabolic process;BP:organic cyclic compound metabolic process;BP:organic substance catabolic process;BP:organic cyclic compound catabolic process;BP:cellular amino acid metabolic process;BP:organic substance metabolic process;…	GO:0019752;GO:0044248;GO:0009074;GO:0006807;GO:0044282;GO:1901360;GO:1901575;GO:1901361;GO:0006520;GO:0071704;GO:1901605;GO:1901606;GO:1902221;GO:1902222;GO:0009063;GO:0009987;GO:0006725;GO:0008150;GO:0008152;GO:0043436;GO:0006558;GO:0009056;GO:0009072;GO:1901565;GO:0006570;GO:0044238;GO:1901564;GO:0006082;GO:0006559;GO:0046395;GO:0016054;GO:0044237;GO:0019439;GO:0044281GO:0003674;GO:0005488;GO:0…	K00451	HGD, hmgA	ocu01100;ocu00350	Metabolic pathways;Tyrosine metabolism	COG3508	Q:Secondary metabolites biosynthesis, transport and catabolism	PF20510.2;PF04209.17;PF08477.17;PF00071.26	HgmA_N;HgmA_C;Roc;Ras	Homogentisate 1,2-dioxygenase N-terminal;Homogentisate 1,2-dioxygenase C-terminal;Ras of Complex, Roc, domain of DAPkinase;Ras family	cytoplasmic
ENSOCUP00000010208	KLHL31	KLHL31	100342133	pep chromosome:OryCun2.0:12:43463439:43479700:-1 gene:ENSOCUG00000011879 transcript:ENSOCUT00000011878 gene_biotype:protein_coding transcript_biotype:protein_coding gene_symbol:KLHL31 description:kelch like family member 31 [Source:HGNC Symbol;Acc:HGNC:21353]	111.66	6.80296865101	2.522E-6	up	yes	502.5207	0	0	0	0	527.205871582	496.11038068867	484.2458303599	BP:negative regulation of metabolic process;BP:negative regulation of phosphorus metabolic process;BP:regulation of phosphate metabolic process;BP:regulation of primary metabolic process;BP:regulation of metabolic process;BP:negative regulation of response to stimulus;BP:negative regulation of cellular metabolic process;BP:regulation of response to stimulus;BP:negative regulation of signaling;BP:…	GO:0009892;GO:0010563;GO:0019220;GO:0080090;GO:0019222;GO:0048585;GO:0031324;GO:0048583;GO:0023057;GO:0010648;GO:0023051;GO:0046329;GO:0046328;GO:0010646;GO:0050789;GO:0043409;GO:0043408;GO:0051248;GO:0051234;GO:0010605;GO:0009968;GO:0009966;GO:0031323;GO:0051246;GO:0060255;GO:0065007;GO:0031399;GO:0048519;GO:0045936;GO:0070302;GO:0070303;GO:0006811;GO:0006810;GO:0050794;GO:0032872;GO:0032873;GO:…	K10467	KLHL31	------	------	ENOG410XNX8	U:Intracellular trafficking, secretion, and vesicular transport	PF01344.29;PF13964.10;PF07707.19;PF07646.19;PF00651.35;PF13415.10;PF13418.10;PF13854.10	Kelch_1;Kelch_6;BACK;Kelch_2;BTB;Kelch_3;Kelch_4;Kelch_5	Kelch motif;Kelch motif;BTB And C-terminal Kelch;Kelch motif;BTB/POZ domain;Galactose oxidase, central domain;Galactose oxidase, central domain;Kelch motif	cytoplasmic
ENSOCUP00000002765	REM1	GTP-binding protein	100354515	pep chromosome:OryCun2.0:4:7699772:7707274:-1 gene:ENSOCUG00000003187 transcript:ENSOCUT00000003184 gene_biotype:protein_coding transcript_biotype:protein_coding gene_symbol:REM1 description:RRAD and GEM like GTPase 1 [Source:HGNC Symbol;Acc:HGNC:15922]	111.66	6.80296865101	0.01062	up	yes	499.6493	0	0	0	0	605.59032176509	278.84085083	614.51666380163	BP:negative regulation of ion transmembrane transport;BP:regulation of skeletal muscle contraction;BP:regulation of transport;BP:regulation of calcium ion transmembrane transport;BP:regulation of skeletal muscle contraction by calcium ion signaling;BP:regulation of striated muscle contraction;BP:signal transduction;BP:second-messenger-mediated signaling;BP:regulation of ion transmembrane transpor…	GO:0034766;GO:0014819;GO:0051049;GO:1903169;GO:0014722;GO:0006942;GO:0007165;GO:0019932;GO:0034765;GO:0035556;GO:0050789;GO:0043269;GO:0034763;GO:0044057;GO:1904063;GO:0019722;GO:1904878;GO:0065007;GO:0034762;GO:0048519;GO:1903170;GO:0051051;GO:0006937;GO:0009987;GO:0050794;GO:0010959;GO:0008150;GO:0090257;GO:0051239;GO:1902514;GO:0032879;GO:0043271;GO:0051926;GO:0051924;GO:1904062;GO:0048523GO:0…	K07847	REM1	------	------	COG1100	U:Intracellular trafficking, secretion, and vesicular transport	PF00071.26;PF08477.17	Ras;Roc	Ras family;Ras of Complex, Roc, domain of DAPkinase	cytoplasmic
ENSOCUP00000039693	TUBA3E	Tubulin alpha chain	-	pep scaffold:OryCun2.0:GL018951:87328:91761:1 gene:ENSOCUG00000034139 transcript:ENSOCUT00000064215 gene_biotype:protein_coding transcript_biotype:protein_coding gene_symbol:TUBA3D description:tubulin alpha 3d [Source:HGNC Symbol;Acc:HGNC:24071]	111.66	6.80296865101	0.01217	up	yes	472.8306	0	0	0	0	588.677124023	255.532165527	574.28247046079	BP:cellular component organization or biogenesis;BP:response to salt;BP:response to organic substance;BP:stem cell population maintenance;BP:response to organonitrogen compound;BP:cellular component organization;BP:response to organic cyclic compound;BP:maintenance of cell number;BP:biological_process;BP:response to stimulus;BP:response to purine-containing compound;BP:cell cycle;BP:developmental…	GO:0071840;GO:1902074;GO:0010033;GO:0019827;GO:0010243;GO:0016043;GO:0014070;GO:0098727;GO:0008150;GO:0050896;GO:0014074;GO:0007049;GO:0032502;GO:0006996;GO:0032501;GO:0009987;GO:0030718;GO:0000226;GO:0033198;GO:1901698;GO:0046683;GO:0000278;GO:0042221;GO:0036098;GO:1901700;GO:0007017;GO:0007010GO:0099512;GO:0099513;GO:0016020;GO:0043231;GO:0043232;GO:0043229;GO:0043228;GO:0043227;GO:0043226;GO:0…	K07374	TUBA	ocu04540;ocu05132;ocu04814;ocu04210;ocu05010;ocu05012;ocu05014;ocu05016;ocu05020;ocu04145;ocu05022;ocu04530	Gap junction;Salmonella infection;Motor proteins;Apoptosis;Alzheimer disease;Parkinson disease;Amyotrophic lateral sclerosis;Huntington disease;Prion disease;Phagosome;Pathways of neurodegeneration - multiple diseases;Tight junction	COG5023	S:Function unknown	PF00091.29;PF03953.21	Tubulin;Tubulin_C	Tubulin/FtsZ family, GTPase domain;Tubulin C-terminal domain	cytoplasmic
ENSOCUP00000002863	FADS3	FADS3	-	pep scaffold:OryCun2.0:GL018717:2996915:3008786:1 gene:ENSOCUG00000014364 transcript:ENSOCUT00000003298 gene_biotype:protein_coding transcript_biotype:protein_coding gene_symbol:FADS3 description:fatty acid desaturase 3 [Source:HGNC Symbol;Acc:HGNC:3576]	111.66	6.80296865101	0.0008372	up	yes	445.3427	0	0	0	0	428.7245194218	369.34189185307	537.961547852	BP:fatty acid biosynthetic process;BP:fatty acid metabolic process;BP:unsaturated fatty acid biosynthetic process;BP:carboxylic acid metabolic process;BP:cellular biosynthetic process;BP:small molecule metabolic process;BP:small molecule biosynthetic process;BP:monocarboxylic acid biosynthetic process;BP:organic substance biosynthetic process;BP:organic substance metabolic process;BP:lipid metabo…	GO:0006633;GO:0006631;GO:0006636;GO:0019752;GO:0044249;GO:0044281;GO:0044283;GO:0072330;GO:1901576;GO:0071704;GO:0006629;GO:0009987;GO:0032787;GO:0009058;GO:0008150;GO:0008152;GO:0043436;GO:0044255;GO:0008610;GO:0044238;GO:0006082;GO:0046394;GO:0016053;GO:0044237;GO:0033559GO:0016020;GO:0005789;GO:0031090;GO:0110165;GO:0005575GO:0003674;GO:0016491;GO:0016705;GO:0003824	K10224	FADS1	ocu01212;ocu01100;ocu01040	Fatty acid metabolism;Metabolic pathways;Biosynthesis of unsaturated fatty acids	ENOG410XVSZ	K:Transcription	PF00487.28	FA_desaturase	Fatty acid desaturase	peroxisomal
ENSOCUP00000004266	RC3H1	RING-type E3 ubiquitin transferase	-	pep chromosome:OryCun2.0:13:1278066:1319275:-1 gene:ENSOCUG00000004930 transcript:ENSOCUT00000004933 gene_biotype:protein_coding transcript_biotype:protein_coding gene_symbol:RC3H1 description:ring finger and CCCH-type domains 1 [Source:HGNC Symbol;Acc:HGNC:29434]	111.66	6.80296865101	0.0005656	up	yes	443.4103	0	0	0	0	528.90093037828	379.77676207789	421.553344727	BP:negative regulation of T cell proliferation;BP:negative regulation of T-helper 17 cell differentiation;BP:negative regulation of alpha-beta T cell differentiation;BP:regulation of alpha-beta T cell differentiation;BP:negative regulation of alpha-beta T cell activation;BP:negative regulation of response to stimulus;BP:regulation of alpha-beta T cell activation;BP:regulation of response to stimu…	GO:0042130;GO:2000320;GO:0046639;GO:0046637;GO:0046636;GO:0048585;GO:0046634;GO:0048583;GO:0046632;GO:0046631;GO:0048534;GO:0007162;GO:0007166;GO:0034655;GO:1901360;GO:1901361;GO:0010605;GO:0019222;GO:0009966;GO:0048869;GO:0071840;GO:0002263;GO:0048513;GO:0010721;GO:0048518;GO:0065007;GO:0031324;GO:0042127;GO:0048584;GO:0030217;GO:0060255;GO:0061013;GO:0002822;GO:0002823;GO:0042129;GO:0061158;GO:…	K15690	RC3H	------	------	ENOG410YWQD	S:Function unknown	PF21206.1;PF18386.5;PF14634.10;PF13445.10	Roquin_1_2-like_ROQ;ROQ_II;zf-RING_5;zf-RING_UBOX	Roquin 1/2-like, ROQ domain;Roquin II domain;zinc-RING finger domain;RING-type zinc-finger	cytoplasmic
ENSOCUP00000002708	STRC	STRC	100328684	pep chromosome:OryCun2.0:17:28638342:28655951:1 gene:ENSOCUG00000003112 transcript:ENSOCUT00000003119 gene_biotype:protein_coding transcript_biotype:protein_coding gene_symbol:STRC description:stereocilin [Source:HGNC Symbol;Acc:HGNC:16035]	111.66	6.80296865101	9.279E-5	up	yes	440.2234	0	0	0	0	394.88235005721	490.72946167	435.05841052187	BP:cell projection organization;BP:auditory receptor cell stereocilium organization;BP:multicellular organismal process;BP:detection of stimulus involved in sensory perception;BP:response to mechanical stimulus;BP:neuron projection development;BP:plasma membrane bounded cell projection organization;BP:cellular component organization or biogenesis;BP:detection of mechanical stimulus;BP:cellular co…	GO:0030030;GO:0060088;GO:0032501;GO:0050906;GO:0009612;GO:0031175;GO:0120036;GO:0071840;GO:0050982;GO:0016043;GO:0009581;GO:0009582;GO:0050974;GO:0008283;GO:0050877;GO:0009987;GO:0050910;GO:0008150;GO:0003008;GO:0009628;GO:0051606;GO:0009605;GO:0060122;GO:0050896GO:0005929;GO:0097732;GO:0043227;GO:0043226;GO:0032426;GO:0043005;GO:0097730;GO:0110165;GO:0120025;GO:0042995;GO:0060091;GO:0005575	K24636	STRC	------	------	ENOG410ZQVX	S:Function unknown	PF21058.1	Stereocilin	Stereocilin	extracellular
ENSOCUP00000006001	MZB1	MZB1	100344391	pep chromosome:OryCun2.0:3:21632426:21634352:-1 gene:ENSOCUG00000006942 transcript:ENSOCUT00000006941 gene_biotype:protein_coding transcript_biotype:protein_coding gene_symbol:MZB1 description:marginal zone B and B1 cell specific protein [Source:HGNC Symbol;Acc:HGNC:30125]	111.66	6.80296865101	0.003302	up	yes	406.4137	0	0	0	0	460.089904785	277.381286621	481.76992807795	BP:regulation of cell proliferation;BP:cellular component assembly;BP:positive regulation of metabolic process;BP:regulation of metabolic process;BP:positive regulation of cellular biosynthetic process;BP:regulation of cell activation;BP:regulation of B cell activation;BP:positive regulation of cellular metabolic process;BP:regulation of production of molecular mediator of immune response;BP:regu…	GO:0042127;GO:0022607;GO:0009893;GO:0019222;GO:0031328;GO:0050865;GO:0050864;GO:0031325;GO:0002700;GO:0048583;GO:0030888;GO:0010628;GO:0002702;GO:0032944;GO:0023051;GO:0010646;GO:0050789;GO:0071840;GO:0051249;GO:0010604;GO:0009966;GO:0010557;GO:0009891;GO:0002684;GO:0016043;GO:0065003;GO:0043933;GO:0070663;GO:0010556;GO:0002682;GO:0031326;GO:0048518;GO:0065007;GO:0033622;GO:0010468;GO:0008284;GO:…	K25686	MZB1	------	------	ENOG4111YKY	O:Posttranslational modification, protein turnover, chaperones	PF11938.12	DUF3456	TLR4 regulator and MIR-interacting MSAP	extracellular
ENSOCUP00000032216	-	Myeloid cell-specific leucine-rich glycoprotein	-	pep scaffold:OryCun2.0:GL018937:70260:85699:-1 gene:ENSOCUG00000029760 transcript:ENSOCUT00000047288 gene_biotype:protein_coding transcript_biotype:protein_coding	111.66	6.80296865101	0.03552	up	yes	376.7149	0	0	0	0	159.618484497	576.81420008337	393.71203011076	------	------	------	------	------	------	COG1881	F:Nucleotide transport and metabolism	------	------	------	extracellular
ENSOCUP00000034672	-	Abl interactor 2	100356964	pep chromosome:OryCun2.0:7:143977724:144083880:1 gene:ENSOCUG00000008062 transcript:ENSOCUT00000038109 gene_biotype:protein_coding transcript_biotype:protein_coding	111.66	6.80296865101	0.007752	up	yes	372.8969	0	0	0	0	480.19542674683	410.78101259327	227.714401245	BP:regulation of cell projection assembly;BP:signal transduction;BP:regulation of cell projection organization;BP:cellular component organization or biogenesis;BP:positive regulation of cell projection organization;BP:positive regulation of cytoskeleton organization;BP:regulation of cytoskeleton organization;BP:peptidyl-amino acid modification;BP:regulation of postsynapse organization;BP:positive…	GO:0060491;GO:0007165;GO:0031344;GO:0071840;GO:0031346;GO:0051495;GO:0051493;GO:0018193;GO:0099175;GO:0048518;GO:0042127;GO:0045186;GO:0010975;GO:1901564;GO:0048870;GO:0019538;GO:0010638;GO:0034315;GO:0022607;GO:0022603;GO:0061001;GO:0006807;GO:0035556;GO:0120035;GO:0000902;GO:0016601;GO:0016043;GO:0065007;GO:0016477;GO:0051130;GO:0050793;GO:0050794;GO:0008154;GO:0043412;GO:0036211;GO:0008150;GO:…	K05751	ABI2	ocu04810	Regulation of actin cytoskeleton	ENOG410Y0MH	S:Function unknown	PF07815.18;PF00018.32;PF14604.10;PF07653.21	Abi_HHR;SH3_1;SH3_9;SH3_2	Abl-interactor HHR;SH3 domain;Variant SH3 domain;Variant SH3 domain	cytoplasmic
ENSOCUP00000009080	SPG7	SPG7	-	pep scaffold:OryCun2.0:GL018998:163532:202388:1 gene:ENSOCUG00000010535 transcript:ENSOCUT00000010537 gene_biotype:protein_coding transcript_biotype:protein_coding gene_symbol:SPG7 description:SPG7 matrix AAA peptidase subunit, paraplegin [Source:HGNC Symbol;Acc:HGNC:11237]	111.66	6.80296865101	0.001881	up	yes	337.5233	0	0	0	0	271.138641357	426.60852206415	314.822601318	BP:membrane organization;BP:mitochondrial membrane organization;BP:cellular component organization or biogenesis;BP:microtubule-based transport;BP:transport along microtubule;BP:organonitrogen compound metabolic process;BP:protein metabolic process;BP:positive regulation of mitochondrial membrane permeability;BP:nitrogen compound metabolic process;BP:axo-dendritic transport;BP:anterograde axonal …	GO:0061024;GO:0007006;GO:0071840;GO:0099111;GO:0010970;GO:1901564;GO:0019538;GO:0035794;GO:0006807;GO:0008088;GO:0008089;GO:0065007;GO:0007005;GO:0065008;GO:1905710;GO:0006810;GO:0008150;GO:0008152;GO:0051234;GO:0046902;GO:0051604;GO:0098930;GO:0016043;GO:0030705;GO:0006508;GO:0009987;GO:0016485;GO:0046907;GO:0034982;GO:0043170;GO:1902686;GO:0090559;GO:0071704;GO:0051649;GO:0051179;GO:0051641;GO:…	K09552	SPG7	------	------	COG0465	U:Intracellular trafficking, secretion, and vesicular transport	PF01434.22;PF00004.33;PF17862.5;PF06480.19;PF07728.18	Peptidase_M41;AAA;AAA_lid_3;FtsH_ext;AAA_5	Peptidase family M41;ATPase family associated with various cellular activities;AAA+ lid domain;FtsH Extracellular;AAA domain	mitochondrial
ENSOCUP00000011075	-	PMF1	-	pep chromosome:OryCun2.0:13:36635545:36657913:-1 gene:ENSOCUG00000012870 transcript:ENSOCUT00000012868 gene_biotype:protein_coding transcript_biotype:protein_coding gene_symbol:PMF1 description:polyamine modulated factor 1 [Source:HGNC Symbol;Acc:HGNC:9112]	111.66	6.80296865101	0.003679	up	yes	331.7834	0	0	0	0	314.82788259677	433.49630552599	247.025909424	BP:cell cycle;BP:cell division;BP:cellular process;BP:biological_process;BP:chromosome segregation;BP:cell cycle processCC:membrane-bounded organelle;CC:organelle;CC:nucleus;CC:condensed chromosome outer kinetochore;CC:nucleoplasm;CC:cellular anatomical entity;CC:Golgi apparatus;CC:MIS12/MIND type complex;CC:macromolecular complex;CC:intracellular membrane-bounded organelle;CC:intracellular organ…	GO:0007049;GO:0051301;GO:0009987;GO:0008150;GO:0007059;GO:0022402GO:0043227;GO:0043226;GO:0005634;GO:0000940;GO:0005654;GO:0110165;GO:0005794;GO:0000444;GO:0032991;GO:0043231;GO:0043229;GO:0005575GO:0043522;GO:0003674;GO:0005488;GO:0003713;GO:0003712;GO:0140110;GO:0019904;GO:0030275;GO:0005515	K11546	PMF1	------	------	ENOG4111Q9B	K:Transcription	PF03980.18	Nnf1	Nnf1	cytoplasmic
ENSOCUP00000005042	RRM2	RRM2	-	pep scaffold:OryCun2.0:GL018795:26975:33933:1 gene:ENSOCUG00000005820 transcript:ENSOCUT00000005818 gene_biotype:protein_coding transcript_biotype:protein_coding gene_symbol:RRM2 description:ribonucleotide reductase regulatory subunit M2 [Source:HGNC Symbol;Acc:HGNC:10452]	111.66	6.80296865101	0.001091	up	yes	328.8583	0	0	0	0	398.77681946342	324.13569818027	263.662353516	BP:nucleotide biosynthetic process;BP:small molecule metabolic process;BP:organic cyclic compound biosynthetic process;BP:organic cyclic compound metabolic process;BP:positive regulation of cell cycle;BP:blastocyst development;BP:DNA replication;BP:positive regulation of biological process;BP:protein heterooligomerization;BP:protein heterotetramerization;BP:heterocycle metabolic process;BP:organo…	GO:0009165;GO:0044281;GO:1901362;GO:1901360;GO:0045787;GO:0001824;GO:0006260;GO:0048518;GO:0051291;GO:0051290;GO:0046483;GO:0019637;GO:0019438;GO:0022607;GO:0006807;GO:0090068;GO:0007346;GO:0016043;GO:0065003;GO:0065007;GO:0071840;GO:0018130;GO:0006139;GO:0050794;GO:1901987;GO:0009263;GO:0009262;GO:0008150;GO:0008152;GO:0034654;GO:0090407;GO:1901989;GO:0044271;GO:1901293;GO:0009265;GO:0006753;GO:…	K10808	RRM2	ocu01100;ocu04115;ocu00240;ocu01232;ocu00480;ocu00230;ocu00983	Metabolic pathways;p53 signaling pathway;Pyrimidine metabolism;Nucleotide metabolism;Glutathione metabolism;Purine metabolism;Drug metabolism - other enzymes	COG0208	F:Nucleotide transport and metabolism	PF00268.25	Ribonuc_red_sm	Ribonucleotide reductase, small chain	cytoplasmic
ENSOCUP00000000590	TXLNG	TXLNG	100352103	pep chromosome:OryCun2.0:X:2666152:2724360:1 gene:ENSOCUG00000000681 transcript:ENSOCUT00000000680 gene_biotype:protein_coding transcript_biotype:protein_coding gene_symbol:TXLNG description:taxilin gamma [Source:HGNC Symbol;Acc:HGNC:18578]	111.66	6.80296865101	0.0152	up	yes	322.9834	0	0	0	0	479.45379063593	267.39283960856	222.103607178	BP:regulation of cell cycle;BP:regulation of cell cycle process;BP:regulation of cellular process;BP:biological regulation;BP:biological_process;BP:regulation of biological processCC:organelle membrane;CC:nuclear membrane;CC:membrane;CC:cellular_component;CC:cellular anatomical entityMF:syntaxin binding;MF:molecular_function;MF:transcription factor binding;MF:DNA-binding transcription factor bind…	GO:0051726;GO:0010564;GO:0050794;GO:0065007;GO:0008150;GO:0050789GO:0031090;GO:0031965;GO:0016020;GO:0005575;GO:0110165GO:0019905;GO:0003674;GO:0008134;GO:0140297;GO:0005488;GO:0005515;GO:0000149	K26808	TXLN	------	------	ENOG410XQH1	S:Function unknown	PF09728.13	Taxilin	Myosin-like coiled-coil protein	nuclear
ENSOCUP00000018051	MBNL2	MBNL2	100356041	pep chromosome:OryCun2.0:8:99131453:99249812:1 gene:ENSOCUG00000000220 transcript:ENSOCUT00000025713 gene_biotype:protein_coding transcript_biotype:protein_coding gene_symbol:MBNL2 description:muscleblind like splicing regulator 2 [Source:HGNC Symbol;Acc:HGNC:16746]	111.66	6.80296865101	9.369E-6	up	yes	293.8962	0	0	0	0	303.570953369	273.09126598147	305.02627405789	MF:cation binding;MF:metal ion binding;MF:molecular_function;MF:binding;MF:ion binding	GO:0043169;GO:0046872;GO:0003674;GO:0005488;GO:0043167	K14943	MBNL	------	------	ENOG410ZNRC	F:Nucleotide transport and metabolism	PF00642.28;PF14608.10;PF18044.5;PF15663.9	zf-CCCH;zf-CCCH_2;zf-CCCH_4;zf-CCCH_3	Zinc finger C-x8-C-x5-C-x3-H type;RNA-binding, Nab2-type zinc finger;CCCH-type zinc finger;Zinc-finger containing family	cytoplasmic
ENSOCUP00000001183	-	Stearoyl-CoA 9-desaturase	100346046	pep chromosome:OryCun2.0:18:48289141:48299138:1 gene:ENSOCUG00000001375 transcript:ENSOCUT00000001374 gene_biotype:protein_coding transcript_biotype:protein_coding	111.66	6.80296865101	0.005845	up	yes	278.0467	0	0	0	0	363.65745350061	285.98618576746	184.496459961	BP:fatty acid biosynthetic process;BP:fatty acid metabolic process;BP:unsaturated fatty acid biosynthetic process;BP:carboxylic acid metabolic process;BP:cellular biosynthetic process;BP:small molecule metabolic process;BP:small molecule biosynthetic process;BP:monocarboxylic acid biosynthetic process;BP:organic substance biosynthetic process;BP:organic substance metabolic process;BP:lipid metabo…	GO:0006633;GO:0006631;GO:0006636;GO:0019752;GO:0044249;GO:0044281;GO:0044283;GO:0072330;GO:1901576;GO:0071704;GO:0006629;GO:0009987;GO:0032787;GO:0009058;GO:0008150;GO:0008152;GO:0043436;GO:0044255;GO:0008610;GO:0044238;GO:0033559;GO:0006082;GO:0046394;GO:0016053;GO:0044237GO:0016020;GO:0005789;GO:0043229;GO:0043228;GO:0031090;GO:0005730;GO:0043226;GO:0110165;GO:0043232;GO:0005575GO:0016215;GO:00…	K00507	SCD, desC	ocu01100;ocu03320;ocu04936;ocu01212;ocu04152;ocu01040	Metabolic pathways;PPAR signaling pathway;Alcoholic liver disease;Fatty acid metabolism;AMPK signaling pathway;Biosynthesis of unsaturated fatty acids	COG1398	I:Lipid transport and metabolism	------	------	------	Golgi apparatus
ENSOCUP00000006138	TET2	Methylcytosine dioxygenase TET	100339579	pep chromosome:OryCun2.0:15:44367043:44454347:-1 gene:ENSOCUG00000007098 transcript:ENSOCUT00000007098 gene_biotype:protein_coding transcript_biotype:protein_coding gene_symbol:TET2 description:tet methylcytosine dioxygenase 2 [Source:HGNC Symbol;Acc:HGNC:25941]	111.66	6.80296865101	0.02404	up	yes	275.5014	0	0	0	0	294.55419244944	399.81304614133	132.137023926	BP:regulation of biosynthetic process;BP:regulation of metabolic process;BP:DNA dealkylation;BP:regulation of cellular biosynthetic process;BP:regulation of cellular metabolic process;BP:nucleic acid metabolic process;BP:pyrimidine-containing compound catabolic process;BP:cellular nitrogen compound metabolic process;BP:nitrogen compound metabolic process;BP:organic cyclic compound metabolic proce…	GO:0009889;GO:0019222;GO:0035510;GO:0031326;GO:0031323;GO:0090304;GO:0072529;GO:0034641;GO:0006807;GO:1901360;GO:0006139;GO:1901575;GO:0006304;GO:0019857;GO:0050789;GO:0071704;GO:0010556;GO:0065007;GO:0072527;GO:0010468;GO:0044270;GO:0044238;GO:1901361;GO:0019439;GO:0009987;GO:0006725;GO:0046700;GO:0043412;GO:0008150;GO:0008152;GO:0050794;GO:0009056;GO:0044248;GO:0046483;GO:0070988;GO:0080111;GO:…	K24309	TET2_3	------	------	ENOG410XPWW	S:Function unknown	PF12851.11	Tet_JBP	Oxygenase domain of the 2OGFeDO superfamily	nuclear
ENSOCUP00000014561	ALDH1A2	ALDH1A2	-	pep chromosome:OryCun2.0:17:14307858:14432860:1 gene:ENSOCUG00000016942 transcript:ENSOCUT00000016946 gene_biotype:protein_coding transcript_biotype:protein_coding gene_symbol:ALDH1A2 description:aldehyde dehydrogenase 1 family member A2 [Source:HGNC Symbol;Acc:HGNC:15472]	111.66	6.80296865101	0.03841	up	yes	256.2254	0	0	0	0	257.63674748553	109.52554743894	401.513946533	BP:limb morphogenesis;BP:regulation of metabolic process;BP:protein homotetramerization;BP:cellular response to oxygen-containing compound;BP:cell development;BP:retinoic acid receptor signaling pathway involved in somitogenesis;BP:face development;BP:small molecule biosynthetic process;BP:cellular component organization or biogenesis;BP:neural crest cell development;BP:9-cis-retinoic acid metabo…	GO:0035108;GO:0019222;GO:0051289;GO:1901701;GO:0048468;GO:0090242;GO:0060324;GO:0044283;GO:0071840;GO:0014032;GO:0042905;GO:0051716;GO:0048864;GO:0010604;GO:0048869;GO:0048513;GO:0048518;GO:0016101;GO:0016102;GO:0042127;GO:0030154;GO:0060255;GO:0035107;GO:0032787;GO:0003007;GO:0043436;GO:0010033;GO:0071695;GO:0016053;GO:0043068;GO:0016114;GO:0033993;GO:0044281;GO:0022607;GO:0048565;GO:0009893;GO:…	K07249	ALDH1A	ocu01100;ocu00830	Metabolic pathways;Retinol metabolism	COG1012	K:Transcription	PF00171.26	Aldedh	Aldehyde dehydrogenase family	cytoplasmic
ENSOCUP00000017653	TRIM32	TRIM32	-	pep scaffold:OryCun2.0:GL018699:10919857:10922590:-1 gene:ENSOCUG00000000866 transcript:ENSOCUT00000000865 gene_biotype:protein_coding transcript_biotype:protein_coding gene_symbol:TRIM32 description:tripartite motif containing 32 [Source:HGNC Symbol;Acc:HGNC:16380]	111.66	6.80296865101	0.0158	up	yes	256.1988	0	0	0	0	383.3016112791	198.96159425894	186.333328247	BP:negative regulation of apoptotic signaling pathway;BP:regulation of primary metabolic process;BP:regulation of metabolic process;BP:regulation of apoptotic signaling pathway;BP:negative regulation of response to stimulus;BP:positive regulation of response to stimulus;BP:regulation of tumor necrosis factor-mediated signaling pathway;BP:regulation of macromolecule biosynthetic process;BP:cellula…	GO:2001234;GO:0080090;GO:0019222;GO:2001233;GO:0048585;GO:0048584;GO:0010803;GO:0010556;GO:0071840;GO:0045787;GO:0009968;GO:0009966;GO:0009967;GO:0060249;GO:0044419;GO:0045664;GO:0045666;GO:0010720;GO:0030307;GO:0048518;GO:0048519;GO:0044790;GO:0032722;GO:0043122;GO:0043123;GO:0042127;GO:1902229;GO:1903265;GO:0060255;GO:0048583;GO:0061919;GO:0009607;GO:0051707;GO:0010033;GO:0044248;GO:1901564;GO:…	K10607	TRIM32, HT2A	ocu04120	Ubiquitin mediated proteolysis	ENOG410XRCH	O:Posttranslational modification, protein turnover, chaperones	PF01436.25;PF13445.10;PF13639.10;PF14634.10;PF00097.29;PF00643.28	NHL;zf-RING_UBOX;zf-RING_2;zf-RING_5;zf-C3HC4;zf-B_box	NHL repeat;RING-type zinc-finger;Ring finger domain;zinc-RING finger domain;Zinc finger, C3HC4 type;B-box zinc finger	cytoplasmic
ENSOCUP00000012337	GATM	Glycine amidinotransferase	-	pep chromosome:OryCun2.0:17:27213149:27231554:1 gene:ENSOCUG00000014352 transcript:ENSOCUT00000014350 gene_biotype:protein_coding transcript_biotype:protein_coding gene_symbol:GATM description:glycine amidinotransferase [Source:HGNC Symbol;Acc:HGNC:4175]	111.66	6.80296865101	0.000646	up	yes	238.0577	0	0	0	0	276.52052399671	192.037460327	245.615203857	BP:positive regulation of metabolic process;BP:regulation of metabolic process;BP:cellular modified amino acid biosynthetic process;BP:carboxylic acid metabolic process;BP:learning or memory;BP:metabolic process;BP:cellular biosynthetic process;BP:muscle system process;BP:nitrogen compound metabolic process;BP:small molecule metabolic process;BP:small molecule biosynthetic process;BP:regulation o…	GO:0009893;GO:0019222;GO:0042398;GO:0019752;GO:0007611;GO:0008152;GO:0044249;GO:0003012;GO:0006807;GO:0044281;GO:0044283;GO:0050789;GO:0043500;GO:1901576;GO:0014889;GO:0071704;GO:0051240;GO:0072330;GO:0065007;GO:0006082;GO:0048518;GO:1901566;GO:0032501;GO:0006575;GO:0050877;GO:0006600;GO:0006601;GO:0032787;GO:0009058;GO:0008150;GO:0007610;GO:0051239;GO:0043436;GO:0003008;GO:1901564;GO:0120161;GO:…	K00613	GATM	ocu00260;ocu00330;ocu01100	Glycine, serine and threonine metabolism;Arginine and proline metabolism;Metabolic pathways	ENOG410Y45M	E:Amino acid transport and metabolism	------	------	------	mitochondrial
ENSOCUP00000003054	DAPK1	Non-specific serine/threonine protein kinase	100343775	pep chromosome:OryCun2.0:1:73318415:73494550:1 gene:ENSOCUG00000003518 transcript:ENSOCUT00000003520 gene_biotype:protein_coding transcript_biotype:protein_coding gene_symbol:DAPK1 description:death associated protein kinase 1 [Source:HGNC Symbol;Acc:HGNC:2674]	111.66	6.80296865101	0.02896	up	yes	230.1102	0	0	0	0	220.59984633724	354.07144014528	115.659294128	BP:regulation of primary metabolic process;BP:regulation of metabolic process;BP:regulation of response to stimulus;BP:signal transduction;BP:cellular response to stimulus;BP:negative regulation of macromolecule metabolic process;BP:response to external biotic stimulus;BP:organic substance metabolic process;BP:posttranscriptional regulation of gene expression;BP:positive regulation of autophagy;B…	GO:0080090;GO:0019222;GO:0048583;GO:0007165;GO:0051716;GO:0010605;GO:0043207;GO:0071704;GO:0010608;GO:0010508;GO:0044419;GO:0048518;GO:0048519;GO:0060255;GO:0051707;GO:0010033;GO:0009607;GO:0009605;GO:0010468;GO:0002376;GO:0033554;GO:0009896;GO:0009894;GO:0009892;GO:0009893;GO:0009890;GO:1904092;GO:0002834;GO:0002831;GO:0006807;GO:0035556;GO:0050789;GO:0033194;GO:0062197;GO:0065007;GO:0071447;GO:…	K08803	DAPK	ocu04140;ocu05200;ocu05219	Autophagy - animal;Pathways in cancer;Bladder cancer	ENOG410XRMJ	T:Signal transduction mechanisms	PF00069.29;PF12796.11;PF00023.34;PF13637.10;PF13857.10;PF13606.10;PF07714.21;PF00531.26;PF16095.9	Pkinase;Ank_2;Ank;Ank_4;Ank_5;Ank_3;PK_Tyr_Ser-Thr;Death;COR	Protein kinase domain;Ankyrin repeats;Ankyrin repeat;Ankyrin repeats;Ankyrin repeats;Ankyrin repeat;Protein tyrosine and serine/threonine kinase;Death domain;C-terminal of Roc, COR, domain	cytoplasmic
ENSOCUP00000004986	TMEM41B	TMEM41B	100350880	pep chromosome:OryCun2.0:1:151138495:151167808:-1 gene:ENSOCUG00000005756 transcript:ENSOCUT00000005754 gene_biotype:protein_coding transcript_biotype:protein_coding gene_symbol:TMEM41B description:transmembrane protein 41B [Source:HGNC Symbol;Acc:HGNC:28948]	111.66	6.80296865101	0.005509	up	yes	230.0357	0	0	0	0	234.36046737152	300.89317778408	154.85345459	BP:intracellular lipid transport;BP:lipid transport;BP:cellular component assembly;BP:modification by host of symbiont morphology or physiology;BP:autophagosome organization;BP:cellular component organization or biogenesis;BP:organelle assembly;BP:cellular component organization;BP:autophagosome assembly;BP:interspecies interaction between organisms;BP:organic substance transport;BP:cellular proc…	GO:0032365;GO:0006869;GO:0022607;GO:0051851;GO:1905037;GO:0071840;GO:0070925;GO:0016043;GO:0000045;GO:0044419;GO:0071702;GO:0009987;GO:0006810;GO:0044827;GO:0008150;GO:0051649;GO:0051702;GO:0051234;GO:0051179;GO:0051641;GO:0006996;GO:0007033;GO:0046907;GO:0044788;GO:0044830;GO:0044403GO:0005789;GO:0031090;GO:0016020;GO:0110165;GO:0044233;GO:0044232;GO:0005575GO:0017128;GO:0140303;GO:0003674;GO:00…	------	------	------	------	COG0398	S:Function unknown	PF09335.15	SNARE_assoc	SNARE associated Golgi protein	Golgi apparatus
ENSOCUP00000001244	TULP4	TULP4	-	pep chromosome:OryCun2.0:12:148429961:148612648:1 gene:ENSOCUG00000001444 transcript:ENSOCUT00000001445 gene_biotype:protein_coding transcript_biotype:protein_coding gene_symbol:TULP4 description:TUB like protein 4 [Source:HGNC Symbol;Acc:HGNC:15530]	111.66	6.80296865101	0.02243	up	yes	228.497	0	0	0	0	291.73068430872	291.63610937626	102.124298096	BP:primary metabolic process;BP:organonitrogen compound metabolic process;BP:protein ubiquitination;BP:protein metabolic process;BP:post-translational protein modification;BP:protein modification by small protein conjugation or removal;BP:macromolecule metabolic process;BP:protein modification by small protein conjugation;BP:macromolecule modification;BP:protein modification process;BP:biological…	GO:0044238;GO:1901564;GO:0016567;GO:0019538;GO:0043687;GO:0070647;GO:0043170;GO:0032446;GO:0043412;GO:0036211;GO:0008150;GO:0006807;GO:0008152;GO:0071704GO:0005737;GO:0005829;GO:0005575;GO:0110165	K24720	TULP4	------	------	ENOG410YEKG	S:Function unknown	PF01167.22;PF12894.11	Tub;ANAPC4_WD40	Tub family;Anaphase-promoting complex subunit 4 WD40 domain	cytoplasmic
ENSOCUP00000024882	LRRFIP1	-	-	pep scaffold:OryCun2.0:GL018840:623938:754353:1 gene:ENSOCUG00000027499 transcript:ENSOCUT00000026119 gene_biotype:protein_coding transcript_biotype:protein_coding description:LRR binding FLII interacting protein 1 [Source:HGNC Symbol;Acc:HGNC:6702]	111.66	6.80296865101	0.03511	up	yes	225.0431	0	0	0	0	199.836929321	360.16080221185	115.13162791885	------	------	K26434	LRRFIP	------	------	ENOG4111H1S	S:Function unknown	PF09738.13	LRRFIP	LRRFIP family	nuclear
ENSOCUP00000005190	ALPK3	ALPK3	-	pep scaffold:OryCun2.0:GL018738:517174:556713:-1 gene:ENSOCUG00000005991 transcript:ENSOCUT00000005996 gene_biotype:protein_coding transcript_biotype:protein_coding gene_symbol:ALPK3 description:alpha kinase 3 [Source:HGNC Symbol;Acc:HGNC:17574]	111.66	6.80296865101	0.0002235	up	yes	221.3084	0	0	0	0	222.40057373	190.52091240684	251.00380503764	------	------	K08868	ALPK	------	------	ENOG410Y8B3	S:Function unknown	PF02816.22;PF07679.20;PF13927.10;PF13895.10	Alpha_kinase;I-set;Ig_3;Ig_2	Alpha-kinase family;Immunoglobulin I-set domain;Immunoglobulin domain;Immunoglobulin domain	ER
ENSOCUP00000006035	NR2C2	NR2C2	100345421	pep chromosome:OryCun2.0:9:10502766:10566764:1 gene:ENSOCUG00000006975 transcript:ENSOCUT00000006977 gene_biotype:protein_coding transcript_biotype:protein_coding gene_symbol:NR2C2 description:nuclear receptor subfamily 2 group C member 2 [Source:HGNC Symbol;Acc:HGNC:7972]	111.66	6.80296865101	0.006149	up	yes	221.1978	0	0	0	0	137.793838501	269.072967529	256.72644780478	------	------	K08544	NR2C2, TR4	------	------	ENOG410XRZC	S:Function unknown	PF00104.34;PF00105.22	Hormone_recep;zf-C4	Ligand-binding domain of nuclear hormone receptor;Zinc finger, C4 type	cytoplasmic
ENSOCUP00000017790	S100G	Protein S100	-	pep chromosome:OryCun2.0:X:2523572:2527480:1 gene:ENSOCUG00000022960 transcript:ENSOCUT00000022998 gene_biotype:protein_coding transcript_biotype:protein_coding gene_symbol:S100G description:S100 calcium binding protein G [Source:HGNC Symbol;Acc:HGNC:1436]	111.66	6.80296865101	0.03627	up	yes	216.9981	0	0	0	0	98.060836792	212.40394907768	340.529418945	CC:plasma membrane region;CC:cytoplasm;CC:extracellular space;CC:membrane;CC:cellular anatomical entity;CC:apical plasma membrane;CC:basolateral plasma membrane;CC:cellular_componentMF:calcium-dependent protein binding;MF:molecular_function;MF:binding;MF:cation binding;MF:transition metal ion binding;MF:ion binding;MF:calcium ion binding;MF:metal ion binding;MF:lipid binding;MF:small molecule bin…	GO:0098590;GO:0005737;GO:0005615;GO:0016020;GO:0110165;GO:0016324;GO:0016323;GO:0005575GO:0048306;GO:0003674;GO:0005488;GO:0043169;GO:0046914;GO:0043167;GO:0005509;GO:0046872;GO:0008289;GO:0036094;GO:0005499;GO:0005496;GO:0097159;GO:0019842;GO:0005515	K14734	S100G	ocu04978	Mineral absorption	ENOG4111C34	S:Function unknown	PF01023.23;PF00036.36;PF13499.10;PF13202.10;PF13405.10;PF13833.10	S_100;EF-hand_1;EF-hand_7;EF-hand_5;EF-hand_6;EF-hand_8	S-100/ICaBP type calcium binding domain;EF hand;EF-hand domain pair;EF hand;EF-hand domain;EF-hand domain pair	cytoplasmic
ENSOCUP00000008298	SLC25A17	SLC25A17	100358473	pep scaffold:OryCun2.0:GL018734:1595205:1647692:1 gene:ENSOCUG00000009630 transcript:ENSOCUT00000009629 gene_biotype:protein_coding transcript_biotype:protein_coding gene_symbol:SLC25A17 description:solute carrier family 25 member 17 [Source:HGNC Symbol;Acc:HGNC:10987]	111.66	6.80296865101	0.000386	up	yes	204.1216	0	0	0	0	231.29133606	168.710098267	212.363418579	BP:organic acid transport;BP:fatty acid beta-oxidation;BP:lipid oxidation;BP:fatty acid metabolic process;BP:carboxylic acid metabolic process;BP:cellular catabolic process;BP:small molecule metabolic process;BP:small molecule catabolic process;BP:cellular lipid catabolic process;BP:localization;BP:organic substance catabolic process;BP:lipid modification;BP:lipid catabolic process;BP:organic sub…	GO:0015849;GO:0006635;GO:0034440;GO:0006631;GO:0019752;GO:0044248;GO:0044281;GO:0044282;GO:0044242;GO:0051179;GO:1901575;GO:0030258;GO:0016042;GO:0071704;GO:0006082;GO:0071702;GO:0046942;GO:0015908;GO:0006810;GO:0015718;GO:0006629;GO:0009987;GO:0015711;GO:0032787;GO:0006869;GO:0008150;GO:0008152;GO:0072329;GO:0043436;GO:0019395;GO:0044255;GO:0051234;GO:0009056;GO:0055085;GO:0044238;GO:0009062;GO:…	K13354	SLC25A17, PMP34	ocu04146	Peroxisome	ENOG410ZNC0	S:Function unknown	PF00153.31	Mito_carr	Mitochondrial carrier protein	Golgi apparatus
ENSOCUP00000027267	FAM110A	FAM110A	-	pep chromosome:OryCun2.0:4:8356210:8389246:1 gene:ENSOCUG00000026070 transcript:ENSOCUT00000025026 gene_biotype:protein_coding transcript_biotype:protein_coding gene_symbol:FAM110A description:family with sequence similarity 110 member A [Source:HGNC Symbol;Acc:HGNC:16188]	111.66	6.80296865101	9.758E-7	up	yes	201.309	0	0	0	0	208.84367580289	200.09452949714	194.988830566	BP:mitotic cell cycle process;BP:cell cycle process;BP:cellular component organization or biogenesis;BP:cellular component organization;BP:microtubule cytoskeleton organization involved in mitosis;BP:cellular process;BP:spindle organization;BP:mitotic spindle organization;BP:biological_process;BP:organelle organization;BP:microtubule-based process;BP:cytoskeleton organization;BP:microtubule cytos…	GO:1903047;GO:0022402;GO:0071840;GO:0016043;GO:1902850;GO:0009987;GO:0007051;GO:0007052;GO:0008150;GO:0006996;GO:0007017;GO:0007010;GO:0000226GO:0099512;GO:0099513;GO:0043229;GO:0005874;GO:0000922;GO:0043227;GO:0043226;GO:0005737;GO:0099080;GO:0005813;GO:0005634;GO:0005815;GO:0005876;GO:0110165;GO:0005938;GO:0043231;GO:0005829;GO:0005575;GO:0099081	------	------	------	------	ENOG4111K4M	S:Function unknown	PF14161.10	FAM110_N	Centrosome-associated N terminus	mitochondrial
ENSOCUP00000039229	-	CN hydrolase domain-containing protein	-	pep chromosome:OryCun2.0:12:122973530:122986010:-1 gene:ENSOCUG00000002119 transcript:ENSOCUT00000060143 gene_biotype:protein_coding transcript_biotype:protein_coding	111.66	6.80296865101	0.006615	up	yes	193.3399	0	0	0	0	237.0424133868	223.930130005	119.047264099	BP:pantothenate metabolic process;BP:carboxylic acid metabolic process;BP:nitrogen compound metabolic process;BP:small molecule metabolic process;BP:organic substance metabolic process;BP:water-soluble vitamin metabolic process;BP:vitamin metabolic process;BP:cellular process;BP:monocarboxylic acid metabolic process;BP:biological_process;BP:metabolic process;BP:oxoacid metabolic process;BP:cellul…	GO:0015939;GO:0019752;GO:0006807;GO:0044281;GO:0071704;GO:0006767;GO:0006766;GO:0009987;GO:0032787;GO:0008150;GO:0008152;GO:0043436;GO:0006575;GO:1901564;GO:0006082;GO:0043603;GO:0044237GO:0005615;GO:0110165;GO:0005575GO:0003674;GO:0017159;GO:0016787;GO:0003824;GO:0016810;GO:0016811	K08069	VNN	ocu01100;ocu00770	Metabolic pathways;Pantothenate and CoA biosynthesis	COG0388	E:Amino acid transport and metabolism	PF19018.4;PF00795.26	Vanin_C;CN_hydrolase	Vanin C-terminal domain;Carbon-nitrogen hydrolase	extracellular
ENSOCUP00000023590	PAK6	Non-specific serine/threonine protein kinase	100348921	pep chromosome:OryCun2.0:17:31736369:31766136:-1 gene:ENSOCUG00000026281 transcript:ENSOCUT00000022568 gene_biotype:protein_coding transcript_biotype:protein_coding gene_symbol:PAK6 description:p21 (RAC1) activated kinase 6 [Source:HGNC Symbol;Acc:HGNC:16061]	111.66	6.80296865101	0.0008986	up	yes	183.6715	0	0	0	0	156.60792800856	169.96928037254	224.43737793	BP:developmental growth;BP:developmental cell growth;BP:cell projection organization;BP:phosphorylation;BP:regulation of signaling;BP:learning;BP:memory;BP:behavior;BP:learning or memory;BP:regulation of biological process;BP:signal transduction;BP:plasma membrane bounded cell projection morphogenesis;BP:intracellular signal transduction;BP:anatomical structure morphogenesis;BP:cellular component…	GO:0048589;GO:0048588;GO:0030030;GO:0016310;GO:0023051;GO:0007612;GO:0007613;GO:0007610;GO:0007611;GO:0050789;GO:0007165;GO:0120039;GO:0035556;GO:0009653;GO:0071840;GO:0043408;GO:0010646;GO:0016049;GO:0040007;GO:0140058;GO:0009966;GO:0016043;GO:0032989;GO:0065007;GO:0060560;GO:0032502;GO:0007626;GO:0032501;GO:1990138;GO:0008283;GO:0050877;GO:0003008;GO:0009987;GO:0048583;GO:0050794;GO:0008150;GO:…	K05735	PAK6	ocu04360;ocu04014;ocu04012;ocu04510;ocu04660;ocu04810;ocu05211;ocu05170	Axon guidance;Ras signaling pathway;ErbB signaling pathway;Focal adhesion;T cell receptor signaling pathway;Regulation of actin cytoskeleton;Renal cell carcinoma;Human immunodeficiency virus 1 infection	ENOG410XP4K	O:Posttranslational modification, protein turnover, chaperones	PF00069.29;PF07714.21;PF00786.32	Pkinase;PK_Tyr_Ser-Thr;PBD	Protein kinase domain;Protein tyrosine and serine/threonine kinase;P21-Rho-binding domain	cytoplasmic
ENSOCUP00000005402	FKBPL	FKBPL	100357907	pep chromosome:OryCun2.0:12:20913048:20914097:-1 gene:ENSOCUG00000006245 transcript:ENSOCUT00000006242 gene_biotype:protein_coding transcript_biotype:protein_coding gene_symbol:FKBPL description:FKBP prolyl isomerase like [Source:HGNC Symbol;Acc:HGNC:13949]	111.66	6.80296865101	0.003484	up	yes	182.563	0	0	0	0	130.728057861	233.04064985638	183.920333862	BP:regulation of patterning of blood vessels;BP:regulation of anatomical structure morphogenesis;BP:response to radiation;BP:regulation of vasculature development;BP:regulation of morphogenesis of an epithelium;BP:regulation of biological process;BP:regulation of angiogenesis;BP:biological regulation;BP:regulation of morphogenesis of a branching structure;BP:regulation of developmental process;BP…	GO:1905553;GO:0022603;GO:0009314;GO:1901342;GO:1905330;GO:0050789;GO:0045765;GO:0065007;GO:0060688;GO:0050793;GO:0008150;GO:0051239;GO:0009628;GO:2000026;GO:0050896GO:0110165;GO:0005829;GO:0005575;GO:0005576GO:0003674;GO:0003755;GO:0140096;GO:0003824;GO:0016853;GO:0016859	K20097	FKBPL	------	------	COG0457	S:Function unknown	PF00515.32;PF07719.21;PF13432.10;PF13181.10;PF14559.10;PF13174.10;PF13371.10	TPR_1;TPR_2;TPR_16;TPR_8;TPR_19;TPR_6;TPR_9	Tetratricopeptide repeat;Tetratricopeptide repeat;Tetratricopeptide repeat;Tetratricopeptide repeat;Tetratricopeptide repeat;Tetratricopeptide repeat;Tetratricopeptide repeat	nuclear
ENSOCUP00000006690	FREM2	FREM2	-	pep scaffold:OryCun2.0:GL018719:1688316:1901886:1 gene:ENSOCUG00000007735 transcript:ENSOCUT00000007741 gene_biotype:protein_coding transcript_biotype:protein_coding gene_symbol:FREM2 description:FRAS1 related extracellular matrix 2 [Source:HGNC Symbol;Acc:HGNC:25396]	111.66	6.80296865101	0.01171	up	yes	171.4094	0	0	0	0	169.928207397	239.64210992442	104.657936096	BP:embryonic morphogenesis;BP:anatomical structure morphogenesis;BP:kidney development;BP:animal organ development;BP:tissue morphogenesis;BP:developmental process;BP:embryonic digit morphogenesis;BP:cellular process;BP:biological_process;BP:cell adhesion;BP:cell communication;BP:heart development;BP:inner ear development;BP:sensory organ development;BP:anatomical structure development;BP:eye dev…	GO:0048598;GO:0009653;GO:0001822;GO:0048513;GO:0048729;GO:0032502;GO:0042733;GO:0009987;GO:0008150;GO:0007155;GO:0007154;GO:0007507;GO:0048839;GO:0007423;GO:0048856;GO:0001654;GO:0002009GO:0031012;GO:0043227;GO:0043226;GO:0070062;GO:0016020;GO:0110165;GO:0030312;GO:0062023;GO:0005886;GO:1903561;GO:0031982;GO:0005604;GO:0043230;GO:0005575;GO:0065010GO:0003674;GO:0005488;GO:0043169;GO:0043167;GO:00…	K23380	FREM1_2	ocu04512	ECM-receptor interaction	ENOG410YBR4	S:Function unknown	PF16184.9;PF03160.18;PF17963.5	Cadherin_3;Calx-beta;Big_9	Cadherin-like;Calx-beta domain;Bacterial Ig domain	plasma membrane
ENSOCUP00000040692	-	Fanconi anemia group D2 protein	-	pep scaffold:OryCun2.0:GL018802:219517:236431:-1 gene:ENSOCUG00000035995 transcript:ENSOCUT00000064566 gene_biotype:protein_coding transcript_biotype:protein_coding	111.66	6.80296865101	0.0163	up	yes	170.4582	0	0	0	0	85.267791748	206.72161614778	219.385162354	BP:regulation of response to stimulus;BP:signal transduction;BP:regulation of defense response;BP:cellular response to stimulus;BP:negative regulation of cell cycle;BP:double-strand break repair;BP:regulation of signal transduction;BP:regulation of inflammatory response;BP:regulation of immune system process;BP:DNA repair;BP:regulation of hemopoiesis;BP:heterocycle metabolic process;BP:stem cell …	GO:0048583;GO:0007165;GO:0031347;GO:0051716;GO:0045786;GO:0006302;GO:0009966;GO:0050727;GO:0002682;GO:0006281;GO:1903706;GO:0046483;GO:0019827;GO:0033554;GO:0035556;GO:0050789;GO:0031573;GO:0031570;GO:0016043;GO:0062197;GO:0065007;GO:0071840;GO:0009887;GO:0050793;GO:0050794;GO:1901987;GO:0006950;GO:0008150;GO:0051239;GO:1901988;GO:0097150;GO:0070192;GO:0098727;GO:0050896;GO:0036297;GO:0002694;GO:…	K10891	FANCD2	ocu03460	Fanconi anemia pathway	ENOG410XT6B	S:Function unknown	PF14631.10	FancD2	Fanconi anaemia protein FancD2 nuclease	nuclear
ENSOCUP00000040469	ABTB1	ABTB1	-	pep chromosome:OryCun2.0:9:6744366:6750411:1 gene:ENSOCUG00000027274 transcript:ENSOCUT00000052559 gene_biotype:protein_coding transcript_biotype:protein_coding gene_symbol:ABTB1 description:ankyrin repeat and BTB domain containing 1 [Source:HGNC Symbol;Acc:HGNC:18275]	111.66	6.80296865101	0.000701	up	yes	159.5511	0	0	0	0	189.84119534199	157.37183935177	131.440307617	CC:transferase complex;CC:intracellular organelle;CC:non-membrane-bounded organelle;CC:organelle;CC:cytoplasm;CC:nucleolus;CC:membrane;CC:cellular anatomical entity;CC:catalytic complex;CC:plasma membrane;CC:macromolecular complex;CC:intracellular non-membrane-bounded organelle;CC:cytosol;CC:ubiquitin ligase complex;CC:cellular_componentMF:molecular_function;MF:binding;MF:nucleic acid binding;MF:…	GO:1990234;GO:0043229;GO:0043228;GO:0043226;GO:0005737;GO:0005730;GO:0016020;GO:0110165;GO:1902494;GO:0005886;GO:0032991;GO:0043232;GO:0005829;GO:0000151;GO:0005575GO:0003674;GO:0005488;GO:0003676;GO:1901363;GO:0008135;GO:0045182;GO:0090079;GO:0097159;GO:0003746	K10520	ABTB1, BPOZ	------	------	COG0666	S:Function unknown	PF00651.35;PF13857.10;PF12796.11	BTB;Ank_5;Ank_2	BTB/POZ domain;Ankyrin repeats;Ankyrin repeats	cytoplasmic
ENSOCUP00000013708	WNK4	Non-specific serine/threonine protein kinase	100345966	pep chromosome:OryCun2.0:19:43493321:43508393:1 gene:ENSOCUG00000015928 transcript:ENSOCUT00000015951 gene_biotype:protein_coding transcript_biotype:protein_coding gene_symbol:WNK4 description:WNK lysine deficient protein kinase 4 [Source:HGNC Symbol;Acc:HGNC:14544]	111.66	6.80296865101	0.02352	up	yes	147.6461	0	0	0	0	90.3462371826	228.1437791924	124.448310852	BP:phosphorylation;BP:cellular process;BP:phosphorus metabolic process;BP:biological_process;BP:metabolic process;BP:cellular metabolic process;BP:phosphate-containing compound metabolic processMF:purine ribonucleoside triphosphate binding;MF:molecular_function;MF:binding;MF:ion binding;MF:heterocyclic compound binding;MF:nucleoside phosphate binding;MF:anion binding;MF:nucleotide binding;MF:prot…	GO:0016310;GO:0009987;GO:0006793;GO:0008150;GO:0008152;GO:0044237;GO:0006796GO:0035639;GO:0003674;GO:0005488;GO:0043167;GO:1901363;GO:1901265;GO:0043168;GO:0000166;GO:0004674;GO:0016740;GO:0004672;GO:0017076;GO:0005524;GO:0016301;GO:0140096;GO:0036094;GO:0003824;GO:0030554;GO:0016773;GO:0016772;GO:0097367;GO:0032559;GO:0097159;GO:0032555;GO:0032553	K08867	WNK, PRKWNK	------	------	ENOG410XQWZ	T:Signal transduction mechanisms	PF00069.29;PF07714.21;PF12202.12	Pkinase;PK_Tyr_Ser-Thr;OSR1_C	Protein kinase domain;Protein tyrosine and serine/threonine kinase;Oxidative-stress-responsive kinase 1 C-terminal domain	cytoplasmic
ENSOCUP00000034536	PRDM10	PR domain zinc finger protein 10	100356262	pep chromosome:OryCun2.0:1:86624656:86716691:1 gene:ENSOCUG00000003736 transcript:ENSOCUT00000057328 gene_biotype:protein_coding transcript_biotype:protein_coding gene_symbol:PRDM10 description:PR/SET domain 10 [Source:HGNC Symbol;Acc:HGNC:13995]	111.66	6.80296865101	0.0014	up	yes	120.6053	0	0	0	0	141.698959351	129.254760742	90.8621444702	BP:regulation of primary metabolic process;BP:regulation of metabolic process;BP:positive regulation of cellular biosynthetic process;BP:regulation of cellular biosynthetic process;BP:positive regulation of cellular metabolic process;BP:positive regulation of nitrogen compound metabolic process;BP:regulation of cellular metabolic process;BP:positive regulation of metabolic process;BP:positive reg…	GO:0080090;GO:0019222;GO:0031328;GO:0031326;GO:0031325;GO:0051173;GO:0031323;GO:0009893;GO:1902680;GO:0010604;GO:0009891;GO:0050789;GO:0019219;GO:0010556;GO:0065007;GO:0048518;GO:0032259;GO:0010468;GO:0045935;GO:0060255;GO:0009889;GO:0050794;GO:0008150;GO:0045893;GO:0008152;GO:2001141;GO:0051252;GO:0051254;GO:0006355;GO:0010557;GO:0006357;GO:0045944;GO:0048522;GO:0051171GO:0043229;GO:0000785;GO:0…	K24643	PRDM10	------	------	COG5048	S:Function unknown	PF00096.30;PF21549.1;PF13894.10;PF13465.10;PF12171.12;PF13912.10;PF12874.11	zf-C2H2;PRDM2_PR;zf-C2H2_4;zf-H2C2_2;zf-C2H2_jaz;zf-C2H2_6;zf-met	Zinc finger, C2H2 type;PR domain zinc finger protein 2, PR domain;C2H2-type zinc finger;Zinc-finger double domain;Zinc-finger double-stranded RNA-binding;C2H2-type zinc finger;Zinc-finger of C2H2 type	cytoplasmic
ENSOCUP00000011428	MAP3K11	Mitogen-activated protein kinase kinase kinase	100356691	pep scaffold:OryCun2.0:GL019726:10553:22147:-1 gene:ENSOCUG00000013282 transcript:ENSOCUT00000013280 gene_biotype:protein_coding transcript_biotype:protein_coding gene_symbol:MAP3K11 description:mitogen-activated protein kinase kinase kinase 11 [Source:HGNC Symbol;Acc:HGNC:6850]	111.66	6.80296865101	0.007061	up	yes	109.5517	0	0	0	0	78.0054473877	99.8954620361	150.754333496	BP:positive regulation of response to stimulus;BP:regulation of response to stimulus;BP:signal transduction;BP:cellular response to stimulus;BP:regulation of signal transduction;BP:positive regulation of signal transduction;BP:MAPK cascade;BP:positive regulation of biological process;BP:positive regulation of JNK cascade;BP:cellular response to stress;BP:regulation of JNK cascade;BP:intracellular…	GO:0048584;GO:0048583;GO:0007165;GO:0051716;GO:0009966;GO:0009967;GO:0000165;GO:0048518;GO:0046330;GO:0033554;GO:0046328;GO:0035556;GO:0050789;GO:0065007;GO:0050794;GO:0043410;GO:0006950;GO:0008150;GO:0008152;GO:1902533;GO:1902531;GO:0050896;GO:0080135;GO:0016310;GO:0023056;GO:0023051;GO:0010647;GO:0010646;GO:0043408;GO:0007254;GO:0031098;GO:0070302;GO:0009987;GO:0070304;GO:0032872;GO:0032874;GO:…	K04419	MAP3K11, MLK3	ocu04932;ocu04010	Non-alcoholic fatty liver disease;MAPK signaling pathway	COG0515	J:Translation, ribosomal structure and biogenesis	PF07714.21;PF00069.29;PF14604.10;PF00018.32;PF07653.21	PK_Tyr_Ser-Thr;Pkinase;SH3_9;SH3_1;SH3_2	Protein tyrosine and serine/threonine kinase;Protein kinase domain;Variant SH3 domain;SH3 domain;Variant SH3 domain	cytoplasmic
ENSOCUP00000007688	RNASEH2B	Ribonuclease H2 subunit B	100343851	pep scaffold:OryCun2.0:GL018705:4618009:4691204:1 gene:ENSOCUG00000008904 transcript:ENSOCUT00000008905 gene_biotype:protein_coding transcript_biotype:protein_coding gene_symbol:RNASEH2B description:ribonuclease H2 subunit B [Source:HGNC Symbol;Acc:HGNC:25671]	111.66	6.80296865101	0.014	up	yes	104.2555	0	0	0	0	57.8206672668	111.486999512	143.458862305	BP:regulation of metabolic process;BP:regulation of response to stimulus;BP:small molecule metabolic process;BP:organic cyclic compound metabolic process;BP:organic cyclic compound catabolic process;BP:negative regulation of macromolecule metabolic process;BP:regulation of signal transduction;BP:positive regulation of biological process;BP:negative regulation of biological process;BP:regulation o…	GO:0019222;GO:0048583;GO:0044281;GO:1901360;GO:1901361;GO:0010605;GO:0009966;GO:0048518;GO:0048519;GO:0042127;GO:0060255;GO:0019439;GO:0046483;GO:0044249;GO:2000001;GO:0019637;GO:0009892;GO:0009890;GO:0006807;GO:1901576;GO:1901575;GO:0065007;GO:0009889;GO:0050794;GO:1901987;GO:0008150;GO:0008152;GO:0034655;GO:1902531;GO:0016070;GO:0044270;GO:0080134;GO:0080135;GO:0010556;GO:0006753;GO:1901976;GO:…	------	------	------	------	ENOG410YS7I	S:Function unknown	PF09468.14;PF17745.5	RNase_H2-Ydr279;Ydr279_N	Ydr279p protein family;Ydr279p protein triple barrel domain	nuclear
ENSOCUP00000000635	-	Histone acetyltransferase	-	pep scaffold:OryCun2.0:GL018706:1212002:1314055:1 gene:ENSOCUG00000000731 transcript:ENSOCUT00000000733 gene_biotype:protein_coding transcript_biotype:protein_coding	111.66	6.80296865101	0.009764	up	yes	26.3555	0	0	0	0	35.650148761444	16.0364933014	27.3797512054	------	------	K11305	MYST3, KAT6A	ocu04550	Signaling pathways regulating pluripotency of stem cells	COG5027	O:Posttranslational modification, protein turnover, chaperones	PF01853.22;PF21524.1;PF17772.5;PF00628.33	MOZ_SAS;SAMD1_WH;zf-MYST;PHD	MOZ/SAS family;SAM domain-containing protein 1, WH domain;MYST family zinc finger domain;PHD-finger	nuclear
ENSOCUP00000045568	AOC3	Amine oxidase	100346229	pep chromosome:OryCun2.0:19:43566286:43577096:1 gene:ENSOCUG00000033151 transcript:ENSOCUT00000044332 gene_biotype:protein_coding transcript_biotype:protein_coding gene_symbol:AOC3 description:amine oxidase copper containing 3 [Source:HGNC Symbol;Acc:HGNC:550]	1.0E-5	-16.61	1.575E-5	down	yes	0	1938.6893	1898.6442676799	1827.69030762	2089.7333563707	0	0	0	BP:nitrogen compound metabolic process;BP:organic substance metabolic process;BP:amine metabolic process;BP:biological_process;BP:metabolic process;BP:organonitrogen compound metabolic processCC:membrane;CC:cellular anatomical entity;CC:cellular_componentMF:molecular_function;MF:binding;MF:oxidoreductase activity;MF:cation binding;MF:transition metal ion binding;MF:oxidoreductase activity, acting…	GO:0006807;GO:0071704;GO:0009308;GO:0008150;GO:0008152;GO:1901564GO:0016020;GO:0110165;GO:0005575GO:0003674;GO:0005488;GO:0016491;GO:0043169;GO:0046914;GO:0016641;GO:0043167;GO:0005507;GO:0008131;GO:0003824;GO:0048038;GO:0046872;GO:0016638	K00276	AOC3, AOC2, tynA	ocu00260;ocu01100;ocu00360;ocu00350;ocu00410	Glycine, serine and threonine metabolism;Metabolic pathways;Phenylalanine metabolism;Tyrosine metabolism;beta-Alanine metabolism	COG3733	S:Function unknown	PF01179.24;PF02727.20;PF02728.20	Cu_amine_oxid;Cu_amine_oxidN2;Cu_amine_oxidN3	Copper amine oxidase, enzyme domain;Copper amine oxidase, N2 domain;Copper amine oxidase, N3 domain	plasma membrane
ENSOCUP00000004389	-	Carboxylic ester hydrolase	-	pep chromosome:OryCun2.0:5:22329868:22598492:1 gene:ENSOCUG00000025164 transcript:ENSOCUT00000005067 gene_biotype:protein_coding transcript_biotype:protein_coding	1.0E-5	-16.61	0.01501	down	yes	0	911.2167	484.912536621	1237.4831266896	1011.25445557	0	0	0	------	------	K03927	CES2	ocu00983	Drug metabolism - other enzymes	COG2272	I:Lipid transport and metabolism	PF00135.32;PF20434.2;PF07859.17	COesterase;BD-FAE;Abhydrolase_3	Carboxylesterase family;BD-FAE;alpha/beta hydrolase fold	ER
ENSOCUP00000005756	IL36G	Interleukin-1	100355269	pep chromosome:OryCun2.0:2:97749441:97755469:1 gene:ENSOCUG00000006660 transcript:ENSOCUT00000006659 gene_biotype:protein_coding transcript_biotype:protein_coding gene_symbol:IL36G description:interleukin 36 gamma [Source:HGNC Symbol;Acc:HGNC:15741]	1.0E-5	-16.61	0.003459	down	yes	0	787.6226	627.617553711	1038.92944336	696.320922852	0	0	0	BP:immune response;BP:immune system process;BP:defense response;BP:response to stress;BP:biological_process;BP:inflammatory response;BP:response to stimulusCC:extracellular space;CC:membrane;CC:nucleoplasm;CC:cellular anatomical entity;CC:plasma membrane;CC:cellular_component;CC:cytosolMF:cytokine receptor binding;MF:cytokine activity;MF:interleukin-1 receptor binding;MF:molecular_function;MF:bin…	GO:0006955;GO:0002376;GO:0006952;GO:0006950;GO:0008150;GO:0006954;GO:0050896GO:0005615;GO:0016020;GO:0005654;GO:0110165;GO:0005886;GO:0005575;GO:0005829GO:0005126;GO:0005125;GO:0005149;GO:0003674;GO:0005488;GO:0098772;GO:0030545;GO:0030546;GO:0048018;GO:0070851;GO:0005515;GO:0005102	K05487	IL36G, IL1F9	ocu04060	Cytokine-cytokine receptor interaction	ENOG4111C31	S:Function unknown	PF00340.23	IL1	Interleukin-1 / 18	cytoplasmic
ENSOCUP00000005644	BUB1B	BUB1B	-	pep chromosome:OryCun2.0:17:31783836:31924639:-1 gene:ENSOCUG00000006527 transcript:ENSOCUT00000006532 gene_biotype:protein_coding transcript_biotype:protein_coding gene_symbol:BUB1B description:BUB1 mitotic checkpoint serine/threonine kinase B [Source:HGNC Symbol;Acc:HGNC:1149]	1.0E-5	-16.61	0.00111	down	yes	0	617.1174	483.20641423606	737.230651855	630.91500913913	0	0	0	------	------	K06637	BUB1B, BUBR1, MAD3L	ocu04110;ocu05166	Cell cycle;Human T-cell leukemia virus 1 infection	ENOG410XUW7	S:Function unknown	PF08311.16;PF00069.29	Mad3_BUB1_I;Pkinase	Mad3/BUB1 homology region 1;Protein kinase domain	cytoplasmic
ENSOCUP00000006889	PSMB1	Proteasome subunit beta	100343622	pep scaffold:OryCun2.0:GL018966:45495:60668:1 gene:ENSOCUG00000007973 transcript:ENSOCUT00000007971 gene_biotype:protein_coding transcript_biotype:protein_coding gene_symbol:PSMB1 description:proteasome 20S subunit beta 1 [Source:HGNC Symbol;Acc:HGNC:9537]	1.0E-5	-16.61	0.006908	down	yes	0	551.5473	766.541931152	429.58735795821	458.512634277	0	0	0	BP:nitrogen compound metabolic process;BP:organic substance metabolic process;BP:proteolysis;BP:primary metabolic process;BP:biological_process;BP:metabolic process;BP:proteolysis involved in cellular protein catabolic process;BP:organonitrogen compound metabolic process;BP:protein metabolic process;BP:macromolecule metabolic processCC:intracellular organelle;CC:membrane-bounded organelle;CC:orga…	GO:0006807;GO:0071704;GO:0006508;GO:0044238;GO:0008150;GO:0008152;GO:0051603;GO:1901564;GO:0019538;GO:0043170GO:0043229;GO:0043227;GO:0043226;GO:0005737;GO:0005839;GO:0005634;GO:0005654;GO:0110165;GO:1902494;GO:0032991;GO:0043231;GO:0005575	K02732	PSMB1	ocu03050;ocu05010;ocu05012;ocu05014;ocu05017;ocu05016;ocu05020;ocu05022	Proteasome;Alzheimer disease;Parkinson disease;Amyotrophic lateral sclerosis;Spinocerebellar ataxia;Huntington disease;Prion disease;Pathways of neurodegeneration - multiple diseases	COG0638	O:Posttranslational modification, protein turnover, chaperones	PF00227.30	Proteasome	Proteasome subunit	cytoplasmic
ENSOCUP00000010062	VWA2	VWA2	-	pep chromosome:OryCun2.0:18:61825642:61868932:1 gene:ENSOCUG00000011700 transcript:ENSOCUT00000011705 gene_biotype:protein_coding transcript_biotype:protein_coding gene_symbol:VWA2 description:von Willebrand factor A domain containing 2 [Source:HGNC Symbol;Acc:HGNC:24709]	1.0E-5	-16.61	1.654E-7	down	yes	0	529.2217	538.5948778049	533.119445801	515.95074960907	0	0	0	MF:cation binding;MF:ion binding;MF:molecular_function;MF:binding;MF:metal ion binding;MF:calcium ion binding	GO:0043169;GO:0043167;GO:0003674;GO:0005488;GO:0046872;GO:0005509	K24508	VWA2	------	------	ENOG410XNMM	S:Function unknown	PF00092.32;PF13519.10;PF00008.31;PF12661.11	VWA;VWA_2;EGF;hEGF	von Willebrand factor type A domain;von Willebrand factor type A domain;EGF-like domain;Human growth factor-like EGF	cytoplasmic
ENSOCUP00000013073	-	tRNA methyltransferase 10 homolog A	-	pep chromosome:OryCun2.0:15:50283885:50302041:1 gene:ENSOCUG00000015213 transcript:ENSOCUT00000015212 gene_biotype:protein_coding transcript_biotype:protein_coding	1.0E-5	-16.61	0.04503	down	yes	0	488.5209	210.32635498	459.39176650926	795.84454221141	0	0	0	BP:RNA modification;BP:nucleic acid metabolic process;BP:ncRNA metabolic process;BP:ncRNA processing;BP:organic cyclic compound metabolic process;BP:tRNA methylation;BP:organic substance metabolic process;BP:tRNA modification;BP:methylation;BP:tRNA processing;BP:nucleobase-containing compound metabolic process;BP:cellular process;BP:cellular aromatic compound metabolic process;BP:macromolecule mo…	GO:0009451;GO:0090304;GO:0034660;GO:0034470;GO:1901360;GO:0030488;GO:0071704;GO:0006400;GO:0032259;GO:0008033;GO:0006139;GO:0009987;GO:0006725;GO:0043412;GO:0043414;GO:0002939;GO:0008152;GO:0001510;GO:0046483;GO:0016070;GO:0044238;GO:0034641;GO:0044237;GO:0043170;GO:0006399;GO:0006807;GO:0008150;GO:0006396GO:0015629;GO:0043229;GO:0043228;GO:0043226;GO:0005856;GO:0005730;GO:0005654;GO:0110165;GO:0…	K15445	TRMT10, TRM10, RG9MTD	------	------	ENOG4111JE4	S:Function unknown	PF01746.25	tRNA_m1G_MT	tRNA	nuclear
ENSOCUP00000011997	MMAB	MMAB	100340113	pep scaffold:OryCun2.0:GL018892:403889:418261:-1 gene:ENSOCUG00000013958 transcript:ENSOCUT00000013955 gene_biotype:protein_coding transcript_biotype:protein_coding gene_symbol:MMAB description:metabolism of cobalamin associated B [Source:HGNC Symbol;Acc:HGNC:19331]	1.0E-5	-16.61	0.005692	down	yes	0	402.584	448.55368042	502.43838501	256.760009766	0	0	0	MF:anion binding;MF:carbohydrate derivative binding;MF:co;MF:catalytic activity;MF:purine ribonucleoside triphosphate binding;MF:organic cyclic compound binding;MF:adenyl nucleotide binding;MF:ribonucleotide binding;MF:nucleotide binding;MF:small molecule binding;MF:transferase activity, transferring alkyl or ary;MF:transferase activity;MF:molecular_function;MF:nucleoside phosphate binding;MF:pur…	GO:0043168;GO:0097367;GO:0008817;GO:0003824;GO:0035639;GO:0097159;GO:0030554;GO:0032553;GO:0000166;GO:0036094;GO:0016765;GO:0016740;GO:0003674;GO:1901265;GO:0017076;GO:0032555;GO:0032559;GO:0043167;GO:1901363;GO:0005524;GO:0005488	K00798	MMAB, pduO	ocu01100;ocu01240;ocu00860	Metabolic pathways;Biosynthesis of cofactors;Porphyrin metabolism	COG2096	S:Function unknown	PF01923.22	Cob_adeno_trans	Cobalamin adenosyltransferase	mitochondrial
ENSOCUP00000012398	CD53	Tetraspanin	100354045	pep chromosome:OryCun2.0:13:53275168:53297922:-1 gene:ENSOCUG00000014420 transcript:ENSOCUT00000014419 gene_biotype:protein_coding transcript_biotype:protein_coding gene_symbol:CD53 description:CD53 molecule [Source:HGNC Symbol;Acc:HGNC:1686]	1.0E-5	-16.61	0.03732	down	yes	0	386.6871	223.223251343	302.342926025	634.494995117	0	0	0	BP:regulation of cellular component organization;BP:regulation of biological process;BP:regulation of myoblast fusion;BP:biological regulation;BP:positive regulation of biological process;BP:positive regulation of myoblast fusion;BP:positive regulation of cellular component organization;BP:regulation of developmental process;BP:regulation of cellular process;BP:biological_process;BP:positive regu…	GO:0051128;GO:0050789;GO:1901739;GO:0065007;GO:0048518;GO:1901741;GO:0051130;GO:0050793;GO:0050794;GO:0008150;GO:0060143;GO:0060142;GO:0051094;GO:0048522GO:0005911;GO:0030054;GO:0016020;GO:0070161;GO:0001772;GO:0005575;GO:0110165GO:0003674;GO:0005488;GO:0042802;GO:0005515	K06489	CD53, MOX44, TSPAN25	------	------	ENOG4111IRY	O:Posttranslational modification, protein turnover, chaperones	PF00335.24	Tetraspanin	Tetraspanin family	plasma membrane
ENSOCUP00000023412	-	-	-	pep scaffold:OryCun2.0:GL018717:2366163:2369564:1 gene:ENSOCUG00000022609 transcript:ENSOCUT00000030443 gene_biotype:protein_coding transcript_biotype:protein_coding description:Oryctolagus cuniculus lipophilin BL (SCGB1D), mRNA. [Source:RefSeq mRNA;Acc:NM_001082157]	1.0E-5	-16.61	0.03444	down	yes	0	339.833	207.130142212	553.348632812	259.020355225	0	0	0	BP:biological regulation;BP:biological_process;BP:cellular process;BP:regulation of cellular process;BP:regulation of biological process;BP:signal transductionCC:extracellular space;CC:cellular_component;CC:extracellular region;CC:cellular anatomical entityMF:phospholipase A2 inhibitor activity;MF:molecular function regulator;MF:enzyme regulator activity;MF:phospholipase inhibitor activity;MF:mol…	GO:0065007;GO:0008150;GO:0009987;GO:0050794;GO:0050789;GO:0007165GO:0005615;GO:0005575;GO:0005576;GO:0110165GO:0019834;GO:0098772;GO:0030234;GO:0004859;GO:0003674;GO:0004857;GO:0055102	K25466	SCGB1D	------	------	ENOG41113E2;ENOG4110Q9J	S:Function unknown;O:Posttranslational modification, protein turnover, chaperones	PF01099.21	Uteroglobin	Uteroglobin family	extracellular
ENSOCUP00000014460	RIOK3	Serine/threonine-protein kinase RIO3	100355453	pep chromosome:OryCun2.0:9:64660588:64689719:1 gene:ENSOCUG00000016820 transcript:ENSOCUT00000016822 gene_biotype:protein_coding transcript_biotype:protein_coding gene_symbol:RIOK3 description:RIO kinase 3 [Source:HGNC Symbol;Acc:HGNC:11451]	1.0E-5	-16.61	0.003205	down	yes	0	270.0999	218.067550659	237.40350868548	354.8287864064	0	0	0	BP:regulation of defense response to virus;BP:regulation of metabolic process;BP:negative regulation of defense response to virus;BP:positive regulation of response to stimulus;BP:regulation of response to stimulus;BP:positive regulation of defense response;BP:negative regulation of defense response;BP:regulation of defense response;BP:cellular response to stimulus;BP:positive regulation of macro…	GO:0050688;GO:0019222;GO:0050687;GO:0048584;GO:0048583;GO:0031349;GO:0031348;GO:0031347;GO:0051716;GO:0010604;GO:0009968;GO:0071704;GO:0009966;GO:0009615;GO:0071840;GO:0044419;GO:0032728;GO:0048518;GO:0065007;GO:0048585;GO:0043122;GO:0006364;GO:0098586;GO:0060255;GO:0051129;GO:0051707;GO:0010033;GO:0046483;GO:0009607;GO:0009605;GO:0002376;GO:0043331;GO:0009893;GO:0009891;GO:0002831;GO:0032648;GO:…	K08872	RIOK3, SUDD	------	------	COG1718	T:Signal transduction mechanisms	PF01163.26	RIO1	RIO1 family	cytoplasmic
ENSOCUP00000004269	SMAD5	Mothers against decapentaplegic homolog	-	pep chromosome:OryCun2.0:3:18633476:18660832:1 gene:ENSOCUG00000004937 transcript:ENSOCUT00000004936 gene_biotype:protein_coding transcript_biotype:protein_coding gene_symbol:SMAD5 description:SMAD family member 5 [Source:HGNC Symbol;Acc:HGNC:6771]	1.0E-5	-16.61	0.0005507	down	yes	0	247.5498	296.5105896	218.441482544	227.69727248142	0	0	0	BP:regulation of primary metabolic process;BP:regulation of metabolic process;BP:negative regulation of response to stimulus;BP:regulation of response to stimulus;BP:BMP signaling pathway;BP:muscle system process;BP:signal transduction;BP:cell surface receptor signaling pathway;BP:enzyme linked receptor protein signaling pathway;BP:cellular response to stimulus;BP:negative regulation of macromole…	GO:0080090;GO:0019222;GO:0048585;GO:0048583;GO:0030509;GO:0003012;GO:0007165;GO:0007166;GO:0007167;GO:0051716;GO:0010605;GO:0010604;GO:0009968;GO:0009966;GO:0048869;GO:0071310;GO:0045667;GO:0048513;GO:0048518;GO:0048519;GO:0007178;GO:0045669;GO:0006936;GO:0060255;GO:0048468;GO:0003006;GO:0022412;GO:2001141;GO:0010033;GO:0007179;GO:0003008;GO:0051216;GO:0060395;GO:0003161;GO:0009892;GO:0009893;GO:…	K16790	SMAD5	ocu04350;ocu04550	TGF-beta signaling pathway;Signaling pathways regulating pluripotency of stem cells	ENOG410XQKU	S:Function unknown	PF03166.18;PF03165.20	MH2;MH1	MH2 domain;MH1 domain	nuclear
ENSOCUP00000011364	SDCBP2	SDCBP2	-	pep chromosome:OryCun2.0:4:8753982:8764956:-1 gene:ENSOCUG00000013200 transcript:ENSOCUT00000013199 gene_biotype:protein_coding transcript_biotype:protein_coding gene_symbol:SDCBP2 description:syndecan binding protein 2 [Source:HGNC Symbol;Acc:HGNC:15756]	1.0E-5	-16.61	2.68E-5	down	yes	0	241.0213	262.14593308063	236.476730347	224.44117776075	0	0	0	BP:cell proliferation;BP:cellular process;BP:biological_processCC:membrane;CC:plasma membrane;CC:intracellular organelle;CC:non-membrane-bounded organelle;CC:membrane-bounded organelle;CC:organelle;CC:nuclear speck;CC:nuclear body;CC:nucleolus;CC:cellular anatomical entity;CC:Golgi apparatus;CC:intracellular membrane-bounded organelle;CC:intracellular non-membrane-bounded organelle;CC:cytosol;CC:…	GO:0008283;GO:0009987;GO:0008150GO:0016020;GO:0005886;GO:0043229;GO:0043228;GO:0043227;GO:0043226;GO:0016607;GO:0016604;GO:0005730;GO:0110165;GO:0005794;GO:0043231;GO:0043232;GO:0005829;GO:0005575GO:0003674;GO:0005488;GO:0005543;GO:0005546;GO:0043167;GO:1902936;GO:0042803;GO:0008289;GO:1901981;GO:0035091;GO:0043168;GO:0042802;GO:0005515;GO:0046983;GO:0046982	K17254	SDCBP	------	------	ENOG410YNPQ	T:Signal transduction mechanisms	PF00595.28;PF17820.5;PF13180.10	PDZ;PDZ_6;PDZ_2	PDZ domain;PDZ domain;PDZ domain	cytoplasmic
ENSOCUP00000026134	-	Keratin-associated protein 21-1-like	108177930	pep chromosome:OryCun2.0:14:160783747:160784055:-1 gene:ENSOCUG00000029067 transcript:ENSOCUT00000033065 gene_biotype:protein_coding transcript_biotype:protein_coding	1.0E-5	-16.61	0.0006306	down	yes	0	236.5784	227.51632528071	199.631271362	282.58768250215	0	0	0	------	------	------	------	------	------	------	------	------	------	------	cytoplasmic
ENSOCUP00000023820	ANKRD27	ANKRD27	-	pep scaffold:OryCun2.0:GL018722:3295552:3338049:-1 gene:ENSOCUG00000013225 transcript:ENSOCUT00000029057 gene_biotype:protein_coding transcript_biotype:protein_coding gene_symbol:ANKRD27 description:ankyrin repeat domain 27 [Source:HGNC Symbol;Acc:HGNC:25310]	1.0E-5	-16.61	0.004647	down	yes	0	233.3235	282.70010376	265.007720947	152.26272583	0	0	0	------	------	K20175	ANKRD27	------	------	COG0666	S:Function unknown	PF12796.11;PF00023.34;PF13637.10;PF13606.10;PF13857.10;PF02204.22	Ank_2;Ank;Ank_4;Ank_3;Ank_5;VPS9	Ankyrin repeats;Ankyrin repeat;Ankyrin repeats;Ankyrin repeat;Ankyrin repeats;Vacuolar sorting protein 9	nuclear
ENSOCUP00000014820	B3GAT3	Galactosylgalactosylxylosylprotein 3-beta-glucuronosyltransferase	-	pep scaffold:OryCun2.0:GL018717:1706554:1710097:1 gene:ENSOCUG00000017246 transcript:ENSOCUT00000017249 gene_biotype:protein_coding transcript_biotype:protein_coding gene_symbol:B3GAT3 description:beta-1,3-glucuronyltransferase 3 [Source:HGNC Symbol;Acc:HGNC:923]	1.0E-5	-16.61	0.003131	down	yes	0	200.404	213.712234497	140.41314293355	247.08669977314	0	0	0	BP:regulation of intracellular protein transport;BP:positive regulation of intracellular transport;BP:regulation of transport;BP:regulation of intracellular transport;BP:positive regulation of molecular function;BP:positive regulation of biological process;BP:positive regulation of transport;BP:proteoglycan biosynthetic process;BP:organonitrogen compound metabolic process;BP:organonitrogen compou…	GO:0033157;GO:0032388;GO:0051049;GO:0032386;GO:0044093;GO:0048518;GO:0051050;GO:0030166;GO:1901564;GO:1901566;GO:0019538;GO:0015012;GO:0030203;GO:0006807;GO:0051222;GO:0051223;GO:1901576;GO:0065007;GO:1903829;GO:0065009;GO:0070201;GO:0050790;GO:0050794;GO:0008150;GO:0008152;GO:0044272;GO:0050650;GO:0050651;GO:0050654;GO:0050655;GO:0006029;GO:0006022;GO:0006023;GO:0006024;GO:0044249;GO:1904951;GO:…	K10158	B3GAT3	ocu01100;ocu00532;ocu00534	Metabolic pathways;Glycosaminoglycan biosynthesis - chondroitin sulfate / dermatan sulfate;Glycosaminoglycan biosynthesis - heparan sulfate / heparin	ENOG410XP79	S:Function unknown	PF03360.20	Glyco_transf_43	Glycosyltransferase family 43	ER
ENSOCUP00000008562	SLC38A2	SLC38A2	100344654	pep chromosome:OryCun2.0:8:537897:549647:1 gene:ENSOCUG00000009943 transcript:ENSOCUT00000009942 gene_biotype:protein_coding transcript_biotype:protein_coding gene_symbol:SLC38A2 description:solute carrier family 38 member 2 [Source:HGNC Symbol;Acc:HGNC:13448]	1.0E-5	-16.61	0.01494	down	yes	0	193.8069	99.3236160278	246.67353244349	235.42350679321	0	0	0	BP:regulation of primary metabolic process;BP:regulation of metabolic process;BP:regulation of response to stimulus;BP:cellular response to stimulus;BP:positive regulation of macromolecule metabolic process;BP:positive regulation of biological process;BP:regulation of macromolecule metabolic process;BP:organic acid transport;BP:organic anion transport;BP:response to inorganic substance;BP:positiv…	GO:0080090;GO:0019222;GO:0048583;GO:0051716;GO:0010604;GO:0048518;GO:0060255;GO:0015849;GO:0015711;GO:0010035;GO:0009893;GO:0009891;GO:0010628;GO:0050789;GO:0065007;GO:0003333;GO:0006810;GO:0009889;GO:0050794;GO:0008150;GO:0015824;GO:0051234;GO:0080134;GO:0080135;GO:0010557;GO:0010556;GO:0006868;GO:0006865;GO:0071243;GO:1903825;GO:0070887;GO:0043484;GO:0009987;GO:0015804;GO:0055085;GO:0051252;GO:…	K14207	SLC38A2, SNAT2	ocu04974;ocu04724;ocu04727	Protein digestion and absorption;Glutamatergic synapse;GABAergic synapse	COG0814	E:Amino acid transport and metabolism	PF01490.22	Aa_trans	Transmembrane amino acid transporter protein	cytoplasmic
[truncated: 7 more rows]
