# Supplementary material for: Integrative Transcriptomic and Proteomic Profiling Identifies PMEL as a Critical Regulator of Melanogenesis in Rex Rabbits
Source: Animals (Basel). 2025 Oct 29;15(21):3135. doi: 10.3390/ani15213135 (PMC12609467; doi:10.3390/ani15213135)
Supplement: Supplementary file 1 [file animals-15-03135-s001.zip › Supplementary Data S3.csv]

Protein	Gene	Symbol	Gene(FC)	Protein(FC)	Gene(log2FC)	Protein(log2FC)	Gene£¨Pvalue£©	Protein(Pvalue)
ENSOCUP00000000217	ENSOCUG00000000249	SMARCD3	0.3563	1.433	-1.489	0.519	0.04952	0.04577
ENSOCUP00000000689	ENSOCUG00000000795	ZFAND5	0.4548	0.6285	-1.137	-0.67	0.03631	0.04387
ENSOCUP00000000723	ENSOCUG00000000831	DNASE1L3	3.612	1.619	1.853	0.6951	0.01914	0.02201
ENSOCUP00000000863	ENSOCUG00000000999	PMEL	35.28	2.194	5.141	1.134	0.02822	0.02966
ENSOCUP00000004086	ENSOCUG00000004727	CLCA2	2.782	2.924	1.476	1.548	0.01357	0.0001657
ENSOCUP00000005190	ENSOCUG00000005991	ALPK3	0.03173	111.7	-4.978	6.803	2.144e-12	0.0002235
ENSOCUP00000005545	ENSOCUG00000012081	CACNB1	0.1418	5.091	-2.818	2.348	3.218e-09	1.446e-05
ENSOCUP00000005756	ENSOCUG00000006660	IL36G	0.1309	1e-05	-2.934	-16.61	0.006056	0.003459
ENSOCUP00000006460	ENSOCUG00000007471	Cytochrome c oxidase subunit	0.0272	3.27	-5.2	1.709	2.524e-07	0.003338
ENSOCUP00000006733	ENSOCUG00000007793	ANKRD2	0.01607	2.838	-5.96	1.505	3.265e-11	0.004486
ENSOCUP00000006969	ENSOCUG00000008066	DHRS7C	0.02359	3.951	-5.405	1.982	0.003568	0.000175
ENSOCUP00000007075	ENSOCUG00000008188	LMOD3	0.01815	111.7	-5.784	6.803	0.003725	0.03206
ENSOCUP00000007419	ENSOCUG00000008571	MYOM1	0.08006	2.901	-3.643	1.537	6.046e-05	0.001114
ENSOCUP00000007625	ENSOCUG00000008833	AQP4	0.1467	111.7	-2.769	6.803	0.001617	0.008393
ENSOCUP00000007638	ENSOCUG00000008850	CACNG1	0.01521	2.741	-6.038	1.455	9.089e-08	0.004915
ENSOCUP00000007948	ENSOCUG00000009206	IF rod domain-containing protein	489.9	4.37	8.936	2.128	0.001753	0.02952
ENSOCUP00000008977	ENSOCUG00000010424	TNNI1	0.03361	11.0	-4.895	3.459	2.167e-10	0.0005886
ENSOCUP00000010208	ENSOCUG00000011879	KLHL31	0.0493	111.7	-4.342	6.803	0.008846	2.522e-06
ENSOCUP00000010275	ENSOCUG00000011942	FLNC	0.1026	3.245	-3.284	1.698	4.018e-06	0.01295
ENSOCUP00000011278	ENSOCUG00000013103	COX7A1	0.05423	1.909	-4.205	0.9328	0.001048	0.03347
ENSOCUP00000011317	ENSOCUG00000013151	KLHL40	0.03738	4.342	-4.742	2.118	2.485e-08	0.004366
ENSOCUP00000011404	ENSOCUG00000013251	STAC3	0.03669	2.39	-4.768	1.257	1.601e-07	0.03389
ENSOCUP00000012066	ENSOCUG00000014031	TGM6	154.2	1.885	7.269	0.9146	0.002268	0.01761
ENSOCUP00000012398	ENSOCUG00000014420	CD53	0.2775	1e-05	-1.849	-16.61	0.03962	0.03732
ENSOCUP00000013199	ENSOCUG00000015368	FAM83A	9.961	1.852	3.316	0.8891	0.0008706	0.03516
ENSOCUP00000013215	ENSOCUG00000015392	METTL21C	0.01493	1.52	-6.066	0.6041	0.004375	0.04717
ENSOCUP00000013587	ENSOCUG00000015801	Cation-transporting ATPase	20.41	1.221	4.351	0.2881	0.01205	0.03665
ENSOCUP00000013998	ENSOCUG00000016283	RPL3L	0.0136	2.83	-6.2	1.501	1.262e-08	0.0005688
ENSOCUP00000014837	ENSOCUG00000017271	MT4	76.07	0.74	6.249	-0.4344	0.006589	0.006061
ENSOCUP00000017790	ENSOCUG00000022960	S100G	80.62	111.7	6.333	6.803	0.0003631	0.03627
ENSOCUP00000018374	ENSOCUG00000026736	SGCA	0.06759	1.674	-3.887	0.7433	5.804e-07	0.008844
ENSOCUP00000018870	ENSOCUG00000015634	Troponin T, cardiac muscle	0.1022	5.592	-3.29	2.483	0.01081	9.542e-05
ENSOCUP00000020542	ENSOCUG00000017328	MYLK2	0.01148	4.032	-6.445	2.011	3.051e-13	0.02334
ENSOCUP00000022525	ENSOCUG00000024805	COL28A1	0.2387	2.306	-2.067	1.205	0.009431	0.04261
ENSOCUP00000022714	ENSOCUG00000011396	XIRP1	0.0162	1.925	-5.948	0.9449	9.542e-13	0.02733
ENSOCUP00000023753	ENSOCUG00000003619	CACNA1S	0.01492	111.7	-6.067	6.803	0.002212	0.000341
ENSOCUP00000024583	ENSOCUG00000008064	TRDN	0.009834	3.544	-6.668	1.825	0.001174	0.02997
ENSOCUP00000025521	ENSOCUG00000025335	SYNPO2L	0.03942	2.078	-4.665	1.055	1.131e-05	0.00596
ENSOCUP00000025810	ENSOCUG00000029486	GSTA5	0.3457	111.7	-1.532	6.803	0.03063	0.0004374
ENSOCUP00000028805	ENSOCUG00000017004	TMEM182	0.06519	3.227	-3.939	1.69	5.429e-05	0.008888
ENSOCUP00000032216	ENSOCUG00000029760	Myeloid cell-specific leucine-rich glycoprotein	0.08188	111.7	-3.61	6.803	0.00039	0.03552
ENSOCUP00000034876	ENSOCUG00000024481	CAPN3	0.03191	3.296	-4.97	1.721	5.825e-09	0.007415
ENSOCUP00000034894	ENSOCUG00000009276	MYBPC1	0.07638	5.278	-3.711	2.4	4.632e-05	7.828e-05
ENSOCUP00000038995	ENSOCUG00000004509	Myosin-3	0.02626	2.464	-5.251	1.301	1.968e-07	0.01182
ENSOCUP00000039969	ENSOCUG00000010594	CASQ2	0.2169	2.15	-2.205	1.104	0.001696	0.01022
ENSOCUP00000040400	ENSOCUG00000029652	MYH4	0.01801	5.918	-5.795	2.565	0.0006376	0.02497
ENSOCUP00000041092	ENSOCUG00000009746	PDLIM5	0.4251	4.586	-1.234	2.197	0.03358	0.006218
ENSOCUP00000041317	ENSOCUG00000012693	LDB3	0.04495	2.541	-4.476	1.345	1.399e-07	5.641e-06
ENSOCUP00000042082	ENSOCUG00000014182	MYL1	0.02736	10.71	-5.192	3.421	0.03045	0.003864
ENSOCUP00000042698	ENSOCUG00000011228	PDE4DIP	0.09277	1.72	-3.43	0.7824	3.45e-06	0.03645
ENSOCUP00000044599	ENSOCUG00000012392	MYL3	0.02325	3.665	-5.427	1.874	1.781e-08	0.004726
ENSOCUP00000046996	ENSOCUG00000009746	PDLIM5	0.4251	9.616	-1.234	3.265	0.03358	0.03599
